# Supplementary material for: Anticancer activity and metabolite profiling data of Penicillium janthinellum KTMT5
Source: Data Brief. 2019 Dec 7;28:104959. doi: 10.1016/j.dib.2019.104959 (PMC6928313; doi:10.1016/j.dib.2019.104959)
Supplement: Multimedia component 2 [file mmc2.xlsx]

## Sheet: UMG87 Cells
	UMG87 MTS Cytotoxicity Assay: Absorbance values for 96 well plates with MTS dye
	UMG87 Experiment 1
		Fungal Extract		Pos Control (Auranofin)		Excluded		Excluded		Excluded		Excluded
	100 µg/ml	0.2924	0.3083	0.2792	0.2753
	50.0 µg/ml	0.4382	0.4912	0.2729	0.2862
	25.0 µg/ml	0.779	0.8266	0.2852	0.2823
	12.5 µg/ml	0.7456	0.7825	0.2951	0.2809
	6.25 µg/ml	0.765	0.8376	0.308	0.29
	3.13 µg/ml	0.8456	0.8079	0.883	0.9214
	Neg Control (Cells only)	0.9282	0.8822	0.9381	0.9167	0.8953	0.9455
	Blank	0.2879	0.2727	0.2768	0.2788	0.2778	0.2813
	UMG87 Experiment 2
		Fungal Extract		Pos Control (Auranofin)		Excluded		Excluded		Excluded		Excluded
	100 µg/ml	0.298	0.3003	0.2652	0.2832
	50.0 µg/ml	0.533	0.5115	0.2823	0.2861
	25.0 µg/ml	0.7949	0.8244	0.2794	0.2825
	12.5 µg/ml	0.8155	0.7748	0.2902	0.2914
	6.25 µg/ml	0.8593	0.864	0.3011	0.2945
	3.13 µg/ml	0.9012	0.893	0.8503	0.9217
	Neg Control (Cells only)	0.8997	0.9235	0.8973	0.9039	0.895	0.9198
	Blank	0.2786	0.276	0.2673	0.2683	0.2734	0.2771
	UMG87 Experiment 3
		Fungal Extract		Pos Control (Auranofin)		Excluded		Excluded		Excluded		Excluded
	100 µg/ml	0.3038	0.2903	0.2848	0.2847
	50.0 µg/ml	0.4811	0.4605	0.2812	0.2784
	25.0 µg/ml	0.8157	0.8223	0.2799	0.2834
	12.5 µg/ml	0.8123	0.8368	0.2812	0.2974
	6.25 µg/ml	0.8488	0.8703	0.2973	0.3016
	3.13 µg/ml	0.86	0.8754	0.8664	0.883
	Neg Control (Cells only)	0.9317	0.9009	0.924	0.896	0.9524	0.9469
	Blank	0.2609	0.2645	0.2545	0.2607	0.263	0.2705

## Sheet: A546 Cells
	UMG87 MTS Cytotoxicity Assay: Absorbance values for 96 well plates with MTS dye
	A549 Experiment 1
		Fungal Extract		Pos Control (Auranofin)		Excluded		Excluded		Excluded		Excluded
	100 µg/ml	1.0596	1.0499	0.3594	0.3672
	50.0 µg/ml	1.0431	1.0073	0.3746	0.3814
	25.0 µg/ml	0.9725	0.978	0.3685	0.3716
	12.5 µg/ml	0.8855	0.9771	1.0058	0.9701
	6.25 µg/ml	0.9333	0.9401	0.9863	0.989
	3.13 µg/ml	0.9796	0.9499	0.9368	0.974
	Neg Control (Cells only)	1.0836	0.9863	1.0016	0.925	0.8876	0.9148
	Blank	0.3887	0.3526	0.36	0.3599	0.3689	0.37
	A549 Experiment 2
		Fungal Extract		Pos Control (Auranofin)		Excluded		Excluded		Excluded		Excluded
	100 µg/ml	1.0993	0.9992	0.3568	0.3668
	50.0 µg/ml	0.9662	0.9441	0.3748	0.3823
	25.0 µg/ml	0.9202	0.9156	0.3796	0.3834
	12.5 µg/ml	1.0304	1.126	0.9815	0.9576
	6.25 µg/ml	0.8695	0.9292	0.9644	0.9686
	3.13 µg/ml	0.9208	0.9528	0.9828	0.9666
	Neg Control (Cells only)	1.0104	1.0445	0.973	1.0237	1.0211	0.9642
	Blank	0.35	0.3522	0.3399	0.3517	0.3466	0.3412
	A549 Experiment 3
		Fungal Extract		Pos Control (Auranofin)		Excluded		Excluded		Excluded		Excluded
	100 µg/ml	0.9632	1.2199	0.3733	0.373
	50.0 µg/ml	0.8956	0.9442	0.4078	0.3845
	25.0 µg/ml	0.9012	1.1751	0.3738	0.3666
	12.5 µg/ml	0.845	0.8706	0.9751	0.933
	6.25 µg/ml	0.9028	0.9326	0.9474	0.9414
	3.13 µg/ml	0.8982	0.9122	0.9483	0.972
	Neg Control (Cells only)	1.0018	0.9006	1.0119	0.9638	0.9844	1.0123
	Blank	0.3491	0.3423	0.3455	0.3435	0.3458	0.3523
