# Supplementary material for: Anticancer activity and metabolite profiling data of Penicillium janthinellum KTMT5
Source: Data Brief. 2019 Dec 7;28:104959. doi: 10.1016/j.dib.2019.104959 (PMC6928313; doi:10.1016/j.dib.2019.104959)
Supplement: Multimedia component 3 [file mmc3.xlsx]

## Sheet: KTMT5 (Fungal extract)
xCELLigence raw data for KTMT5 (Fungal extract)
Four replicates for each concentration in µg/mL (100, 50, 25, 12.5, 6.25. 3.13, 1.56)
Time(Hour)	100 (A1)	100 (A2)	100 (A3)	100 (A4)	100 (Average)		50 (B1)	50 (B2)	50 (B3)	50 (B4)	50 (Average)		25 (C1)	25 (C2)	25 (C3)	25 (C4)	25 (Average)		12.5 (D1)	12.5 (D2)	12.5 (D3)	12.5 (D4)	12.5 (Average)		6.25 (E1)	6.25 (E2)	6.25 (E3)	6.25 (E4)	6.25 (Average)		3.13 (F1)	3.13 (F2)	3.13 (F3)	3.13 (F4)	3.13 (Average)		1.56 (G1)	1.56 (G2)	1.56 (G3)	1.56 (G4)	1.56 (Average)
0	0	0	0	0	0		0	0		0	0		0	0	0	0	0		0	0	0	0	0		0	0	0	0	0		0	0	0	0	0		0	0	0	0	0
0.0039	0.0005	-0.0016	-0.0019	-0.0003	-0.000825		-0.0017	-0.0005		-0.0011	-0.0011		0	-0.002	-0.0052	-0.0022	-0.00235		-0.0011	-0.0012	-0.0043	-0.0032	-0.00245		-0.0014	-0.0031	-0.0012	-0.0008	-0.001625		-0.0014	-0.0013	0.0014	-0.0029	-0.00105		-0.003	-0.001	-0.0007	-0.0028	-0.001875
0.3433	-0.0379	-0.0142	-0.0261	-0.0202	-0.0246		-0.0198	-0.0355		-0.0106	-0.0219667		-0.0108	-0.0297	-0.0236	-0.0362	-0.025075		-0.0297	-0.021	-0.0301	-0.014	-0.0237		-0.0235	-0.0218	-0.0332	-0.0141	-0.02315		-0.0165	-0.0126	-0.0158	-0.0282	-0.018275		-0.0374	-0.0498	-0.0182	-0.0302	-0.0339
0.5933	0.079	0.0839	0.0831	0.0926	0.08465		0.1189	0.1122		0.1111	0.114067		0.1169	0.1485	0.1875	0.1606	0.153375		0.0961	0.1865	0.1562	0.1573	0.149025		0.1395	0.1558	0.1512	0.1522	0.149675		0.1467	0.1945	0.1743	0.1523	0.16695		0.1118	0.1076	0.1456	0.1249	0.122475
0.8433	0.2694	0.2496	0.2449	0.2838	0.261925		0.3497	0.3376		0.3178	0.335033		0.3476	0.4237	0.5604	0.4626	0.448575		0.3235	0.5035	0.508	0.443	0.4445		0.4267	0.4439	0.4626	0.4633	0.449125		0.396	0.4916	0.4511	0.4702	0.452225		0.375	0.3679	0.424	0.3631	0.3825
1.0933	0.5164	0.4546	0.4383	0.5026	0.477975		0.6285	0.5907		0.5427	0.5873		0.5892	0.7289	0.9557	0.7995	0.768325		0.5625	0.864	0.8815	0.7671	0.768775		0.7329	0.7623	0.8079	0.8105	0.7784		0.6676	0.8408	0.7733	0.8057	0.77185		0.6506	0.6525	0.6731	0.6312	0.65185
1.3433	0.7209	0.6186	0.5919	0.6395	0.642725		0.8389	0.782		0.7209	0.7806		0.7748	0.9789	1.2714	1.0694	1.02363		0.7432	1.1361	1.1716	1.0259	1.0192		0.9675	1.0137	1.0765	1.0934	1.03777		0.867	1.111	1.0313	1.0723	1.0204		0.8274	0.8622	0.8763	0.8312	0.849275
1.5933	0.8226	0.7058	0.6732	0.7127	0.728575		0.9417	0.8695		0.8002	0.870467		0.859	1.1017	1.4037	1.195	1.13985		0.8285	1.2692	1.2914	1.1448	1.13348		1.0583	1.1303	1.1846	1.2179	1.14777		0.9529	1.2396	1.1513	1.2053	1.13728		0.8961	0.9625	0.9592	0.9209	0.934675
1.8433	0.8383	0.7346	0.6886	0.7212	0.745675		0.9416	0.8864		0.8007	0.876233		0.8587	1.1083	1.394	1.1907	1.13793		0.8326	1.2688	1.2772	1.1471	1.13142		1.0235	1.1383	1.1664	1.2107	1.13473		0.9489	1.2469	1.1392	1.2097	1.13617		0.8827	0.9685	0.9384	0.9123	0.925475
2.0933	0.7983	0.7178	0.6727	0.6942	0.72075		0.9043	0.8535		0.7685	0.8421		0.8226	1.0588	1.3224	1.1089	1.07818		0.8014	1.192	1.1955	1.1008	1.07242		0.9767	1.0948	1.0826	1.1312	1.07132		0.8926	1.1949	1.0652	1.1601	1.0782		0.8265	0.9282	0.8851	0.8614	0.8753
2.3433	0.7424	0.6893	0.6524	0.652	0.684025		0.8495	0.8101		0.728	0.795867		0.7811	1.0024	1.2444	1.0493	1.0193		0.7543	1.1071	1.1154	1.0325	1.00232		0.9141	1.0198	0.9937	1.0363	0.990975		0.8289	1.1097	1.0004	1.0887	1.00693		0.769	0.8819	0.8205	0.8144	0.82145
2.5933	0.7014	0.6656	0.6225	0.5858	0.643825		0.7987	0.7745		0.7065	0.7599		0.7392	0.9484	1.1701	0.9917	0.96235		0.7074	1.0225	1.0473	0.9596	0.9342		0.8578	0.9312	0.9207	0.9746	0.921075		0.7601	1.0199	0.9472	1.0228	0.9375		0.7213	0.8308	0.7707	0.7746	0.77435
3.5933	0.5742	0.5608	0.5375	0.5025	0.54375		0.6181	0.6476		0.5966	0.620767		0.6221	0.7752	0.9245	0.812	0.78345		0.6044	0.789	0.8508	0.7752	0.75485		0.6957	0.7319	0.7203	0.7798	0.731925		0.5696	0.8146	0.7951	0.8454	0.756175		0.6004	0.6896	0.677	0.6608	0.65695
4.5933	0.4884	0.4897	0.4818	0.4635	0.48085		0.5412	0.5726		0.5156	0.543133		0.5372	0.6458	0.7404	0.6962	0.6549		0.5294	0.686	0.7016	0.6418	0.6397		0.6037	0.6292	0.6111	0.6646	0.62715		0.4881	0.7075	0.6591	0.7041	0.6397		0.5163	0.6174	0.6087	0.5796	0.5805
5.5933	0.4313	0.4383	0.4549	0.4426	0.441775		0.4863	0.5146		0.4633	0.488067		0.4897	0.555	0.6345	0.61	0.5723		0.4843	0.5951	0.6354	0.5733	0.572025		0.5233	0.5573	0.5392	0.5983	0.554525		0.4281	0.6316	0.5709	0.6169	0.561875		0.4618	0.5521	0.5613	0.5123	0.521875
6.5933	0.3906	0.4088	0.4241	0.4176	0.410275		0.4436	0.4618		0.4404	0.4486		0.4425	0.5063	0.5555	0.5312	0.508875		0.445	0.5362	0.5709	0.515	0.516775		0.4822	0.5021	0.479	0.5328	0.499025		0.401	0.5526	0.5201	0.5654	0.509775		0.4237	0.4951	0.512	0.4559	0.471675
7.5933	0.365	0.3887	0.4007	0.3963	0.387675		0.4091	0.4243		0.4044	0.4126		0.4138	0.4726	0.5256	0.4923	0.476075		0.4168	0.4919	0.5154	0.4749	0.47475		0.4491	0.4588	0.4515	0.4899	0.462325		0.3915	0.5119	0.4803	0.5335	0.4793		0.3995	0.4654	0.4785	0.4154	0.4397
8.5933	0.3667	0.3757	0.3917	0.3821	0.37905		0.3998	0.4186		0.3908	0.403067		0.3905	0.4443	0.4938	0.473	0.4504		0.395	0.4761	0.4921	0.4406	0.45095		0.4312	0.4409	0.4233	0.4737	0.442275		0.3735	0.4904	0.4531	0.5014	0.4546		0.3801	0.4641	0.4793	0.3992	0.430675
9.5933	0.3565	0.3742	0.3869	0.3776	0.3738		0.3911	0.4038		0.4009	0.3986		0.3896	0.4293	0.4828	0.4533	0.43875		0.3938	0.4661	0.4687	0.4367	0.441325		0.421	0.4463	0.4182	0.477	0.440625		0.3675	0.4687	0.4316	0.5004	0.44205		0.3739	0.4555	0.4666	0.3865	0.420625
10.5933	0.3574	0.3791	0.3912	0.3828	0.377625		0.39	0.3922		0.3876	0.389933		0.3931	0.4252	0.4849	0.4538	0.43925		0.387	0.4633	0.4801	0.4383	0.442175		0.4206	0.4363	0.4114	0.469	0.434325		0.3582	0.4725	0.4256	0.4855	0.43545		0.3783	0.4293	0.4712	0.3829	0.415425
11.5933	0.3619	0.3831	0.4098	0.3906	0.38635		0.3873	0.4092		0.3931	0.396533		0.391	0.4325	0.4818	0.46	0.441325		0.394	0.4709	0.486	0.4389	0.44745		0.4179	0.4415	0.4087	0.4721	0.43505		0.3659	0.4621	0.4176	0.4815	0.431775		0.3931	0.4165	0.4668	0.3985	0.418725
12.5933	0.3548	0.4058	0.4167	0.4104	0.396925		0.3955	0.4252		0.3953	0.405333		0.4117	0.4334	0.4926	0.4524	0.447525		0.409	0.4692	0.488	0.4608	0.45675		0.423	0.4516	0.4184	0.4814	0.4436		0.3763	0.4645	0.4266	0.4924	0.43995		0.4099	0.4072	0.4621	0.4091	0.422075
13.5933	0.3741	0.4128	0.4316	0.4064	0.406225		0.4038	0.4494		0.4126	0.421933		0.433	0.4454	0.5131	0.4651	0.46415		0.4124	0.4907	0.5072	0.4677	0.4695		0.4379	0.4634	0.4364	0.4978	0.458875		0.3965	0.4748	0.4346	0.506	0.452975		0.4313	0.4162	0.4872	0.4134	0.437025
14.5933	0.3906	0.4309	0.4587	0.4299	0.427525		0.423	0.4646		0.4269	0.438167		0.4305	0.4829	0.5297	0.4722	0.478825		0.4298	0.5012	0.5421	0.4859	0.48975		0.4596	0.4875	0.4545	0.5123	0.478475		0.4092	0.4999	0.4555	0.525	0.4724		0.4419	0.4567	0.5065	0.4388	0.460975
15.5933	0.402	0.4527	0.4764	0.4386	0.442425		0.4383	0.4721		0.4475	0.452633		0.4466	0.495	0.5435	0.5022	0.496825		0.4564	0.5393	0.5695	0.5111	0.519075		0.4799	0.5125	0.4716	0.5328	0.4992		0.4443	0.528	0.4907	0.5418	0.5012		0.454	0.4761	0.5228	0.4616	0.478625
16.5933	0.4276	0.4812	0.4839	0.4538	0.461625		0.4685	0.4892		0.4702	0.475967		0.4621	0.5216	0.5644	0.5298	0.519475		0.4839	0.5521	0.5837	0.5236	0.535825		0.5127	0.5414	0.4939	0.5614	0.52735		0.4556	0.5473	0.5145	0.5594	0.5192		0.479	0.4807	0.5382	0.4751	0.49325
17.5933	0.4608	0.5011	0.5195	0.4666	0.487		0.5002	0.5282		0.4837	0.504033		0.4827	0.5343	0.5855	0.5489	0.53785		0.4984	0.5659	0.6034	0.5394	0.551775		0.5307	0.5551	0.5249	0.578	0.547175		0.4762	0.5691	0.5164	0.5735	0.5338		0.5068	0.5096	0.5539	0.4948	0.516275
18.5933	0.4691	0.5254	0.5396	0.4815	0.5039		0.5059	0.5304		0.5047	0.513667		0.5027	0.5371	0.6161	0.5603	0.55405		0.5211	0.5818	0.6162	0.5605	0.5699		0.5296	0.5738	0.5519	0.5873	0.56065		0.496	0.5904	0.5339	0.5955	0.55395		0.5398	0.5185	0.5681	0.5092	0.5339
19.5933	0.4872	0.5415	0.5599	0.4932	0.52045		0.5219	0.5414		0.5139	0.525733		0.5117	0.5504	0.6237	0.5749	0.565175		0.5363	0.5959	0.6378	0.5711	0.585275		0.5532	0.5767	0.5473	0.6118	0.57225		0.5098	0.6055	0.5549	0.6016	0.56795		0.5417	0.5393	0.5844	0.5257	0.547775
20.5933	0.521	0.5775	0.5658	0.5117	0.544		0.5315	0.5831		0.5314	0.548667		0.5215	0.5692	0.6323	0.5898	0.5782		0.5507	0.6066	0.641	0.591	0.597325		0.5676	0.6045	0.5697	0.6377	0.594875		0.5261	0.6149	0.572	0.6256	0.58465		0.5495	0.5486	0.5842	0.5535	0.55895
21.5933	0.5412	0.5978	0.5911	0.5264	0.564125		0.5536	0.6155		0.5452	0.571433		0.5506	0.5924	0.6431	0.5938	0.594975		0.546	0.6146	0.6504	0.6088	0.60495		0.5918	0.6146	0.5995	0.6591	0.61625		0.5394	0.6363	0.5836	0.6352	0.598625		0.5688	0.5596	0.5867	0.5802	0.573825
22.5928	0.5731	0.62	0.6178	0.5373	0.58705		0.5645	0.6163		0.562	0.580933		0.5607	0.5929	0.6617	0.597	0.603075		0.5606	0.6276	0.6591	0.6388	0.621525		0.6099	0.6228	0.613	0.683	0.632175		0.5505	0.6344	0.5966	0.6505	0.608		0.5753	0.5774	0.5949	0.5886	0.58405
23.5928	0.588	0.6308	0.6361	0.5536	0.602125		0.5858	0.6095		0.5766	0.590633		0.5744	0.615	0.676	0.6198	0.6213		0.5858	0.6328	0.6726	0.6357	0.631725		0.6213	0.6409	0.646	0.684	0.64805		0.5641	0.6547	0.5951	0.6604	0.618575		0.5871	0.6034	0.6093	0.5988	0.59965
24.6253	0.0929	0.169	0.1705	0.134	0.1416		0.0926	0.1023		0.1003	0.0984		0.2137	0.1719	0.286	0.1826	0.21355		0.305	0.3946	0.4473	0.3844	0.382825		0.4016	0.4045	0.4632	0.4797	0.43725		0.3808	0.461	0.4853	0.5374	0.466125		0.4599	0.5059	0.5295	0.5025	0.49945
24.6294	0.0878	0.165	0.1671	0.1277	0.1369		0.0874	0.0967		0.096	0.0933667		0.2069	0.1668	0.278	0.1747	0.2066		0.3027	0.39	0.4425	0.3847	0.379975		0.3977	0.4045	0.4616	0.4779	0.435425		0.3815	0.4608	0.4858	0.5372	0.466325		0.4586	0.5049	0.5308	0.5021	0.4991
24.6336	0.0849	0.161	0.1623	0.1255	0.133425		0.0826	0.0929		0.0903	0.0886		0.2017	0.1601	0.2704	0.1677	0.199975		0.2987	0.3869	0.4376	0.3808	0.376		0.3985	0.4038	0.4606	0.4771	0.435		0.3813	0.4613	0.4861	0.5357	0.4661		0.4594	0.5059	0.5311	0.5024	0.4997
24.6378	0.0818	0.1589	0.1616	0.1243	0.13165		0.08	0.0887		0.0888	0.0858333		0.1977	0.1534	0.2615	0.1638	0.1941		0.2965	0.3841	0.4354	0.378	0.3735		0.3984	0.4011	0.4567	0.4751	0.432825		0.3795	0.4608	0.4862	0.5368	0.465825		0.4595	0.5048	0.5289	0.5018	0.49875
24.6419	0.0803	0.156	0.1598	0.1206	0.129175		0.0757	0.0846		0.0851	0.0818		0.1915	0.1506	0.255	0.161	0.189525		0.2946	0.3804	0.4322	0.3769	0.371025		0.3975	0.4004	0.456	0.473	0.431725		0.3796	0.4602	0.4858	0.5355	0.465275		0.4595	0.5048	0.5306	0.5018	0.499175
24.6461	0.0773	0.1532	0.1555	0.1191	0.126275		0.0724	0.0817		0.0818	0.0786333		0.1884	0.1466	0.2484	0.1533	0.184175		0.293	0.3783	0.4284	0.3751	0.3687		0.3968	0.4019	0.4572	0.4734	0.432325		0.3791	0.4629	0.4879	0.5354	0.466325		0.46	0.5058	0.5325	0.5023	0.50015
24.6503	0.0759	0.1509	0.1545	0.1169	0.12455		0.072	0.0782		0.0791	0.0764333		0.184	0.1427	0.2438	0.1499	0.1801		0.2911	0.3788	0.4279	0.3735	0.367825		0.3956	0.4004	0.4571	0.474	0.431775		0.3786	0.4615	0.4885	0.5356	0.46605		0.4612	0.5074	0.5321	0.5027	0.50085
24.6544	0.0744	0.1492	0.1531	0.1149	0.1229		0.0694	0.0766		0.0768	0.0742667		0.1819	0.1402	0.2394	0.1483	0.17745		0.2901	0.3786	0.4271	0.3713	0.366775		0.3974	0.4021	0.4566	0.4725	0.43215		0.3807	0.4644	0.4891	0.5352	0.46735		0.4606	0.5084	0.5336	0.503	0.5014
24.6586	0.0726	0.1484	0.1513	0.113	0.121325		0.0668	0.0741		0.0752	0.0720333		0.177	0.1361	0.2361	0.1464	0.1739		0.29	0.3777	0.4245	0.371	0.3658		0.3974	0.4026	0.4583	0.4712	0.432375		0.3803	0.4656	0.4911	0.5372	0.46855		0.4617	0.5101	0.5348	0.5052	0.50295
24.6628	0.0713	0.1472	0.1487	0.1123	0.119875		0.0642	0.0707		0.0726	0.0691667		0.1742	0.1334	0.232	0.1414	0.17025		0.2884	0.3756	0.4238	0.3686	0.3641		0.3993	0.4036	0.4595	0.474	0.4341		0.3811	0.4663	0.4907	0.5377	0.46895		0.4618	0.5097	0.5372	0.5051	0.50345
24.6669	0.0704	0.1461	0.1467	0.1107	0.118475		0.0632	0.0689		0.0721	0.0680667		0.1708	0.1314	0.2304	0.1397	0.168075		0.2896	0.3744	0.4249	0.3689	0.36445		0.3979	0.4032	0.4603	0.4729	0.433575		0.3817	0.4675	0.4949	0.5382	0.470575		0.4625	0.5124	0.5377	0.507	0.5049
24.6711	0.0686	0.1443	0.1451	0.1096	0.1169		0.0618	0.0674		0.0699	0.0663667		0.1696	0.13	0.2293	0.1356	0.166125		0.2888	0.3747	0.4217	0.37	0.3638		0.4009	0.4063	0.4648	0.4747	0.436675		0.3835	0.4692	0.4958	0.5422	0.472675		0.4633	0.513	0.539	0.5074	0.505675
24.6753	0.0682	0.1417	0.1441	0.1079	0.115475		0.061	0.0666		0.0693	0.0656333		0.1707	0.1279	0.2257	0.1367	0.16525		0.2856	0.3762	0.4222	0.3699	0.363475		0.4009	0.4058	0.4652	0.4757	0.4369		0.3839	0.4711	0.4968	0.542	0.47345		0.4656	0.5144	0.5405	0.5092	0.507425
24.6794	0.0666	0.1413	0.143	0.1076	0.114625		0.0592	0.0654		0.0665	0.0637		0.1665	0.1263	0.2227	0.134	0.162375		0.2883	0.3752	0.4214	0.3692	0.363525		0.4014	0.4068	0.4647	0.4767	0.4374		0.3848	0.4731	0.4982	0.5438	0.474975		0.4658	0.517	0.5429	0.51	0.508925
24.6836	0.0673	0.1406	0.1421	0.1063	0.114075		0.0575	0.0626		0.0655	0.0618667		0.1649	0.1247	0.2211	0.1313	0.1605		0.2896	0.374	0.4229	0.3715	0.3645		0.4027	0.4098	0.4671	0.4775	0.439275		0.3844	0.4745	0.501	0.5453	0.4763		0.4669	0.5188	0.5431	0.5111	0.509975
24.6878	0.0657	0.1377	0.1404	0.1045	0.112075		0.0566	0.0613		0.0643	0.0607333		0.1655	0.1241	0.2197	0.1305	0.15995		0.2867	0.3774	0.4243	0.3713	0.364925		0.4038	0.4108	0.47	0.4803	0.441225		0.3857	0.4765	0.5015	0.5463	0.4775		0.4694	0.5208	0.5456	0.5124	0.51205
24.6919	0.0642	0.1381	0.1399	0.103	0.1113		0.0557	0.0608		0.0636	0.0600333		0.1647	0.1238	0.2193	0.1301	0.159475		0.2895	0.3767	0.4245	0.3718	0.365625		0.4048	0.4115	0.472	0.4817	0.4425		0.3856	0.4793	0.5057	0.5486	0.4798		0.4713	0.5202	0.5458	0.5147	0.513
24.6961	0.0638	0.1361	0.1386	0.1035	0.1105		0.0531	0.0585		0.0626	0.0580667		0.1628	0.1217	0.2185	0.1291	0.158025		0.2896	0.3785	0.4252	0.3724	0.366425		0.4054	0.4104	0.4733	0.4811	0.44255		0.3874	0.4806	0.5057	0.5507	0.4811		0.4709	0.5243	0.5495	0.5167	0.51535
24.7003	0.0639	0.1358	0.1376	0.1022	0.109875		0.0535	0.0571		0.061	0.0572		0.1605	0.1214	0.2182	0.1275	0.1569		0.2886	0.3772	0.4266	0.3741	0.366625		0.4087	0.4151	0.4752	0.4823	0.445325		0.3887	0.4816	0.508	0.5544	0.483175		0.4716	0.5256	0.5516	0.5174	0.51655
24.7044	0.0626	0.1349	0.1378	0.1021	0.10935		0.0528	0.0569		0.0599	0.0565333		0.1592	0.1194	0.2162	0.1262	0.15525		0.2893	0.3802	0.4274	0.374	0.367725		0.41	0.4179	0.4758	0.4843	0.447		0.3896	0.4842	0.5105	0.5537	0.4845		0.4752	0.5267	0.5535	0.5185	0.518475
24.7086	0.061	0.1357	0.137	0.1005	0.10855		0.0533	0.0555		0.0591	0.0559667		0.16	0.1222	0.2149	0.1257	0.1557		0.2898	0.3812	0.4283	0.3764	0.368925		0.4112	0.4165	0.4793	0.4856	0.44815		0.391	0.4848	0.512	0.5564	0.48605		0.475	0.5266	0.555	0.5213	0.519475
24.7128	0.0615	0.1335	0.1357	0.0999	0.10765		0.0518	0.0558		0.0594	0.0556667		0.1601	0.1198	0.214	0.1266	0.155125		0.2897	0.381	0.4297	0.3759	0.369075		0.4121	0.4214	0.4802	0.4891	0.4507		0.392	0.4876	0.5134	0.5573	0.487575		0.4759	0.5304	0.5563	0.5227	0.521325
24.7169	0.0607	0.133	0.1346	0.0978	0.106525		0.0496	0.0528		0.0578	0.0534		0.1604	0.1193	0.2153	0.1268	0.15545		0.2904	0.3832	0.4297	0.3748	0.369525		0.4144	0.4217	0.4836	0.4888	0.452125		0.3934	0.4867	0.5143	0.5609	0.488825		0.4767	0.5302	0.5568	0.5263	0.5225
24.7211	0.0596	0.1314	0.1338	0.0976	0.1056		0.051	0.0534		0.0562	0.0535333		0.1604	0.1217	0.2155	0.1253	0.155725		0.2918	0.3834	0.4324	0.3779	0.371375		0.4145	0.4223	0.4842	0.4931	0.453525		0.3951	0.4918	0.5163	0.5626	0.49145		0.4807	0.5343	0.5606	0.5244	0.525
24.7253	0.059	0.1325	0.1336	0.0973	0.1056		0.05	0.0529		0.0561	0.053		0.159	0.1192	0.2149	0.1249	0.1545		0.2907	0.386	0.4321	0.379	0.37195		0.417	0.4217	0.4888	0.4917	0.4548		0.3968	0.493	0.519	0.5662	0.49375		0.4803	0.536	0.5617	0.5284	0.5266
24.7294	0.0589	0.1313	0.1327	0.0975	0.1051		0.0491	0.0497		0.0551	0.0513		0.1587	0.1184	0.2147	0.1225	0.153575		0.2915	0.3853	0.4342	0.3783	0.372325		0.4193	0.425	0.4878	0.4947	0.4567		0.3951	0.496	0.522	0.5668	0.494975		0.4824	0.5358	0.5647	0.5278	0.527675
24.7336	0.0577	0.1292	0.1336	0.0967	0.1043		0.0482	0.0514		0.0556	0.0517333		0.1587	0.1189	0.2136	0.1225	0.153425		0.2926	0.3856	0.4362	0.3818	0.37405		0.4202	0.4276	0.4914	0.4971	0.459075		0.3969	0.4967	0.5227	0.5698	0.496525		0.4844	0.5385	0.5644	0.5302	0.529375
24.7378	0.0582	0.1301	0.1315	0.0962	0.104		0.0478	0.0492		0.0547	0.0505667		0.158	0.1195	0.2138	0.1243	0.1539		0.2922	0.3868	0.4357	0.3819	0.37415		0.4237	0.4271	0.4931	0.4973	0.4603		0.3979	0.5004	0.5243	0.5721	0.498675		0.4843	0.5397	0.5668	0.5307	0.530375
24.7417	0.0574	0.1288	0.1306	0.0948	0.1029		0.0478	0.0488		0.0548	0.0504667		0.1563	0.1173	0.2135	0.1228	0.152475		0.2929	0.3897	0.4366	0.3828	0.3755		0.4243	0.4288	0.4954	0.4998	0.462075		0.3991	0.5019	0.5269	0.569	0.499225		0.4864	0.5417	0.5684	0.5328	0.532325
24.7461	0.0569	0.1285	0.1304	0.0953	0.102775		0.0468	0.0495		0.0554	0.0505667		0.1569	0.1189	0.2123	0.1234	0.152875		0.2936	0.3896	0.4375	0.3831	0.37595		0.4254	0.4307	0.5005	0.5003	0.464225		0.4018	0.5023	0.53	0.5743	0.5021		0.4883	0.5422	0.5701	0.5332	0.53345
24.7503	0.0568	0.1269	0.1311	0.0936	0.1021		0.047	0.0475		0.0535	0.0493333		0.1569	0.1193	0.2132	0.1233	0.153175		0.2941	0.3903	0.4406	0.3846	0.3774		0.4282	0.4342	0.5003	0.5042	0.466725		0.4013	0.5038	0.531	0.5773	0.50335		0.49	0.5438	0.5716	0.535	0.5351
24.7544	0.0561	0.1265	0.1294	0.0926	0.10115		0.0471	0.0477		0.0534	0.0494		0.157	0.1197	0.2134	0.1234	0.153375		0.2956	0.3909	0.4399	0.3859	0.378075		0.4295	0.4349	0.5022	0.5056	0.46805		0.4026	0.5069	0.5349	0.5775	0.505475		0.4899	0.5448	0.5732	0.5359	0.53595
24.7586	0.0577	0.1266	0.128	0.0923	0.10115		0.0473	0.0456		0.0535	0.0488		0.1572	0.1196	0.2155	0.1211	0.15335		0.2965	0.3922	0.4429	0.3856	0.3793		0.4314	0.4361	0.5031	0.5073	0.469475		0.4063	0.5088	0.5338	0.5791	0.507		0.4901	0.5457	0.5746	0.5369	0.536825
24.7628	0.0554	0.1245	0.1287	0.0932	0.10045		0.0454	0.0471		0.0534	0.0486333		0.157	0.1212	0.2124	0.1226	0.1533		0.2969	0.3948	0.4439	0.3875	0.380775		0.4323	0.4382	0.5052	0.5085	0.47105		0.404	0.5095	0.5349	0.58	0.5071		0.4922	0.5484	0.5762	0.5389	0.538925
24.7669	0.0565	0.1258	0.1275	0.0911	0.100225		0.0457	0.0453		0.0519	0.0476333		0.1575	0.1202	0.2121	0.1225	0.153075		0.2958	0.3964	0.4439	0.3897	0.38145		0.4334	0.4401	0.5071	0.5105	0.472775		0.4042	0.5135	0.5388	0.5825	0.50975		0.4925	0.5496	0.5769	0.5399	0.539725
24.7711	0.0541	0.1246	0.1279	0.0915	0.099525		0.0456	0.0447		0.0513	0.0472		0.1576	0.1196	0.214	0.1245	0.153925		0.2962	0.3969	0.447	0.3891	0.3823		0.4344	0.4396	0.5078	0.5091	0.472725		0.4059	0.517	0.539	0.5865	0.5121		0.4937	0.5502	0.5778	0.5422	0.540975
24.7753	0.0543	0.1249	0.127	0.0909	0.099275		0.0446	0.0449		0.0509	0.0468		0.1585	0.1192	0.2132	0.1235	0.1536		0.2966	0.3982	0.4495	0.3914	0.383925		0.4375	0.4429	0.5109	0.513	0.476075		0.4076	0.5161	0.5417	0.587	0.5131		0.4956	0.5511	0.5799	0.5428	0.54235
24.7792	0.0539	0.1241	0.1266	0.091	0.0989		0.0449	0.046		0.0511	0.0473333		0.1588	0.1184	0.2152	0.1239	0.154075		0.2971	0.3972	0.4482	0.392	0.383625		0.4382	0.4431	0.5114	0.5147	0.47685		0.4065	0.519	0.543	0.5881	0.51415		0.4954	0.5504	0.581	0.5446	0.54285
24.7833	0.0525	0.1235	0.126	0.0892	0.0978		0.0451	0.0454		0.0506	0.0470333		0.1582	0.1198	0.2148	0.1231	0.153975		0.2985	0.4005	0.4495	0.393	0.385375		0.4409	0.4449	0.5155	0.516	0.479325		0.4096	0.5198	0.544	0.5901	0.515875		0.4976	0.5535	0.5828	0.5453	0.5448
24.7875	0.0517	0.1214	0.1256	0.0899	0.09715		0.0442	0.0451		0.0518	0.0470333		0.1575	0.1194	0.215	0.1231	0.15375		0.3002	0.3988	0.4498	0.3945	0.385825		0.4389	0.4473	0.5145	0.5158	0.479125		0.41	0.5202	0.5466	0.5911	0.516975		0.4972	0.553	0.5827	0.5459	0.5447
24.7917	0.0528	0.1217	0.1247	0.0895	0.097175		0.042	0.0436		0.0499	0.0451667		0.1572	0.1199	0.2155	0.124	0.15415		0.2998	0.3993	0.4507	0.3976	0.38685		0.4422	0.4486	0.5186	0.5197	0.482275		0.411	0.523	0.5475	0.5937	0.5188		0.4976	0.554	0.585	0.5473	0.545975
24.7958	0.052	0.1217	0.1238	0.0893	0.0967		0.0441	0.0428		0.0496	0.0455		0.1576	0.1203	0.2154	0.1233	0.15415		0.3004	0.4016	0.4534	0.3956	0.38775		0.4456	0.4499	0.5195	0.5209	0.483975		0.4098	0.5246	0.549	0.5964	0.51995		0.4975	0.5556	0.5855	0.5499	0.547125
24.8	0.0522	0.1218	0.1233	0.0882	0.096375		0.044	0.0425		0.0498	0.0454333		0.1585	0.1222	0.2138	0.1224	0.154225		0.3013	0.4011	0.4513	0.3976	0.387825		0.4447	0.4524	0.5205	0.5203	0.484475		0.4107	0.5236	0.5502	0.5974	0.520475		0.5015	0.5574	0.5871	0.5508	0.5492
24.8042	0.0519	0.1215	0.1233	0.0879	0.09615		0.0422	0.0433		0.0493	0.0449333		0.1577	0.12	0.2165	0.1249	0.154775		0.3022	0.4032	0.4569	0.3993	0.3904		0.4463	0.4518	0.5226	0.5243	0.48625		0.4134	0.5264	0.5514	0.6007	0.522975		0.501	0.5564	0.5882	0.5493	0.548725
24.8081	0.0515	0.1204	0.1228	0.0871	0.09545		0.0431	0.0419		0.0484	0.0444667		0.1577	0.1236	0.2159	0.124	0.1553		0.3031	0.4032	0.4539	0.4006	0.3902		0.4464	0.453	0.5238	0.5225	0.486425		0.4149	0.5269	0.5515	0.6012	0.523625		0.5017	0.5594	0.5882	0.5491	0.5496
24.8122	0.051	0.1191	0.1223	0.0858	0.09455		0.0439	0.0413		0.0484	0.0445333		0.1584	0.124	0.2171	0.1227	0.15555		0.3032	0.4042	0.4574	0.4014	0.39155		0.4468	0.4544	0.5245	0.5248	0.487625		0.4129	0.5268	0.5549	0.6016	0.52405		0.502	0.5581	0.5889	0.5528	0.55045
24.8164	0.0506	0.1192	0.1224	0.0881	0.095075		0.0418	0.042		0.0482	0.044		0.1591	0.1228	0.2172	0.1245	0.1559		0.3049	0.406	0.4582	0.4039	0.39325		0.4484	0.4561	0.5265	0.5265	0.489375		0.4154	0.5295	0.5545	0.6043	0.525925		0.5027	0.5606	0.5907	0.5528	0.5517
24.8203	0.0501	0.1196	0.1218	0.0858	0.094325		0.0433	0.0407		0.0486	0.0442		0.1599	0.1239	0.2196	0.1242	0.1569		0.3019	0.4071	0.4586	0.403	0.39265		0.4499	0.4556	0.5246	0.5281	0.48955		0.4154	0.5308	0.5579	0.6034	0.526875		0.5047	0.5622	0.5896	0.5539	0.5526
24.8244	0.0496	0.1194	0.1222	0.0855	0.094175		0.0427	0.0402		0.0483	0.0437333		0.1583	0.1239	0.2191	0.1244	0.156425		0.3067	0.4073	0.4584	0.4059	0.394575		0.4502	0.4578	0.529	0.5288	0.49145		0.4154	0.5333	0.5559	0.6073	0.527975		0.5056	0.5619	0.592	0.5547	0.55355
24.8286	0.0492	0.1192	0.1213	0.0854	0.093775		0.0432	0.0404		0.0476	0.0437333		0.1597	0.1235	0.2181	0.1269	0.15705		0.3061	0.4085	0.4599	0.405	0.394875		0.4517	0.4598	0.5294	0.5308	0.492925		0.4176	0.5325	0.5582	0.6092	0.529375		0.5062	0.5625	0.593	0.5561	0.55445
24.8328	0.0491	0.1179	0.1208	0.0845	0.093075		0.0436	0.04		0.0462	0.0432667		0.1601	0.1237	0.218	0.1254	0.1568		0.3053	0.4069	0.4596	0.4076	0.39485		0.4519	0.4608	0.5298	0.5343	0.4942		0.4186	0.535	0.5594	0.6096	0.53065		0.5066	0.5624	0.5927	0.5554	0.554275
24.8369	0.0502	0.1176	0.1196	0.0852	0.09315		0.0418	0.0397		0.0472	0.0429		0.1595	0.125	0.2195	0.1255	0.157375		0.3064	0.409	0.4613	0.4089	0.3964		0.4538	0.4639	0.5315	0.5326	0.49545		0.4191	0.5364	0.5612	0.6113	0.532		0.5066	0.5641	0.5944	0.5564	0.555375
24.8411	0.0489	0.1169	0.1203	0.0849	0.09275		0.0429	0.0373		0.0481	0.0427667		0.1595	0.1247	0.2187	0.1265	0.15735		0.3077	0.409	0.4623	0.4106	0.3974		0.4558	0.4634	0.5338	0.5337	0.496675		0.4193	0.5393	0.5604	0.6121	0.532775		0.5076	0.5637	0.5947	0.5552	0.5553
24.8453	0.0479	0.1169	0.1209	0.0828	0.092125		0.0419	0.0398		0.0488	0.0435		0.1591	0.1244	0.2194	0.1258	0.157175		0.3078	0.4088	0.4626	0.409	0.39705		0.4546	0.4624	0.534	0.534	0.49625		0.4192	0.537	0.5624	0.6142	0.5332		0.5077	0.5653	0.5962	0.5558	0.55625
24.8494	0.0483	0.1171	0.1197	0.0829	0.092		0.0416	0.0396		0.0477	0.0429667		0.1595	0.1272	0.2199	0.1265	0.158275		0.3079	0.4113	0.4646	0.4116	0.39885		0.4573	0.4641	0.5358	0.5366	0.49845		0.4218	0.5394	0.5624	0.6123	0.533975		0.5086	0.5661	0.5967	0.557	0.5571
24.8536	0.0489	0.1157	0.1185	0.083	0.091525		0.0413	0.0392		0.048	0.0428333		0.1605	0.126	0.2192	0.1267	0.1581		0.3097	0.4115	0.4637	0.411	0.398975		0.4588	0.466	0.5367	0.5392	0.500175		0.4226	0.5414	0.562	0.615	0.53525		0.5096	0.5671	0.5974	0.5582	0.558075
24.8578	0.0482	0.1165	0.1197	0.083	0.09185		0.0428	0.0382		0.0467	0.0425667		0.162	0.1276	0.2196	0.1263	0.158875		0.309	0.4127	0.4635	0.4113	0.399125		0.4594	0.4662	0.5359	0.5398	0.500325		0.4221	0.5426	0.5646	0.6172	0.536625		0.5092	0.5655	0.5977	0.5588	0.5578
24.8619	0.0481	0.1155	0.1198	0.0811	0.091125		0.0426	0.0381		0.0456	0.0421		0.1597	0.1267	0.2203	0.1274	0.158525		0.3099	0.4123	0.4649	0.4149	0.4005		0.4598	0.4697	0.5391	0.5432	0.50295		0.4232	0.5428	0.5639	0.616	0.536475		0.5091	0.5652	0.5981	0.5587	0.557775
24.8661	0.0476	0.1158	0.1179	0.0816	0.090725		0.0423	0.0372		0.0464	0.0419667		0.1604	0.1276	0.2228	0.1271	0.159475		0.3101	0.4143	0.4667	0.4158	0.401725		0.4622	0.4678	0.5363	0.5436	0.502475		0.4235	0.5422	0.5647	0.6196	0.5375		0.5108	0.5684	0.5977	0.5597	0.55915
24.8703	0.0478	0.1153	0.118	0.0811	0.09055		0.0412	0.0366		0.0471	0.0416333		0.1611	0.1281	0.2215	0.1277	0.1596		0.3085	0.413	0.4684	0.4161	0.4015		0.4625	0.4704	0.5403	0.5448	0.5045		0.4255	0.5446	0.5629	0.6204	0.53835		0.512	0.5684	0.5987	0.5614	0.560125
24.8744	0.0471	0.1154	0.1178	0.0815	0.09045		0.0415	0.0357		0.0465	0.0412333		0.1611	0.1278	0.2224	0.1271	0.1596		0.3111	0.4158	0.4666	0.4172	0.402675		0.4652	0.4695	0.5386	0.5429	0.50405		0.4267	0.5457	0.5673	0.6216	0.540325		0.5138	0.5699	0.5981	0.562	0.56095
24.8783	0.046	0.1149	0.1189	0.0817	0.090375		0.0422	0.0367		0.0437	0.0408667		0.159	0.1298	0.2224	0.1273	0.159625		0.311	0.4161	0.4661	0.4164	0.4024		0.4644	0.4742	0.5405	0.5456	0.506175		0.4269	0.5464	0.5661	0.6217	0.540275		0.5142	0.5687	0.5978	0.5616	0.560575
24.8819	0.0472	0.1143	0.1178	0.0804	0.089925		0.0415	0.0373		0.0454	0.0414		0.1607	0.1287	0.2219	0.1277	0.15975		0.3132	0.4157	0.4678	0.418	0.403675		0.4684	0.4717	0.5404	0.5486	0.507275		0.4287	0.5474	0.569	0.6242	0.542325		0.5152	0.5714	0.6002	0.5619	0.562175
24.8858	0.047	0.1136	0.1171	0.0812	0.089725		0.0402	0.037		0.0462	0.0411333		0.1604	0.1288	0.2239	0.1272	0.160075		0.3125	0.4163	0.4677	0.419	0.403875		0.4685	0.4748	0.5419	0.5495	0.508675		0.4262	0.5488	0.5684	0.6235	0.541725		0.5169	0.5709	0.6	0.5635	0.562825
24.8894	0.0462	0.1146	0.1174	0.0802	0.0896		0.041	0.0356		0.0459	0.0408333		0.1605	0.1285	0.224	0.1287	0.160425		0.3128	0.4155	0.4678	0.4208	0.404225		0.4684	0.4763	0.5409	0.5497	0.508825		0.4284	0.55	0.5693	0.6236	0.542825		0.5151	0.5715	0.5989	0.5642	0.562425
24.8936	0.0467	0.1133	0.1169	0.0796	0.089125		0.0416	0.0358		0.0459	0.0411		0.1614	0.1276	0.2236	0.127	0.1599		0.3135	0.4192	0.4679	0.4204	0.40525		0.4705	0.4749	0.5429	0.5501	0.5096		0.4276	0.5497	0.5691	0.626	0.5431		0.5172	0.5734	0.6014	0.5647	0.564175
24.8978	0.0467	0.1137	0.1157	0.0798	0.088975		0.0414	0.036		0.0462	0.0412		0.1619	0.1307	0.2228	0.1268	0.16055		0.314	0.4174	0.4702	0.4213	0.405725		0.4706	0.4771	0.543	0.5513	0.5105		0.4306	0.5489	0.5698	0.6271	0.5441		0.5196	0.5732	0.6013	0.5636	0.564425
24.9019	0.0462	0.1139	0.1158	0.0799	0.08895		0.044	0.0358		0.0466	0.0421333		0.1605	0.13	0.2243	0.1296	0.1611		0.3141	0.4178	0.4712	0.4215	0.40615		0.4723	0.4775	0.5448	0.5532	0.51195		0.4309	0.5516	0.5703	0.628	0.5452		0.5197	0.5746	0.6006	0.5647	0.5649
24.9061	0.0459	0.114	0.1163	0.0789	0.088775		0.0407	0.0367		0.0458	0.0410667		0.162	0.1295	0.2236	0.1285	0.1609		0.3146	0.4193	0.4719	0.4221	0.406975		0.4733	0.4761	0.5472	0.5529	0.512375		0.4315	0.5532	0.5684	0.6297	0.5457		0.5209	0.5745	0.6019	0.5668	0.566025
24.91	0.0451	0.1124	0.1163	0.0791	0.088225		0.0419	0.0347		0.0464	0.041		0.1612	0.1312	0.2237	0.129	0.161275		0.3159	0.4189	0.4716	0.4227	0.407275		0.4755	0.48	0.5476	0.5559	0.51475		0.4311	0.5526	0.5721	0.6295	0.546325		0.5213	0.5763	0.602	0.5681	0.566925
24.9136	0.0459	0.1129	0.1155	0.08	0.088575		0.0408	0.0346		0.045	0.0401333		0.1611	0.131	0.2244	0.1285	0.16125		0.3157	0.4199	0.4689	0.4234	0.406975		0.4739	0.4794	0.5472	0.5574	0.514475		0.4305	0.5509	0.571	0.6301	0.545625		0.5201	0.5756	0.6025	0.569	0.5668
24.9178	0.045	0.1128	0.1166	0.0783	0.088175		0.0403	0.0336		0.045	0.0396333		0.1624	0.1305	0.225	0.1286	0.161625		0.3147	0.4195	0.4734	0.4267	0.408575		0.4776	0.4809	0.5488	0.558	0.516325		0.4309	0.5541	0.5715	0.6295	0.5465		0.5213	0.5764	0.6026	0.5691	0.56735
24.9219	0.0456	0.112	0.1145	0.0777	0.08745		0.0419	0.034		0.0466	0.0408333		0.1623	0.1311	0.226	0.13	0.16235		0.3167	0.4229	0.4744	0.4251	0.409775		0.4787	0.4811	0.5507	0.5588	0.517325		0.4332	0.5529	0.5712	0.6331	0.5476		0.5228	0.5782	0.6034	0.5692	0.5684
24.9261	0.0453	0.1128	0.1152	0.0779	0.0878		0.0404	0.0349		0.0458	0.0403667		0.1643	0.1328	0.2245	0.1287	0.162575		0.3176	0.4203	0.4738	0.4246	0.409075		0.4793	0.4833	0.551	0.5603	0.518475		0.4341	0.555	0.5732	0.6325	0.5487		0.5229	0.5786	0.6036	0.5712	0.569075
24.9303	0.0452	0.1114	0.1148	0.0766	0.087		0.0397	0.0334		0.0459	0.0396667		0.1618	0.1311	0.2272	0.1295	0.1624		0.3172	0.4206	0.4745	0.4275	0.40995		0.4804	0.4843	0.552	0.563	0.519925		0.435	0.5562	0.573	0.6341	0.549575		0.525	0.5802	0.6041	0.572	0.570325
24.9344	0.0442	0.1124	0.1136	0.0778	0.087		0.0407	0.033		0.046	0.0399		0.163	0.1317	0.2261	0.1306	0.16285		0.3199	0.4213	0.4747	0.4283	0.41105		0.4799	0.4834	0.5539	0.5622	0.51985		0.4341	0.5557	0.5731	0.6345	0.54935		0.5241	0.5817	0.6047	0.5739	0.5711
24.9386	0.0442	0.1115	0.1134	0.0766	0.086425		0.0402	0.0339		0.0455	0.0398667		0.1625	0.1327	0.2259	0.1294	0.162625		0.3183	0.4228	0.478	0.4295	0.41215		0.4813	0.4846	0.5554	0.5615	0.5207		0.4352	0.5557	0.5716	0.6356	0.549525		0.5266	0.5821	0.6064	0.5741	0.5723
24.9428	0.0443	0.1104	0.1143	0.0762	0.0863		0.0406	0.0346		0.0452	0.0401333		0.1633	0.1324	0.2278	0.1304	0.163475		0.317	0.4249	0.4774	0.4293	0.41215		0.482	0.4852	0.5569	0.5651	0.5223		0.4342	0.5569	0.5731	0.6372	0.55035		0.5265	0.582	0.6068	0.5754	0.572675
24.9467	0.0447	0.1118	0.1137	0.0763	0.086625		0.0408	0.0336		0.0453	0.0399		0.163	0.1334	0.2286	0.1299	0.163725		0.3193	0.4242	0.4768	0.4289	0.4123		0.4827	0.4876	0.5553	0.5655	0.522775		0.4368	0.5605	0.5708	0.6375	0.5514		0.526	0.583	0.6062	0.575	0.57255
24.9508	0.0437	0.1113	0.1134	0.0763	0.086175		0.0413	0.032		0.0448	0.0393667		0.1628	0.1323	0.2284	0.1305	0.1635		0.3186	0.4255	0.4782	0.4314	0.413425		0.4847	0.4886	0.5558	0.5653	0.5236		0.4363	0.5602	0.5747	0.6396	0.5527		0.5275	0.583	0.6061	0.5765	0.573275
24.955	0.0439	0.1113	0.1131	0.0758	0.086025		0.0408	0.0316		0.0462	0.0395333		0.1638	0.1326	0.227	0.1312	0.16365		0.3195	0.4251	0.4803	0.4311	0.414		0.4862	0.489	0.5556	0.5675	0.524575		0.4361	0.5613	0.5717	0.6376	0.551675		0.5268	0.5848	0.6096	0.5771	0.574575
24.9592	0.0434	0.1094	0.1134	0.0754	0.0854		0.0402	0.0326		0.0441	0.0389667		0.1636	0.1333	0.2293	0.1316	0.16445		0.3218	0.4266	0.482	0.4303	0.415175		0.4867	0.4894	0.5605	0.5673	0.525975		0.4375	0.5598	0.5738	0.641	0.553025		0.5309	0.5856	0.6077	0.5785	0.575675
24.9631	0.0436	0.1096	0.1127	0.0759	0.08545		0.041	0.0331		0.0448	0.0396333		0.1639	0.1337	0.2313	0.1304	0.164825		0.3194	0.4264	0.483	0.4333	0.415525		0.4862	0.4924	0.5601	0.5695	0.52705		0.4391	0.5624	0.5735	0.6408	0.55395		0.5307	0.5843	0.6084	0.5798	0.5758
24.9672	0.0433	0.11	0.1138	0.075	0.085525		0.0401	0.0336		0.0438	0.0391667		0.1652	0.133	0.2311	0.1316	0.165225		0.3226	0.4268	0.482	0.4322	0.4159		0.4883	0.4895	0.5591	0.5716	0.527125		0.4369	0.5635	0.5739	0.6423	0.55415		0.5296	0.5875	0.6105	0.5813	0.577225
24.9714	0.0431	0.1091	0.1131	0.0747	0.085		0.0398	0.0326		0.0439	0.0387667		0.1645	0.1348	0.2289	0.1333	0.165375		0.3238	0.4275	0.4829	0.435	0.4173		0.4874	0.4921	0.5614	0.5713	0.52805		0.4385	0.5636	0.5749	0.6429	0.554975		0.5317	0.5862	0.6117	0.5838	0.57835
24.9756	0.0439	0.1086	0.1129	0.0746	0.085		0.0401	0.0317		0.0444	0.0387333		0.1644	0.1355	0.23	0.131	0.165225		0.3206	0.4294	0.4836	0.4335	0.416775		0.4911	0.4926	0.5634	0.5715	0.52965		0.4393	0.5646	0.5739	0.644	0.55545		0.532	0.5898	0.6099	0.5817	0.57835
24.9797	0.0432	0.1072	0.1125	0.0754	0.084575		0.0418	0.0325		0.0431	0.0391333		0.1646	0.1349	0.2303	0.1317	0.165375		0.323	0.4311	0.485	0.4339	0.41825		0.4911	0.4927	0.5632	0.5722	0.5298		0.4408	0.5646	0.5745	0.6443	0.55605		0.5329	0.5894	0.6116	0.5835	0.57935
24.9836	0.0422	0.1093	0.1129	0.076	0.0851		0.0407	0.0314		0.0439	0.0386667		0.164	0.1352	0.2305	0.1301	0.16495		0.3243	0.4305	0.4873	0.4352	0.419325		0.4905	0.4943	0.5647	0.5731	0.53065		0.4401	0.5676	0.5764	0.6457	0.55745		0.5341	0.5901	0.6147	0.5838	0.580675
24.9878	0.0428	0.1092	0.1115	0.0743	0.08445		0.0393	0.0307		0.0445	0.0381667		0.1664	0.135	0.2312	0.1309	0.165875		0.3234	0.433	0.4868	0.4346	0.41945		0.4924	0.4975	0.5672	0.5733	0.5326		0.4401	0.5688	0.5758	0.6474	0.558025		0.5344	0.592	0.6152	0.5869	0.582125
24.9917	0.0426	0.1085	0.1115	0.0738	0.0841		0.0401	0.0317		0.044	0.0386		0.1658	0.1349	0.2316	0.1328	0.166275		0.3247	0.4333	0.4891	0.4378	0.421225		0.4941	0.4958	0.5682	0.5756	0.533425		0.4398	0.5676	0.5759	0.6474	0.557675		0.5364	0.5937	0.6156	0.5865	0.58305
24.9953	0.0435	0.1092	0.1124	0.0734	0.084625		0.0396	0.0298		0.044	0.0378		0.1677	0.1362	0.2316	0.1333	0.1672		0.3263	0.4322	0.491	0.4365	0.4215		0.4957	0.4973	0.5688	0.5756	0.53435		0.4427	0.5682	0.5781	0.6491	0.559525		0.5371	0.5931	0.6154	0.5865	0.583025
24.9994	0.0423	0.1081	0.1119	0.0728	0.083775		0.0391	0.0304		0.0442	0.0379		0.1649	0.1365	0.2336	0.1325	0.166875		0.3265	0.4333	0.4916	0.4389	0.422575		0.4955	0.4969	0.57	0.5772	0.5349		0.4432	0.5688	0.5777	0.65	0.559925		0.5369	0.5955	0.6174	0.5884	0.58455
25.0036	0.0425	0.1073	0.1116	0.0732	0.08365		0.0401	0.0311		0.0432	0.0381333		0.1668	0.1379	0.2343	0.1338	0.1682		0.3267	0.4348	0.4925	0.4373	0.422825		0.4975	0.4989	0.5701	0.5777	0.53605		0.4448	0.5723	0.5767	0.6506	0.5611		0.5389	0.5959	0.6177	0.5902	0.585675
25.0078	0.0423	0.1081	0.1112	0.0731	0.083675		0.0383	0.0315		0.0449	0.0382333		0.1655	0.1357	0.2333	0.1353	0.16745		0.3259	0.4346	0.4939	0.44	0.4236		0.5004	0.5004	0.5707	0.5811	0.53815		0.4448	0.5722	0.5799	0.6501	0.56175		0.541	0.5977	0.6205	0.59	0.5873
25.0119	0.0421	0.1078	0.1114	0.0745	0.08395		0.0403	0.0311		0.0437	0.0383667		0.1663	0.136	0.2322	0.1345	0.16725		0.3274	0.436	0.4931	0.439	0.423875		0.4999	0.5008	0.574	0.5804	0.538775		0.4461	0.5734	0.5796	0.6548	0.563475		0.5405	0.5983	0.6214	0.5925	0.588175
25.0161	0.0413	0.1079	0.1123	0.0736	0.083775		0.0387	0.03		0.0436	0.0374333		0.1684	0.1382	0.234	0.1342	0.1687		0.3277	0.4356	0.4955	0.4405	0.424825		0.5	0.5012	0.5732	0.5821	0.539125		0.4463	0.5742	0.5792	0.6562	0.563975		0.5422	0.5995	0.6194	0.5927	0.58845
25.0203	0.0428	0.1074	0.1101	0.0732	0.083375		0.0392	0.0303		0.0428	0.0374333		0.1677	0.138	0.2344	0.1346	0.168675		0.3265	0.4369	0.4963	0.4413	0.42525		0.5012	0.5032	0.5735	0.5829	0.5402		0.4487	0.5751	0.5805	0.6565	0.5652		0.5432	0.6027	0.6231	0.5937	0.590675
25.0244	0.041	0.1075	0.1109	0.0729	0.083075		0.0399	0.0293		0.0429	0.0373667		0.1684	0.1383	0.2331	0.136	0.16895		0.3294	0.438	0.497	0.4398	0.42605		0.503	0.5051	0.5769	0.5823	0.541825		0.4481	0.5756	0.5804	0.6569	0.56525		0.5437	0.6041	0.6229	0.5951	0.59145
25.0286	0.0415	0.1062	0.1111	0.0726	0.08285		0.04	0.0296		0.0438	0.0378		0.1681	0.1399	0.2351	0.1358	0.169725		0.3281	0.4376	0.4975	0.442	0.4263		0.5047	0.5034	0.5762	0.5837	0.542		0.4496	0.5762	0.5808	0.6583	0.566225		0.5444	0.6042	0.6235	0.5953	0.59185
25.0328	0.0421	0.1054	0.1111	0.0729	0.082875		0.0391	0.03		0.0419	0.037		0.1684	0.1391	0.2344	0.1366	0.169625		0.3301	0.4384	0.4981	0.4432	0.42745		0.5056	0.5065	0.5756	0.5854	0.543275		0.4516	0.5793	0.582	0.6593	0.56805		0.5467	0.6047	0.6253	0.5984	0.593775
25.0369	0.0412	0.1078	0.11	0.0715	0.082625		0.0385	0.0296		0.0428	0.0369667		0.1688	0.1395	0.2356	0.1362	0.170025		0.3306	0.439	0.501	0.4455	0.429025		0.5058	0.508	0.5768	0.5875	0.544525		0.4506	0.5803	0.5829	0.6623	0.569025		0.5478	0.6052	0.6262	0.5988	0.5945
25.0411	0.0411	0.1066	0.11	0.0727	0.0826		0.039	0.0314		0.0425	0.0376333		0.168	0.1397	0.2361	0.1348	0.16965		0.3334	0.4392	0.5004	0.446	0.42975		0.5071	0.508	0.5786	0.5868	0.545125		0.4519	0.5795	0.5847	0.6631	0.5698		0.5505	0.606	0.6266	0.5992	0.595575
25.0453	0.041	0.1069	0.1088	0.0703	0.08175		0.0391	0.0306		0.0425	0.0374		0.1701	0.1409	0.2363	0.1361	0.17085		0.3324	0.443	0.5012	0.4461	0.430675		0.5077	0.5089	0.5807	0.5891	0.5466		0.4526	0.5831	0.5835	0.6633	0.570625		0.5499	0.6099	0.6273	0.6008	0.596975
25.0494	0.0414	0.1065	0.1096	0.0713	0.0822		0.0389	0.0306		0.0431	0.0375333		0.1712	0.1399	0.2367	0.1364	0.17105		0.3325	0.4413	0.5047	0.4467	0.4313		0.5098	0.5089	0.5803	0.5898	0.5472		0.4536	0.582	0.584	0.665	0.57115		0.55	0.6098	0.6294	0.6014	0.59765
25.0533	0.0431	0.1064	0.1091	0.0723	0.082725		0.0381	0.0309		0.0443	0.0377667		0.1695	0.1398	0.2384	0.1366	0.171075		0.3319	0.4432	0.5057	0.447	0.43195		0.5097	0.5132	0.5824	0.5913	0.54915		0.4556	0.5855	0.5854	0.6656	0.573025		0.5511	0.6107	0.6297	0.6029	0.5986
25.0569	0.0404	0.1065	0.1096	0.07	0.081625		0.0376	0.0288		0.0443	0.0369		0.1711	0.1405	0.2372	0.1358	0.17115		0.3332	0.4439	0.5054	0.4503	0.4332		0.5125	0.5156	0.5857	0.5919	0.551425		0.4566	0.5856	0.5853	0.6678	0.573825		0.5534	0.6126	0.6292	0.6039	0.599775
25.0608	0.0405	0.105	0.1099	0.0703	0.081425		0.0396	0.0305		0.0423	0.0374667		0.1719	0.1409	0.2366	0.1359	0.171325		0.3333	0.4447	0.5069	0.4514	0.434075		0.5133	0.5133	0.5844	0.5947	0.551425		0.4576	0.585	0.5845	0.6695	0.57415		0.5558	0.6134	0.6298	0.6062	0.6013
25.0644	0.0398	0.1061	0.1086	0.072	0.081625		0.0391	0.0282		0.0424	0.0365667		0.1735	0.1412	0.2376	0.1374	0.172425		0.336	0.4442	0.5075	0.4502	0.434475		0.515	0.5166	0.5863	0.5959	0.55345		0.4577	0.5863	0.587	0.67	0.57525		0.5553	0.6152	0.6318	0.6057	0.602
25.0683	0.0408	0.1058	0.1096	0.0709	0.081775		0.0386	0.0295		0.0433	0.0371333		0.1736	0.141	0.2383	0.1368	0.172425		0.3358	0.4473	0.508	0.452	0.435775		0.5145	0.5163	0.5875	0.5959	0.55355		0.4596	0.5878	0.5859	0.6699	0.5758		0.5551	0.617	0.6327	0.6071	0.602975
25.0725	0.041	0.1052	0.1091	0.07	0.081325		0.0385	0.0294		0.0417	0.0365333		0.1733	0.1414	0.2386	0.1378	0.172775		0.3365	0.4486	0.5107	0.4517	0.436875		0.5164	0.5169	0.5887	0.5974	0.55485		0.4589	0.5889	0.588	0.6715	0.576825		0.5577	0.6164	0.6334	0.6092	0.604175
25.0767	0.0397	0.1059	0.1096	0.07	0.0813		0.039	0.0305		0.0421	0.0372		0.1743	0.1434	0.2404	0.1373	0.17385		0.3361	0.4496	0.5132	0.4528	0.437925		0.5174	0.5183	0.5888	0.5982	0.555675		0.4609	0.5906	0.5891	0.6741	0.578675		0.5588	0.6195	0.6361	0.6119	0.606575
25.0808	0.0401	0.1058	0.1078	0.0694	0.080775		0.0385	0.0284		0.0424	0.0364333		0.1731	0.1429	0.2402	0.1376	0.17345		0.3363	0.4484	0.5145	0.4532	0.4381		0.5187	0.5213	0.5904	0.6001	0.557625		0.4603	0.5915	0.5913	0.6733	0.5791		0.5609	0.6204	0.6365	0.6112	0.60725
25.085	0.0392	0.1044	0.1093	0.0704	0.080825		0.0386	0.0282		0.0402	0.0356667		0.1756	0.1441	0.2421	0.1392	0.17525		0.3383	0.4508	0.5162	0.4527	0.4395		0.521	0.5223	0.592	0.601	0.559075		0.4632	0.5935	0.5913	0.6764	0.5811		0.561	0.6214	0.637	0.6127	0.608025
25.0889	0.0402	0.1053	0.1087	0.0695	0.080925		0.0379	0.0275		0.0418	0.0357333		0.1748	0.1424	0.2398	0.1386	0.1739		0.3393	0.4503	0.5163	0.4555	0.44035		0.5212	0.5239	0.5946	0.6012	0.560225		0.4627	0.5947	0.5917	0.6772	0.581575		0.5612	0.623	0.6394	0.6142	0.60945
25.0931	0.04	0.1058	0.1089	0.0698	0.081125		0.0373	0.0288		0.0442	0.0367667		0.1757	0.1431	0.2429	0.1397	0.17535		0.3395	0.4522	0.5157	0.4555	0.440725		0.5206	0.5244	0.5942	0.6041	0.560825		0.4649	0.5959	0.5931	0.6799	0.58345		0.5633	0.6242	0.6406	0.6166	0.611175
25.0969	0.0387	0.1044	0.1073	0.0705	0.080225		0.0377	0.0291		0.043	0.0366		0.1762	0.146	0.2428	0.1385	0.175875		0.3415	0.4544	0.5188	0.4551	0.44245		0.5222	0.5236	0.5953	0.6042	0.561325		0.4648	0.5978	0.594	0.6811	0.584425		0.5649	0.6262	0.6421	0.6158	0.61225
25.1006	0.04	0.1044	0.1084	0.07	0.0807		0.0381	0.0284		0.0435	0.0366667		0.1759	0.1443	0.2436	0.1402	0.176		0.3407	0.455	0.5194	0.4572	0.443075		0.523	0.5258	0.5974	0.6064	0.56315		0.4668	0.5985	0.5957	0.6824	0.58585		0.5652	0.6259	0.6431	0.6172	0.61285
25.1047	0.0399	0.1033	0.108	0.0694	0.08015		0.037	0.0291		0.0433	0.0364667		0.1768	0.1463	0.2433	0.1399	0.176575		0.3434	0.4545	0.5224	0.4586	0.444725		0.5275	0.5273	0.5977	0.6084	0.565225		0.4672	0.6002	0.597	0.6831	0.586875		0.5663	0.6284	0.6449	0.6198	0.61485
25.1089	0.0401	0.1055	0.1092	0.0683	0.080775		0.0379	0.0287		0.043	0.0365333		0.1773	0.1461	0.2426	0.1409	0.176725		0.3426	0.4564	0.5223	0.4614	0.445675		0.5265	0.5281	0.5991	0.6105	0.56605		0.4703	0.5995	0.5961	0.6858	0.587925		0.5681	0.6301	0.645	0.6205	0.615925
25.1131	0.0392	0.105	0.108	0.0692	0.08035		0.0378	0.0294		0.0426	0.0366		0.1777	0.1462	0.2439	0.1404	0.17705		0.3453	0.4579	0.5242	0.4626	0.4475		0.5267	0.531	0.6017	0.6106	0.5675		0.4707	0.6029	0.5977	0.6868	0.589525		0.5707	0.6318	0.6466	0.6221	0.6178
25.1172	0.039	0.1035	0.1073	0.0685	0.079575		0.037	0.0269		0.0427	0.0355333		0.1785	0.145	0.2446	0.1406	0.177175		0.3454	0.4596	0.5268	0.4636	0.44885		0.5303	0.5314	0.6014	0.6121	0.5688		0.4716	0.6042	0.6004	0.6876	0.59095		0.5723	0.6332	0.6477	0.6235	0.619175
25.6172	0.0274	0.0943	0.0994	0.059	0.070025		0.0377	0.0355		0.0448	0.0393333		0.2559	0.2382	0.3832	0.2324	0.277425		0.4399	0.5879	0.6894	0.596	0.5783		0.6335	0.6729	0.7255	0.7791	0.70275		0.565	0.7316	0.7229	0.8402	0.714925		0.6856	0.7505	0.7584	0.7539	0.7371
26.1172	0.0157	0.0881	0.0939	0.0555	0.0633		0.0541	0.0574		0.0581	0.0565333		0.2797	0.3057	0.4288	0.3002	0.3286		0.4393	0.569	0.657	0.6017	0.56675		0.6081	0.6619	0.6722	0.7728	0.67875		0.5479	0.6961	0.6948	0.8023	0.685275		0.665	0.7087	0.7232	0.7392	0.709025
26.6172	0.0173	0.0831	0.0899	0.0523	0.06065		0.0621	0.0741		0.0663	0.0675		0.2788	0.3347	0.4405	0.3284	0.3456		0.423	0.5365	0.6142	0.565	0.534675		0.5575	0.6175	0.6026	0.7213	0.624725		0.5105	0.6369	0.6356	0.72	0.62575		0.6248	0.6555	0.671	0.6902	0.660375
27.1156	0.0169	0.0819	0.0882	0.0523	0.059825		0.0709	0.0934		0.0754	0.0799		0.2806	0.3625	0.4386	0.3605	0.36055		0.408	0.5232	0.5941	0.5477	0.51825		0.5315	0.5949	0.5819	0.6944	0.600675		0.4854	0.6049	0.6152	0.6792	0.596175		0.6079	0.6256	0.6538	0.6605	0.63695
27.6156	0.0154	0.0778	0.0867	0.0501	0.0575		0.0771	0.1026		0.0807	0.0868		0.2851	0.3684	0.449	0.3678	0.367575		0.3945	0.5147	0.5837	0.538	0.507725		0.5108	0.5947	0.5754	0.6804	0.590325		0.4799	0.5972	0.6061	0.6605	0.585925		0.5899	0.6257	0.6362	0.646	0.62445
28.1156	0.0148	0.078	0.0847	0.051	0.057125		0.0761	0.1065		0.083	0.0885333		0.2844	0.3759	0.464	0.3806	0.376225		0.4039	0.5104	0.5857	0.5302	0.50755		0.5041	0.5887	0.5671	0.6786	0.584625		0.482	0.597	0.6021	0.6599	0.58525		0.5782	0.6323	0.631	0.6499	0.62285
28.6156	0.0144	0.0771	0.0832	0.0505	0.0563		0.0695	0.103		0.0771	0.0832		0.293	0.3686	0.4729	0.3874	0.380475		0.3932	0.5131	0.5913	0.5177	0.503825		0.5061	0.5876	0.5666	0.6749	0.5838		0.4846	0.5989	0.5945	0.6564	0.5836		0.5814	0.6225	0.6282	0.6484	0.620125
29.115	0.0138	0.0736	0.0826	0.0494	0.05485		0.0616	0.0984		0.0724	0.0774667		0.2967	0.3678	0.4654	0.3867	0.37915		0.3879	0.5097	0.5911	0.5146	0.500825		0.5104	0.5724	0.5699	0.6746	0.581825		0.4888	0.5987	0.5977	0.6599	0.586275		0.5774	0.6154	0.6312	0.6401	0.616025
29.615	0.0141	0.0734	0.0813	0.0492	0.0545		0.0571	0.091		0.0639	0.0706667		0.2958	0.3658	0.4666	0.3878	0.379		0.3895	0.5034	0.5761	0.515	0.496		0.5052	0.555	0.5698	0.6664	0.5741		0.5027	0.5963	0.5922	0.6617	0.588225		0.5773	0.6124	0.6227	0.6407	0.613275
30.1144	0.0147	0.0729	0.0799	0.0494	0.054225		0.0518	0.0859		0.0605	0.0660667		0.2872	0.3672	0.4702	0.3829	0.376875		0.3782	0.4894	0.5596	0.5019	0.482275		0.4931	0.5428	0.5487	0.6576	0.56055		0.5007	0.5869	0.5963	0.6509	0.5837		0.5699	0.614	0.6195	0.6485	0.612975
32.1275	0.017	0.0742	0.0819	0.0534	0.056625		0.0569	0.1047		0.0683	0.0766333		0.2789	0.3591	0.4549	0.3813	0.36855		0.3505	0.4595	0.5344	0.469	0.45335		0.4653	0.5267	0.5316	0.6217	0.536325		0.4679	0.5683	0.5874	0.6418	0.56635		0.5593	0.6052	0.6154	0.6311	0.60275
33.1275	0.0147	0.0703	0.0807	0.0514	0.054275		0.0612	0.1146		0.0782	0.0846667		0.2717	0.3355	0.436	0.3723	0.353875		0.3523	0.4482	0.537	0.4535	0.44775		0.4594	0.5168	0.525	0.5982	0.52485		0.4528	0.5499	0.5565	0.6244	0.5459		0.5342	0.5795	0.5937	0.6145	0.580475
34.1275	0.0133	0.0718	0.0792	0.0507	0.05375		0.0662	0.1175		0.0849	0.0895333		0.2651	0.3292	0.4176	0.3596	0.342875		0.3533	0.4527	0.5358	0.4516	0.44835		0.4474	0.5063	0.4998	0.6088	0.515575		0.4394	0.5506	0.5517	0.6227	0.5411		0.5342	0.5737	0.5762	0.6013	0.57135
35.1275	0.0141	0.0718	0.0807	0.0524	0.05475		0.0699	0.1226		0.0917	0.0947333		0.2589	0.3195	0.4278	0.3504	0.33915		0.3373	0.4622	0.5433	0.4744	0.4543		0.4621	0.5218	0.5168	0.6168	0.529375		0.4499	0.5486	0.555	0.6287	0.54555		0.5368	0.5682	0.5786	0.6106	0.57355
36.1275	0.0133	0.0751	0.0816	0.0534	0.05585		0.0749	0.1297		0.0983	0.100967		0.2597	0.3209	0.4226	0.3531	0.339075		0.3364	0.4811	0.5617	0.4923	0.467875		0.4754	0.5358	0.5364	0.6388	0.5466		0.4464	0.5624	0.572	0.6396	0.5551		0.5403	0.5852	0.5815	0.6134	0.5801
37.1275	0.0143	0.0743	0.0819	0.0551	0.0564		0.0844	0.1368		0.1047	0.108633		0.2606	0.3262	0.4303	0.3615	0.34465		0.3506	0.4905	0.5794	0.5124	0.483225		0.4885	0.554	0.5385	0.6544	0.55885		0.4641	0.5732	0.5835	0.6507	0.567875		0.556	0.6084	0.6038	0.6268	0.59875
38.1272	0.0138	0.0758	0.0826	0.0562	0.0571		0.0907	0.1509		0.1131	0.118233		0.2644	0.3351	0.4481	0.3714	0.35475		0.3624	0.5079	0.5902	0.535	0.498875		0.4985	0.5698	0.5682	0.6752	0.577925		0.4755	0.5819	0.6089	0.6638	0.582525		0.567	0.6204	0.6196	0.6422	0.6123
39.1272	0.0147	0.077	0.0836	0.0565	0.05795		0.0986	0.155		0.1238	0.1258		0.2876	0.3462	0.4577	0.3862	0.369425		0.3773	0.5321	0.6263	0.5476	0.520825		0.5251	0.5857	0.5936	0.6921	0.599125		0.4895	0.6111	0.6258	0.6849	0.602825		0.5805	0.6369	0.6402	0.6728	0.6326
40.1267	0.0148	0.0773	0.0835	0.059	0.05865		0.1022	0.1604		0.1316	0.1314		0.299	0.3608	0.474	0.407	0.3852		0.3964	0.556	0.6589	0.5761	0.54685		0.5473	0.5987	0.5961	0.7131	0.6138		0.503	0.6325	0.6539	0.717	0.6266		0.6081	0.6407	0.6574	0.682	0.64705
41.1267	0.0163	0.0794	0.0863	0.0596	0.0604		0.1073	0.1731		0.1386	0.139667		0.3151	0.3843	0.4973	0.4598	0.414125		0.4132	0.5873	0.6748	0.6081	0.57085		0.5674	0.629	0.6231	0.7275	0.63675		0.5185	0.6442	0.68	0.7251	0.64195		0.6235	0.6565	0.6793	0.7134	0.668175
42.1261	0.0172	0.0804	0.0864	0.0614	0.06135		0.1167	0.178		0.146	0.1469		0.3354	0.4114	0.5096	0.4667	0.430775		0.4324	0.599	0.7035	0.6362	0.592775		0.581	0.6342	0.6532	0.7546	0.65575		0.5281	0.6627	0.6696	0.7388	0.6498		0.6191	0.6885	0.6895	0.7152	0.678075
43.1261	0.0178	0.082	0.0875	0.0637	0.06275		0.1242	0.183		0.1546	0.153933		0.3515	0.4363	0.5385	0.4954	0.455425		0.4558	0.6274	0.7356	0.6653	0.621025		0.5954	0.6611	0.682	0.7856	0.681025		0.5542	0.6798	0.6841	0.7462	0.666075		0.6414	0.6828	0.6969	0.7242	0.686325
44.1261	0.0183	0.084	0.0882	0.0647	0.0638		0.1266	0.1851		0.1615	0.157733		0.3687	0.4641	0.5762	0.5244	0.48335		0.4723	0.6508	0.7501	0.704	0.6443		0.6173	0.6709	0.7057	0.8137	0.7019		0.5598	0.6887	0.6966	0.7718	0.679225		0.6521	0.6912	0.707	0.737	0.696825
45.1261	0.0189	0.0847	0.0911	0.0663	0.06525		0.1291	0.1954		0.1662	0.163567		0.3841	0.4961	0.6133	0.5541	0.5119		0.4989	0.6738	0.7729	0.7352	0.6702		0.6328	0.6842	0.7117	0.8138	0.710625		0.5627	0.6934	0.7201	0.8019	0.694525		0.6658	0.7066	0.7047	0.742	0.704775
46.1256	0.0205	0.0863	0.0906	0.0664	0.06595		0.1356	0.2071		0.1708	0.171167		0.4086	0.5308	0.6453	0.5759	0.54015		0.5275	0.7075	0.7923	0.751	0.694575		0.6418	0.6906	0.7151	0.8364	0.720975		0.5734	0.7121	0.7255	0.7926	0.7009		0.6747	0.7065	0.7218	0.7675	0.717625
47.1256	0.0215	0.0881	0.0913	0.0681	0.06725		0.139	0.2086		0.1786	0.1754		0.4199	0.5557	0.676	0.6011	0.563175		0.5457	0.7258	0.8204	0.7616	0.713375		0.6513	0.709	0.7252	0.848	0.733375		0.5931	0.7331	0.732	0.805	0.7158		0.6846	0.7206	0.7483	0.7829	0.7341
48.1256	0.0226	0.0892	0.094	0.0699	0.068925		0.1429	0.215		0.1837	0.180533		0.4569	0.5849	0.7262	0.6309	0.599725		0.572	0.7424	0.8302	0.7842	0.7322		0.6671	0.7273	0.7389	0.8602	0.748375		0.6132	0.7383	0.7566	0.8072	0.728825		0.6885	0.7299	0.757	0.7892	0.74115
49.1256	0.0224	0.0906	0.0937	0.0713	0.0695		0.1456	0.22		0.1823	0.182633		0.4797	0.6206	0.7616	0.6547	0.62915		0.5879	0.7471	0.8591	0.7841	0.74455		0.6867	0.7488	0.7431	0.8915	0.767525		0.6099	0.7554	0.7597	0.814	0.73475		0.7114	0.7504	0.7498	0.7982	0.75245
50.125	0.0231	0.0921	0.0962	0.074	0.07135		0.1473	0.2254		0.1871	0.1866		0.5039	0.6627	0.8125	0.6908	0.667475		0.6131	0.7631	0.888	0.8106	0.7687		0.6827	0.7628	0.7544	0.8962	0.774025		0.6157	0.7621	0.758	0.8211	0.739225		0.7176	0.7554	0.7564	0.8027	0.758025
51.125	0.0227	0.0938	0.0962	0.075	0.071925		0.1447	0.2293		0.1913	0.188433		0.5224	0.6992	0.8564	0.7434	0.70535		0.6291	0.7897	0.9053	0.8173	0.78535		0.7013	0.7695	0.7801	0.8944	0.786325		0.6228	0.7696	0.7783	0.8387	0.75235		0.7228	0.763	0.7777	0.8191	0.77065
52.125	0.0246	0.094	0.0986	0.0756	0.0732		0.1421	0.2314		0.1931	0.188867		0.5491	0.7448	0.8982	0.7894	0.745375		0.647	0.8127	0.9304	0.8357	0.80645		0.7119	0.7827	0.7802	0.9091	0.795975		0.6295	0.7843	0.7895	0.8524	0.763925		0.7456	0.7741	0.7809	0.8213	0.780475
53.125	0.0238	0.0958	0.1	0.0771	0.074175		0.146	0.2314		0.1964	0.191267		0.5707	0.7886	0.9373	0.8262	0.7807		0.6703	0.8529	0.9496	0.87	0.8357		0.7389	0.7849	0.799	0.9285	0.812825		0.6309	0.8034	0.7943	0.8527	0.770325		0.757	0.781	0.7947	0.8313	0.791
54.125	0.0266	0.0963	0.1004	0.079	0.075575		0.1468	0.2357		0.195	0.1925		0.6013	0.8226	0.9929	0.8591	0.818975		0.695	0.8757	0.9712	0.9017	0.8609		0.7451	0.8014	0.8249	0.9422	0.8284		0.634	0.8073	0.7986	0.8662	0.776525		0.759	0.7933	0.7985	0.84	0.7977
55.125	0.0261	0.0964	0.1017	0.0787	0.075725		0.1449	0.2409		0.1968	0.1942		0.6286	0.8616	1.0546	0.8988	0.8609		0.7121	0.8879	0.9991	0.9132	0.878075		0.7596	0.8068	0.8428	0.9561	0.841325		0.6495	0.8098	0.8242	0.8993	0.7957		0.7684	0.7982	0.8054	0.8392	0.8028
56.125	0.0281	0.0987	0.1018	0.0815	0.077525		0.1422	0.2421		0.1964	0.193567		0.6651	0.9051	1.104	0.9386	0.9032		0.7215	0.9078	1.0133	0.9263	0.892225		0.7762	0.8142	0.852	0.965	0.85185		0.6628	0.8224	0.835	0.9109	0.807775		0.7709	0.815	0.8317	0.8564	0.8185
57.125	0.0278	0.0983	0.1042	0.0812	0.077875		0.1408	0.2435		0.2009	0.195067		0.6929	0.9476	1.1543	0.9829	0.944425		0.7454	0.9368	1.055	0.9603	0.924375		0.7775	0.8303	0.8622	0.9728	0.8607		0.6737	0.8257	0.8552	0.9097	0.816075		0.782	0.8181	0.8332	0.8729	0.82655
58.1247	0.0296	0.0995	0.1044	0.0815	0.07875		0.1388	0.2446		0.2041	0.195833		0.7262	0.9887	1.2145	1.024	0.98835		0.7623	0.9652	1.0733	0.9804	0.9453		0.7858	0.8469	0.8757	0.9929	0.875325		0.685	0.8426	0.8727	0.9181	0.8296		0.8145	0.8354	0.8405	0.8662	0.83915
59.1247	0.0293	0.0995	0.1067	0.0836	0.079775		0.1344	0.247		0.2062	0.195867		0.744	1.0164	1.273	1.0668	1.02505		0.7966	0.9953	1.124	0.9991	0.97875		0.8034	0.8504	0.896	1.0201	0.892475		0.6974	0.863	0.8937	0.9392	0.848325		0.8241	0.8451	0.8438	0.8918	0.8512
60.1247	0.0289	0.1006	0.1075	0.0839	0.080225		0.1317	0.2466		0.2061	0.1948		0.7687	1.0449	1.323	1.1148	1.06285		0.8069	1.0209	1.1294	1.0224	0.9949		0.8158	0.8739	0.9048	1.0367	0.9078		0.7104	0.8812	0.9064	0.947	0.86125		0.8448	0.8554	0.8617	0.9156	0.869375
61.1247	0.031	0.1012	0.1073	0.0839	0.08085		0.1301	0.2491		0.2041	0.194433		0.7935	1.0973	1.3924	1.1624	1.1114		0.8269	1.037	1.1565	1.0565	1.01923		0.8147	0.8865	0.9244	1.0652	0.9227		0.7223	0.8704	0.9277	0.9694	0.87245		0.8498	0.8785	0.8884	0.9387	0.88885
62.1247	0.0316	0.1018	0.1082	0.0844	0.0815		0.1266	0.2431		0.1991	0.1896		0.8011	1.1453	1.4403	1.1927	1.14485		0.8557	1.0482	1.1815	1.0802	1.0414		0.8367	0.8975	0.9342	1.0741	0.935625		0.7417	0.8807	0.9294	0.9854	0.8843		0.8725	0.8829	0.8958	0.9603	0.902875
63.1247	0.0311	0.1022	0.1095	0.0852	0.082		0.1187	0.2364		0.1956	0.183567		0.8251	1.174	1.4984	1.2352	1.18317		0.8798	1.0799	1.1983	1.1054	1.06585		0.8607	0.9201	0.9538	1.0878	0.9556		0.7574	0.887	0.9493	1.0053	0.89975		0.8811	0.9003	0.9065	0.9749	0.9157
64.1247	0.0318	0.1027	0.1095	0.0856	0.0824		0.1106	0.2336		0.194	0.1794		0.8403	1.2062	1.5561	1.2741	1.21917		0.8781	1.1233	1.2137	1.1236	1.08467		0.8793	0.9339	0.972	1.1107	0.973975		0.7571	0.8861	0.9657	1.0177	0.90665		0.8877	0.9082	0.9136	0.9892	0.924675
65.1247	0.0324	0.1029	0.1104	0.0869	0.08315		0.1024	0.2287		0.1934	0.174833		0.8499	1.2502	1.5984	1.3169	1.25385		0.8962	1.1606	1.2501	1.1623	1.1173		0.8899	0.9497	0.992	1.1237	0.988825		0.7775	0.9101	0.9733	1.0253	0.92155		0.8908	0.9084	0.9293	0.997	0.931375
66.1244	0.0321	0.105	0.1125	0.0876	0.0843		0.0957	0.2212		0.1896	0.168833		0.867	1.2826	1.6437	1.3546	1.28697		0.9142	1.1962	1.2729	1.2124	1.14892		0.9011	0.9707	1.0103	1.1441	1.00655		0.7848	0.9239	0.9832	1.0384	0.932575		0.9152	0.9166	0.9445	1.006	0.945575
67.1244	0.0325	0.1048	0.1124	0.0887	0.0846		0.0894	0.2135		0.1845	0.162467		0.8905	1.3091	1.6969	1.3787	1.3188		0.9372	1.2318	1.3081	1.2469	1.181		0.936	0.9805	1.0416	1.1743	1.0331		0.7955	0.9523	1.0025	1.0568	0.951775		0.9228	0.9352	0.9471	1.005	0.952525
68.1244	0.0336	0.1058	0.1127	0.0891	0.0853		0.0851	0.2105		0.1813	0.158967		0.8985	1.3391	1.7299	1.4191	1.34665		0.9565	1.2554	1.3509	1.292	1.2137		0.9548	0.9878	1.0516	1.18	1.04355		0.8236	0.9769	1.0009	1.0596	0.96525		0.9222	0.9484	0.9578	1.013	0.96035
69.1244	0.0341	0.1069	0.1146	0.0905	0.086525		0.0791	0.2018		0.1792	0.153367		0.9086	1.3677	1.766	1.452	1.37357		0.9855	1.2782	1.3837	1.32	1.24185		0.9529	1.0116	1.0578	1.194	1.05408		0.8271	0.9843	1.0054	1.0533	0.967525		0.9276	0.97	0.9789	1.0283	0.9762
70.1239	0.0339	0.1074	0.1153	0.0905	0.086775		0.0718	0.1953		0.1741	0.147067		0.9285	1.4029	1.8026	1.4862	1.40505		1.0108	1.3319	1.4212	1.3457	1.2774		0.968	1.0238	1.0761	1.202	1.06747		0.8294	0.9918	1.0148	1.0743	0.977575		0.9433	1.0021	0.9943	1.0496	0.997325
71.1239	0.0355	0.108	0.1155	0.0918	0.0877		0.0677	0.1878		0.1721	0.142533		0.9433	1.4509	1.8471	1.5226	1.44097		1.0299	1.3481	1.4654	1.391	1.3086		0.9967	1.0404	1.0813	1.2345	1.08822		0.8501	1.0013	1.041	1.1002	0.99815		0.9742	1.0078	1.0111	1.0667	1.01495
72.1239	0.0359	0.1084	0.1167	0.0931	0.088525		0.061	0.1783		0.1705	0.1366		0.9529	1.4761	1.8858	1.5561	1.46772		1.0512	1.374	1.5096	1.4099	1.33617		1.0103	1.0479	1.0982	1.2312	1.0969		0.8521	1.016	1.0578	1.1129	1.0097		0.9913	1.0151	1.0311	1.0728	1.02757
73.1239	0.0361	0.1086	0.1166	0.0913	0.08815		0.0558	0.1709		0.1623	0.129667		0.9665	1.514	1.9356	1.5941	1.50255		1.0704	1.4075	1.5482	1.4561	1.37055		1.0262	1.0719	1.1221	1.2569	1.11928		0.8692	1.0353	1.0706	1.1328	1.02698		1.0055	1.0271	1.0454	1.0842	1.04055
74.1239	0.0357	0.1075	0.1169	0.0934	0.088375		0.0505	0.1623		0.1587	0.123833		0.9803	1.543	1.9607	1.6265	1.52763		1.0892	1.4328	1.5771	1.4842	1.39582		1.028	1.0739	1.1547	1.283	1.1349		0.8679	1.0549	1.082	1.1595	1.04108		1.0194	1.0459	1.0633	1.1019	1.05763
75.1233	0.0373	0.1085	0.1177	0.0938	0.089325		0.0452	0.1536		0.1532	0.117333		0.9986	1.5707	2.0082	1.6497	1.5568		1.1042	1.4809	1.5962	1.5178	1.42478		1.0423	1.0724	1.173	1.3155	1.1508		0.8959	1.0753	1.1007	1.171	1.06073		1.0355	1.0612	1.0686	1.116	1.07032
76.1233	0.0374	0.109	0.1183	0.095	0.089925		0.0388	0.1446		0.1502	0.1112		0.9989	1.5686	2.052	1.6913	1.5777		1.1249	1.4979	1.6175	1.5611	1.45035		1.0475	1.0883	1.1854	1.3198	1.16025		0.8871	1.0799	1.1229	1.1939	1.07095		1.05	1.0878	1.0743	1.1263	1.0846
77.1233	0.037	0.1093	0.1186	0.0959	0.0902		0.0337	0.1404		0.1469	0.107		1.0073	1.5911	2.0678	1.7142	1.5951		1.1361	1.5232	1.6296	1.601	1.47247		1.055	1.104	1.2149	1.3358	1.17742		0.9017	1.1013	1.1556	1.2174	1.094		1.0681	1.1035	1.0957	1.1405	1.10195
78.1233	0.0381	0.1094	0.1191	0.096	0.09065		0.0294	0.1321		0.1412	0.1009		1.0146	1.6013	2.0876	1.7464	1.61247		1.1544	1.5446	1.6403	1.6265	1.49145		1.05	1.1209	1.2355	1.3566	1.19075		0.9105	1.1257	1.1688	1.2298	1.1087		1.0663	1.1082	1.1079	1.1455	1.10698
79.1233	0.0373	0.1098	0.1199	0.0967	0.090925		0.0251	0.1235		0.1402	0.0962667		1.013	1.6114	2.1035	1.7536	1.62038		1.1607	1.5567	1.6702	1.6368	1.5061		1.0536	1.1405	1.2515	1.3641	1.20243		0.9157	1.1438	1.1781	1.2545	1.12302		1.0726	1.1156	1.1165	1.1555	1.11505
80.1233	0.0386	0.1116	0.1198	0.0975	0.091875		0.0212	0.116		0.1357	0.0909667		1.0136	1.6322	2.125	1.7686	1.63485		1.1649	1.5669	1.6836	1.6568	1.51805		1.0785	1.1618	1.2474	1.3692	1.21423		0.9354	1.1592	1.1927	1.2858	1.14328		1.0914	1.1129	1.1369	1.1772	1.1296
81.1233	0.0389	0.1123	0.1198	0.0979	0.092225		0.0184	0.1116		0.1331	0.0877		1.0178	1.6363	2.1473	1.7792	1.64515		1.1745	1.5789	1.7103	1.6723	1.534		1.0897	1.1767	1.2591	1.3986	1.23103		0.9569	1.1557	1.2028	1.2704	1.14645		1.0953	1.1442	1.1438	1.1852	1.14213
82.1233	0.0395	0.1124	0.1209	0.0995	0.093075		0.0144	0.1059		0.127	0.0824333		1.0209	1.6519	2.1607	1.7839	1.65435		1.1791	1.6078	1.7297	1.6912	1.55195		1.101	1.2182	1.2804	1.421	1.25515		0.9584	1.1742	1.2175	1.2892	1.15983		1.1127	1.1599	1.1535	1.2041	1.15755
83.1233	0.0401	0.1126	0.1202	0.0993	0.09305		0.013	0.1013		0.1257	0.08		1.0255	1.6743	2.1827	1.8003	1.6707		1.1995	1.6285	1.7599	1.7177	1.5764		1.1317	1.2248	1.2882	1.4319	1.26915		0.975	1.1828	1.2109	1.2896	1.16458		1.124	1.174	1.1541	1.202	1.16352
84.1233	0.0397	0.1123	0.1213	0.0998	0.093275		0.0075	0.0932		0.1225	0.0744		1.0202	1.6786	2.1882	1.8067	1.67343		1.2152	1.6327	1.7605	1.737	1.58635		1.1376	1.2516	1.3059	1.4543	1.28735		0.9973	1.1988	1.2283	1.303	1.18185		1.1264	1.1897	1.172	1.2186	1.17667
85.1233	0.0393	0.1137	0.1226	0.1017	0.094325		0.0052	0.0904		0.12	0.0718667		1.0219	1.6861	2.1947	1.8257	1.6821		1.222	1.6419	1.7705	1.7484	1.5957		1.1481	1.2729	1.3209	1.4466	1.29712		1.0073	1.2025	1.2308	1.3235	1.19103		1.1252	1.1901	1.1672	1.2383	1.1802
86.1233	0.0387	0.1143	0.1236	0.1005	0.094275		0.0043	0.0865		0.1199	0.0702333		1.0185	1.695	2.1967	1.8392	1.68735		1.2336	1.658	1.7783	1.7737	1.6109		1.1462	1.285	1.3264	1.4464	1.301		1.0181	1.1961	1.2552	1.308	1.19435		1.1291	1.1779	1.1794	1.2592	1.1864
87.1233	0.0399	0.1142	0.1249	0.102	0.09525		0.0019	0.0831		0.1157	0.0669		1.0095	1.7105	2.2048	1.843	1.69195		1.2331	1.6726	1.7793	1.7721	1.61428		1.1605	1.2909	1.3172	1.4437	1.30307		1.0334	1.208	1.2614	1.3341	1.20922		1.1367	1.192	1.1899	1.2588	1.19435
88.1233	0.0407	0.115	0.1246	0.1025	0.0957		-0.0017	0.0782		0.1117	0.0627333		1.0085	1.725	2.1954	1.848	1.69423		1.2447	1.6821	1.7724	1.7802	1.61985		1.1393	1.2815	1.3217	1.4478	1.29757		1.0372	1.23	1.2677	1.3258	1.21517		1.1232	1.1936	1.2001	1.2389	1.18895
89.1233	0.0415	0.1152	0.1248	0.1022	0.095925		-0.0015	0.0719		0.1103	0.0602333		0.9969	1.725	2.1953	1.8612	1.6946		1.2465	1.6988	1.7601	1.7636	1.61725		1.127	1.2931	1.3299	1.4367	1.29668		1.0395	1.2351	1.2954	1.333	1.22575		1.1277	1.1992	1.1964	1.2443	1.1919
90.1233	0.0414	0.1156	0.1248	0.103	0.0962		-0.0034	0.0695		0.1061	0.0574		1.006	1.7276	2.1968	1.876	1.7016		1.252	1.7014	1.7502	1.768	1.6179		1.1332	1.3036	1.342	1.4422	1.30525		1.0579	1.2472	1.3081	1.3353	1.23713		1.1526	1.1979	1.2062	1.257	1.20342
91.1233	0.0429	0.1158	0.1256	0.1043	0.09715		-0.0054	0.0704		0.1057	0.0569		1.0071	1.7386	2.1896	1.885	1.70507		1.2477	1.7152	1.7426	1.7792	1.62118		1.1477	1.3048	1.3664	1.4385	1.31435		1.0573	1.2551	1.3027	1.3639	1.24475		1.1801	1.1942	1.2172	1.264	1.21388
92.1233	0.0425	0.1162	0.1279	0.1053	0.097975		-0.0066	0.0666		0.1043	0.0547667		1.0065	1.7399	2.1896	1.8759	1.70297		1.268	1.7445	1.738	1.7899	1.6351		1.149	1.3239	1.3593	1.4403	1.31812		1.0571	1.2618	1.2998	1.352	1.24268		1.1837	1.1905	1.2054	1.2827	1.21558
93.1233	0.0433	0.117	0.1291	0.1062	0.0989		-0.0049	0.0662		0.0988	0.0533667		1.0008	1.7443	2.1977	1.8792	1.7055		1.2633	1.7422	1.7249	1.8169	1.63682		1.1491	1.3234	1.3425	1.4062	1.3053		1.0639	1.2739	1.2948	1.3362	1.2422		1.1882	1.198	1.2083	1.2717	1.21655
94.1233	0.043	0.1183	0.1293	0.1081	0.099675		-0.0068	0.064		0.0982	0.0518		1.0069	1.744	2.1829	1.8754	1.7023		1.2611	1.7561	1.7216	1.8079	1.63667		1.1322	1.3297	1.3215	1.4174	1.3002		1.0841	1.2709	1.3008	1.3383	1.24853		1.1898	1.2132	1.2342	1.2708	1.227
99.1139	0.0512	0.1256	0.1389	0.1183	0.1085		-0.0072	0.0625		0.107	0.0541		1.0615	1.8914	2.3491	2.0172	1.8298		1.3292	1.9	1.7777	1.9012	1.72703		1.2123	1.422	1.3967	1.4604	1.37285		1.1605	1.3508	1.4139	1.3855	1.32768		1.3096	1.3148	1.3012	1.3621	1.32193
100.114	0.051	0.1248	0.1376	0.1159	0.107325		-0.0088	0.0549		0.1037	0.0499333		1.0261	1.8697	2.3409	1.9865	1.8058		1.3193	1.8994	1.7786	1.9032	1.72513		1.132	1.3309	1.3187	1.3689	1.28763		1.0858	1.2461	1.3111	1.2923	1.23382		1.2299	1.2265	1.2264	1.2671	1.23747
101.114	0.0503	0.1224	0.1361	0.1151	0.105975		-0.0111	0.0532		0.0997	0.0472667		1.0058	1.8346	2.2993	1.9687	1.7771		1.3101	1.8544	1.744	1.8647	1.6933		1.1092	1.2923	1.2772	1.3202	1.24972		1.0684	1.2158	1.2691	1.2458	1.19978		1.195	1.1865	1.187	1.2313	1.19995
102.114	0.0494	0.1249	0.1382	0.1144	0.106725		-0.0114	0.0522		0.0987	0.0465		0.9902	1.8107	2.2639	1.9404	1.7513		1.2846	1.8033	1.6857	1.8089	1.64562		1.1007	1.2914	1.2497	1.2901	1.23297		1.0905	1.2205	1.2771	1.2179	1.2015		1.1987	1.1763	1.1916	1.239	1.2014
103.114	0.0485	0.1241	0.1369	0.1161	0.1064		-0.0108	0.0493		0.0981	0.0455333		0.9823	1.7879	2.2271	1.9195	1.7292		1.2532	1.7264	1.6137	1.7416	1.58373		1.0724	1.2736	1.2264	1.2715	1.21097		1.0954	1.2301	1.2838	1.205	1.20358		1.1866	1.1712	1.2066	1.2551	1.20487
104.114	0.0493	0.1264	0.1393	0.1159	0.107725		-0.0109	0.0505		0.0976	0.0457333		0.9653	1.7586	2.1946	1.8916	1.70253		1.2317	1.6662	1.5694	1.6925	1.53995		1.0558	1.2627	1.2184	1.2646	1.20037		1.1058	1.2562	1.2848	1.2098	1.21415		1.1988	1.1946	1.2054	1.2581	1.21423
105.114	0.0491	0.1268	0.1401	0.1174	0.10835		-0.0111	0.0483		0.0946	0.0439333		0.9484	1.7385	2.1603	1.8768	1.681		1.2105	1.6025	1.5255	1.6519	1.4976		1.0493	1.2703	1.2224	1.2645	1.20162		1.1138	1.2586	1.2972	1.2166	1.22155		1.21	1.2042	1.205	1.2657	1.22123
106.114	0.0508	0.1271	0.141	0.1175	0.1091		-0.0107	0.047		0.0908	0.0423667		0.9384	1.7361	2.1381	1.8618	1.6686		1.2041	1.575	1.4848	1.6297	1.4734		1.03	1.2726	1.2034	1.2508	1.1892		1.1215	1.266	1.3038	1.2312	1.23063		1.2202	1.2268	1.2187	1.2561	1.23045
107.114	0.0503	0.1279	0.141	0.1185	0.109425		-0.0113	0.0438		0.0919	0.0414667		0.9331	1.7206	2.1262	1.8491	1.65725		1.2012	1.537	1.467	1.6004	1.4514		1.0258	1.2679	1.1887	1.2336	1.179		1.119	1.2654	1.2821	1.2124	1.21972		1.2118	1.2398	1.2253	1.2662	1.23577
108.114	0.0516	0.1283	0.1439	0.12	0.11095		-0.0125	0.0423		0.0931	0.0409667		0.9345	1.7184	2.1114	1.845	1.65233		1.1944	1.5255	1.4428	1.5649	1.4319		1.0145	1.241	1.1896	1.2123	1.16435		1.1094	1.25	1.2819	1.2006	1.21047		1.2207	1.235	1.2342	1.2663	1.23905
109.113	0.0528	0.1299	0.1437	0.1202	0.11165		-0.011	0.0417		0.0925	0.0410667		0.9372	1.7213	2.1036	1.8328	1.64872		1.1912	1.5136	1.4091	1.5534	1.41683		1.0173	1.2241	1.1696	1.1917	1.15068		1.1054	1.2402	1.2788	1.1882	1.20315		1.2169	1.2198	1.2361	1.2516	1.2311
110.113	0.0528	0.1313	0.1456	0.1217	0.11285		-0.011	0.0421		0.0925	0.0412		0.936	1.7197	2.0936	1.8381	1.64685		1.1876	1.4801	1.3838	1.5394	1.39772		0.998	1.2406	1.1442	1.1751	1.13948		1.0863	1.2386	1.2573	1.1551	1.18433		1.2134	1.2069	1.2337	1.2514	1.22635
111.113	0.053	0.1314	0.1465	0.1224	0.113325		-0.0125	0.043		0.0905	0.0403333		0.9324	1.7218	2.0898	1.8347	1.64467		1.1965	1.4613	1.3507	1.5155	1.381		0.9828	1.2348	1.1233	1.1488	1.12243		1.0814	1.2125	1.2311	1.1365	1.16538		1.2129	1.2064	1.2169	1.2524	1.22215
112.113	0.0545	0.1325	0.1471	0.1242	0.114575		-0.0139	0.0412		0.0923	0.0398667		0.9266	1.7008	2.0841	1.8363	1.63695		1.1853	1.4408	1.3362	1.4993	1.3654		0.9694	1.2186	1.0934	1.1218	1.1008		1.0872	1.2117	1.2137	1.1154	1.157		1.2182	1.2016	1.2021	1.2482	1.21752
113.113	0.0541	0.1336	0.1491	0.1241	0.115225		-0.0121	0.0423		0.092	0.0407333		0.9191	1.7012	2.0782	1.83	1.63213		1.1773	1.4311	1.3128	1.4658	1.34675		0.9422	1.1912	1.0635	1.0809	1.06945		1.0838	1.1766	1.2042	1.0874	1.138		1.1949	1.2001	1.1995	1.2183	1.2032
114.113	0.0554	0.1348	0.1496	0.1249	0.116175		-0.0116	0.0399		0.0933	0.0405333		0.9035	1.7062	2.0678	1.8369	1.6286		1.166	1.4183	1.3102	1.4454	1.33498		0.9188	1.1928	1.0316	1.0373	1.04513		1.0853	1.1574	1.179	1.0603	1.1205		1.1822	1.1812	1.193	1.2059	1.19057
115.113	0.0565	0.1349	0.1509	0.1254	0.116925		-0.0126	0.04		0.092	0.0398		0.8976	1.6977	2.0582	1.842	1.62387		1.1503	1.4175	1.2866	1.4234	1.31945		0.8993	1.1717	0.9975	1.0008	1.01733		1.086	1.1409	1.1629	1.0352	1.10625		1.176	1.1601	1.1799	1.2098	1.18145
116.113	0.0564	0.1361	0.1506	0.1275	0.11765		-0.0127	0.0406		0.0912	0.0397		0.8937	1.697	2.06	1.8338	1.62113		1.1449	1.4041	1.2732	1.4049	1.30678		0.8858	1.1559	0.9697	0.9659	0.994325		1.0918	1.1251	1.1471	1.0044	1.0921		1.1556	1.1589	1.1895	1.2079	1.17797
117.113	0.0583	0.1359	0.1517	0.1282	0.118525		-0.0132	0.0386		0.0903	0.0385667		0.8836	1.6887	2.0484	1.8188	1.60988		1.1347	1.3677	1.2505	1.3895	1.2856		0.874	1.1528	0.9343	0.9369	0.9745		1.0814	1.0944	1.1111	0.9666	1.06337		1.1539	1.1389	1.1942	1.1818	1.1672
118.113	0.0594	0.1365	0.1531	0.1291	0.119525		-0.0119	0.0405		0.091	0.0398667		0.8776	1.6783	2.0275	1.8101	1.59837		1.1166	1.3521	1.2281	1.4087	1.27638		0.8678	1.1368	0.9153	0.9064	0.956575		1.0722	1.0734	1.0846	0.9357	1.04147		1.1528	1.132	1.1791	1.1673	1.1578
119.113	0.0603	0.1382	0.1534	0.1291	0.12025		-0.0116	0.0402		0.0924	0.0403333		0.8673	1.6698	2.0097	1.799	1.58645		1.1095	1.3311	1.2124	1.3752	1.25705		0.8522	1.1186	0.8967	0.8714	0.934725		1.0723	1.0405	1.0578	0.9117	1.02058		1.1422	1.1094	1.1682	1.1558	1.1439
120.113	0.0596	0.1385	0.1559	0.1306	0.12115		-0.0125	0.0397		0.0925	0.0399		0.8625	1.6612	1.9915	1.7914	1.57665		1.1048	1.3128	1.1836	1.3496	1.2377		0.8322	1.1151	0.8747	0.8466	0.91715		1.0736	1.0113	1.0284	0.8789	0.99805		1.1478	1.0839	1.1433	1.1469	1.13048
121.113	0.0613	0.1405	0.1559	0.1299	0.1219		-0.0107	0.0401		0.0906	0.04		0.8551	1.6591	1.9741	1.7768	1.56627		1.1011	1.2918	1.1552	1.3309	1.21975		0.8186	1.095	0.8547	0.8211	0.89735		1.063	0.978	1.0088	0.8567	0.976625		1.1276	1.088	1.1284	1.1273	1.11783
122.113	0.0608	0.1389	0.1567	0.1323	0.122175		-0.0114	0.0405		0.0895	0.0395333		0.8456	1.6422	1.9696	1.7613	1.55468		1.0861	1.278	1.1358	1.3128	1.20318		0.8052	1.0819	0.8397	0.7987	0.881375		1.0409	0.9596	0.9842	0.8285	0.9533		1.1075	1.0672	1.1337	1.0981	1.10162
123.113	0.0617	0.1405	0.1557	0.1331	0.12275		-0.0113	0.0391		0.0926	0.0401333		0.8365	1.6279	1.9512	1.7584	1.5435		1.074	1.2716	1.1204	1.3018	1.19195		0.7932	1.0693	0.8252	0.7788	0.866625		1.0342	0.9326	0.9604	0.8073	0.933625		1.0807	1.0451	1.1097	1.0719	1.07685
124.113	0.0637	0.1411	0.1581	0.1322	0.123775		-0.0097	0.0413		0.0926	0.0414		0.8325	1.6155	1.9329	1.7433	1.53105		1.0518	1.2574	1.1034	1.2891	1.17543		0.7703	1.0567	0.802	0.7578	0.8467		1.0243	0.9069	0.9277	0.7812	0.910025		1.0664	1.0187	1.094	1.0596	1.05967
125.113	0.0642	0.1422	0.1596	0.1326	0.12465		-0.0107	0.0398		0.0921	0.0404		0.8272	1.6026	1.9147	1.7344	1.51972		1.0313	1.2388	1.0825	1.2632	1.15395		0.7496	1.0485	0.7835	0.7396	0.8303		1.0066	0.8827	0.8885	0.7659	0.885925		1.0456	0.996	1.0695	1.0454	1.03912
126.113	0.0642	0.1429	0.1594	0.1352	0.125425		-0.012	0.0397		0.0931	0.0402667		0.8186	1.5932	1.8854	1.7245	1.50543		1.0105	1.2063	1.0673	1.2494	1.13338		0.726	1.0193	0.7608	0.7151	0.8053		1.0032	0.8611	0.8576	0.7444	0.866575		1.0352	0.97	1.0403	1.031	1.01912
127.113	0.0665	0.1425	0.1615	0.1345	0.12625		-0.0096	0.0396		0.0912	0.0404		0.8173	1.5837	1.862	1.7102	1.4933		0.9771	1.1952	1.0416	1.2228	1.10918		0.7024	0.9855	0.7391	0.6913	0.779575		0.988	0.8338	0.8214	0.7246	0.84195		1.0207	0.9287	1.0145	0.9949	0.9897
128.113	0.0666	0.1432	0.1625	0.1346	0.126725		-0.0096	0.0408		0.0935	0.0415667		0.8154	1.5781	1.8504	1.6987	1.48565		0.9622	1.1751	1.0278	1.2018	1.09173		0.6789	0.9508	0.7119	0.6673	0.752225		0.9704	0.8035	0.7918	0.7	0.816425		0.9986	0.9038	0.9917	0.9824	0.969125
129.113	0.0672	0.1455	0.1624	0.1375	0.12815		-0.0084	0.0412		0.0936	0.0421333		0.8123	1.5652	1.8286	1.6847	1.4727		0.9546	1.1512	1.0096	1.1762	1.0729		0.6526	0.9243	0.6875	0.6472	0.7279		0.9516	0.7747	0.758	0.6695	0.78845		0.9779	0.8722	0.9587	0.9559	0.941175
130.113	0.0682	0.1455	0.1634	0.1374	0.128625		-0.0099	0.0399		0.094	0.0413333		0.8048	1.5546	1.8109	1.6636	1.45847		0.9257	1.1377	0.9979	1.1526	1.05347		0.6293	0.8943	0.661	0.6242	0.7022		0.9272	0.7415	0.731	0.6452	0.761225		0.9616	0.848	0.9335	0.9204	0.915875
131.113	0.0684	0.1475	0.1639	0.138	0.12945		-0.0086	0.0392		0.0966	0.0424		0.7947	1.5415	1.801	1.6467	1.44598		0.9142	1.1167	0.9726	1.1241	1.0319		0.6223	0.8674	0.6362	0.608	0.683475		0.899	0.7153	0.705	0.6236	0.735725		0.9262	0.8242	0.9072	0.889	0.88665
132.113	0.0694	0.1465	0.1656	0.1389	0.1301		-0.0097	0.0397		0.0953	0.0417667		0.7846	1.525	1.7833	1.6295	1.4306		0.897	1.1	0.9562	1.1136	1.0167		0.5949	0.8425	0.6093	0.592	0.659675		0.8766	0.6871	0.6789	0.6002	0.7107		0.8962	0.798	0.8705	0.8611	0.85645
133.113	0.0706	0.1485	0.1652	0.1385	0.1307		-0.0078	0.0392		0.0967	0.0427		0.7799	1.5131	1.7686	1.6208	1.4206		0.8907	1.0869	0.9448	1.0932	1.0039		0.5609	0.8173	0.5826	0.5689	0.632425		0.8597	0.6568	0.6535	0.5786	0.68715		0.8683	0.768	0.8455	0.8263	0.827025
134.113	0.071	0.1498	0.1658	0.1396	0.13155		-0.0086	0.0411		0.0944	0.0423		0.7735	1.497	1.7411	1.6111	1.40568		0.875	1.0756	0.9203	1.069	0.984975		0.5308	0.7911	0.5627	0.5485	0.608275		0.8267	0.631	0.6314	0.5616	0.662675		0.8413	0.7414	0.8239	0.7938	0.8001
135.113	0.0731	0.1481	0.1676	0.1407	0.132375		-0.0081	0.0411		0.0944	0.0424667		0.7688	1.4881	1.7246	1.6015	1.39575		0.859	1.0539	0.8978	1.0379	0.96215		0.5067	0.766	0.5372	0.5295	0.58485		0.8046	0.611	0.6014	0.5415	0.639625		0.8197	0.7181	0.7967	0.7659	0.7751
136.113	0.0724	0.1493	0.1678	0.1414	0.132725		-0.0096	0.0437		0.0949	0.043		0.7637	1.4867	1.7124	1.5827	1.38637		0.8414	1.0396	0.879	1.0105	0.942625		0.4842	0.7505	0.5153	0.5136	0.5659		0.7879	0.5863	0.5782	0.524	0.6191		0.7883	0.6918	0.7591	0.7366	0.74395
137.113	0.0728	0.1511	0.1683	0.1425	0.133675		-0.0089	0.0441		0.0959	0.0437		0.7597	1.4666	1.6907	1.5654	1.3706		0.8321	1.0107	0.8682	0.9884	0.92485		0.467	0.7206	0.4964	0.4937	0.544425		0.7565	0.5664	0.5558	0.5105	0.5973		0.7555	0.6623	0.7347	0.7144	0.716725
138.113	0.075	0.1521	0.1698	0.143	0.134975		-0.0091	0.042		0.0981	0.0436667		0.7538	1.4547	1.671	1.5536	1.35828		0.8154	0.9951	0.8577	0.9636	0.90795		0.451	0.6923	0.4784	0.4765	0.52455		0.7279	0.5444	0.5304	0.4959	0.57465		0.7243	0.6392	0.7158	0.6893	0.69215
139.113	0.0754	0.1522	0.1701	0.1444	0.135525		-0.0087	0.0428		0.0949	0.043		0.7508	1.4445	1.654	1.5384	1.34692		0.8032	0.9809	0.843	0.9531	0.89505		0.4286	0.6684	0.465	0.4631	0.506275		0.7	0.5286	0.512	0.4843	0.556225		0.692	0.6225	0.691	0.6636	0.667275
140.113	0.0757	0.1531	0.1722	0.1446	0.1364		-0.0077	0.0435		0.0973	0.0443667		0.7467	1.4311	1.638	1.528	1.33595		0.7934	0.9666	0.8247	0.9333	0.8795		0.4153	0.6388	0.4536	0.4499	0.4894		0.6775	0.5106	0.4949	0.4735	0.539125		0.6657	0.6009	0.6679	0.6328	0.641825
141.113	0.0761	0.1536	0.1731	0.1462	0.13725		-0.0077	0.0435		0.0966	0.0441333		0.7466	1.4204	1.624	1.509	1.325		0.7758	0.9474	0.7999	0.9251	0.86205		0.3874	0.6107	0.4339	0.4451	0.469275		0.6503	0.4921	0.4815	0.4635	0.52185		0.6385	0.5888	0.6427	0.6132	0.6208
142.113	0.0762	0.1545	0.1738	0.1461	0.13765		-0.0062	0.0439		0.0989	0.0455333		0.7366	1.4092	1.6021	1.4926	1.31012		0.7598	0.9263	0.7854	0.9114	0.845725		0.3725	0.5915	0.4238	0.4332	0.45525		0.6207	0.4767	0.4681	0.4612	0.506675		0.616	0.5756	0.6131	0.5994	0.601025
143.113	0.0761	0.1546	0.1732	0.147	0.137725		-0.0071	0.0418		0.0993	0.0446667		0.7311	1.3916	1.5693	1.4799	1.29297		0.7429	0.9133	0.7681	0.8863	0.82765		0.3623	0.5692	0.4124	0.4261	0.4425		0.5958	0.4689	0.4617	0.452	0.4946		0.5968	0.5628	0.5912	0.5835	0.583575
144.113	0.0775	0.1558	0.1754	0.1478	0.139125		-0.007	0.0422		0.0989	0.0447		0.7244	1.3762	1.5383	1.4647	1.2759		0.7275	0.9039	0.7537	0.8764	0.815375		0.3507	0.5494	0.4097	0.4219	0.432925		0.572	0.4602	0.4579	0.4481	0.48455		0.5724	0.5499	0.574	0.565	0.565325
145.113	0.0774	0.1558	0.1771	0.1489	0.1398		-0.0055	0.0411		0.0988	0.0448		0.7205	1.3667	1.5198	1.4512	1.26455		0.7065	0.8886	0.7487	0.8631	0.801725		0.3386	0.5362	0.4052	0.4179	0.424475		0.5475	0.4574	0.4512	0.4463	0.4756		0.5569	0.5427	0.5502	0.5528	0.55065
146.113	0.0787	0.1568	0.1767	0.1486	0.1402		-0.0063	0.0429		0.0989	0.0451667		0.7149	1.3469	1.504	1.4356	1.25035		0.6873	0.8713	0.7334	0.8507	0.785675		0.3274	0.521	0.4007	0.4184	0.416875		0.5204	0.4518	0.4482	0.4426	0.46575		0.5368	0.5332	0.5385	0.54	0.537125
147.113	0.0791	0.157	0.1786	0.1493	0.141		-0.0058	0.0411		0.0999	0.0450667		0.7133	1.3385	1.4771	1.4255	1.2386		0.6694	0.8533	0.7242	0.8354	0.770575		0.3233	0.5	0.3958	0.4146	0.408425		0.4963	0.4463	0.4452	0.4422	0.4575		0.521	0.5325	0.5295	0.5329	0.528975
148.113	0.0809	0.1579	0.1797	0.1504	0.142225		-0.0048	0.0407		0.1	0.0453		0.7018	1.3166	1.4586	1.4117	1.22217		0.6524	0.8404	0.7169	0.8266	0.759075		0.3208	0.4882	0.3933	0.4132	0.403875		0.4749	0.4444	0.4495	0.443	0.45295		0.5133	0.5334	0.5207	0.5338	0.5253
149.112	0.0809	0.1587	0.1781	0.153	0.142675		-0.0064	0.0414		0.0994	0.0448		0.6915	1.3077	1.4311	1.3898	1.20503		0.6405	0.8213	0.6972	0.8123	0.742825		0.3099	0.4797	0.3912	0.4173	0.399525		0.4547	0.4452	0.4485	0.4472	0.4489		0.508	0.5314	0.511	0.5342	0.52115
150.112	0.0799	0.1592	0.1804	0.1525	0.143		-0.0072	0.0396		0.0984	0.0436		0.6882	1.2946	1.4136	1.3704	1.1917		0.6305	0.8026	0.6815	0.7975	0.728025		0.3026	0.4675	0.3886	0.4184	0.394275		0.4451	0.4438	0.4491	0.4533	0.447825		0.4996	0.5348	0.5057	0.5331	0.5183
151.112	0.079	0.1592	0.181	0.1527	0.142975		-0.0062	0.0407		0.0995	0.0446667		0.6806	1.2725	1.3891	1.3519	1.17353		0.6253	0.7903	0.66	0.7832	0.7147		0.2951	0.4587	0.3914	0.4159	0.390275		0.4353	0.4497	0.451	0.4566	0.44815		0.4919	0.5397	0.5041	0.5435	0.5198
152.112	0.0815	0.1606	0.1815	0.1541	0.144425		-0.0061	0.0409		0.0969	0.0439		0.6746	1.2569	1.3714	1.3339	1.1592		0.616	0.7775	0.6491	0.7714	0.7035		0.2892	0.4532	0.3913	0.4186	0.388075		0.4232	0.4497	0.4544	0.4645	0.44795		0.4884	0.5526	0.5049	0.548	0.523475
153.112	0.0819	0.1612	0.1814	0.155	0.144875		-0.0063	0.0421		0.0966	0.0441333		0.6661	1.2407	1.3461	1.3161	1.14225		0.6018	0.7566	0.6393	0.7582	0.688975		0.2873	0.4482	0.3957	0.4223	0.388375		0.4116	0.4525	0.4603	0.4686	0.44825		0.4847	0.5618	0.507	0.55	0.525875
154.112	0.0821	0.1616	0.182	0.1558	0.145375		-0.0063	0.0428		0.0975	0.0446667		0.6627	1.2262	1.3162	1.3054	1.12762		0.5902	0.745	0.6262	0.749	0.6776		0.2889	0.444	0.398	0.4278	0.389675		0.4071	0.4557	0.4693	0.4775	0.4524		0.4852	0.5706	0.5085	0.558	0.530575
155.112	0.0819	0.163	0.1834	0.1559	0.14605		-0.0048	0.0416		0.0956	0.0441333		0.6492	1.2124	1.2969	1.2865	1.11125		0.5787	0.734	0.6131	0.7331	0.664725		0.2909	0.4377	0.4013	0.4354	0.391325		0.408	0.4632	0.4812	0.4869	0.459825		0.4888	0.5809	0.5158	0.5707	0.53905
156.112	0.0833	0.1621	0.1852	0.1564	0.14675		-0.0053	0.0409		0.0949	0.0435		0.6391	1.1973	1.2766	1.2734	1.0966		0.5666	0.7155	0.6028	0.7176	0.650625		0.2942	0.4403	0.4082	0.4428	0.396375		0.4069	0.4734	0.4913	0.4971	0.467175		0.4934	0.5949	0.5205	0.582	0.5477
157.112	0.0838	0.1644	0.1858	0.1571	0.147775		-0.0057	0.0426		0.0948	0.0439		0.6348	1.1846	1.2592	1.253	1.0829		0.5476	0.7006	0.5863	0.7061	0.63515		0.2974	0.4406	0.4177	0.4538	0.402375		0.4078	0.4868	0.5	0.5104	0.47625		0.5008	0.61	0.5293	0.5936	0.558425
158.112	0.084	0.1646	0.186	0.1582	0.1482		-0.005	0.0402		0.0961	0.0437667		0.6266	1.1708	1.224	1.2328	1.06355		0.5371	0.6862	0.5745	0.6932	0.62275		0.3063	0.4387	0.4306	0.4661	0.410425		0.4078	0.4949	0.5138	0.5255	0.4855		0.5065	0.6272	0.5407	0.6087	0.570775
159.113	0.0831	0.1645	0.1862	0.1587	0.148125		-0.0061	0.0406		0.0965	0.0436667		0.6201	1.1553	1.2	1.2154	1.0477		0.533	0.6707	0.5636	0.6845	0.61295		0.3093	0.4452	0.4428	0.4768	0.418525		0.4077	0.5064	0.528	0.5375	0.4949		0.5204	0.6459	0.5558	0.6261	0.58705
160.113	0.0841	0.166	0.1875	0.1584	0.149		-0.0049	0.0416		0.0969	0.0445333		0.6129	1.144	1.1725	1.1967	1.03153		0.5188	0.6561	0.5491	0.6726	0.59915		0.3192	0.4482	0.4555	0.4892	0.428025		0.4136	0.5221	0.5382	0.5511	0.50625		0.5368	0.6602	0.5697	0.6469	0.6034
161.113	0.0842	0.1652	0.1879	0.1598	0.149275		-0.0046	0.0398		0.0964	0.0438667		0.6082	1.1276	1.1492	1.1851	1.01753		0.5052	0.6437	0.5385	0.6582	0.5864		0.3336	0.4552	0.4699	0.5043	0.44075		0.4231	0.5347	0.5508	0.5687	0.519325		0.5592	0.6777	0.5841	0.6639	0.621225
162.113	0.0839	0.1666	0.1874	0.1604	0.149575		-0.005	0.0396		0.0966	0.0437333		0.6035	1.1072	1.1237	1.1658	1.00005		0.4912	0.6324	0.533	0.6466	0.5758		0.3368	0.4599	0.4811	0.5174	0.4488		0.433	0.5464	0.5649	0.5856	0.532475		0.5791	0.6997	0.6027	0.6779	0.63985
163.114	0.0849	0.1676	0.1889	0.1609	0.150575		-0.0051	0.0411		0.0975	0.0445		0.5976	1.0905	1.0957	1.149	0.9832		0.4811	0.6179	0.5202	0.6338	0.56325		0.3508	0.4698	0.4982	0.5333	0.463025		0.4415	0.5597	0.5793	0.5978	0.544575		0.5989	0.717	0.6202	0.6966	0.658175
164.114	0.0851	0.1668	0.1903	0.1618	0.151		-0.0053	0.0408		0.0967	0.0440667		0.5945	1.0728	1.0731	1.1282	0.96715		0.4719	0.6021	0.5104	0.6192	0.5509		0.3627	0.4804	0.514	0.5506	0.476925		0.4555	0.5751	0.5917	0.6157	0.5595		0.6228	0.7331	0.6382	0.7131	0.6768
165.114	0.0847	0.168	0.1913	0.1603	0.151075		-0.0058	0.04		0.0952	0.0431333		0.5875	1.0587	1.0499	1.118	0.953525		0.4598	0.5878	0.5035	0.6022	0.538325		0.3744	0.4899	0.5312	0.5644	0.489975		0.4738	0.5883	0.6067	0.6313	0.575025		0.6448	0.7532	0.6645	0.7318	0.698575
166.114	0.0855	0.1683	0.1917	0.1634	0.152225		-0.0057	0.0398		0.0956	0.0432333		0.583	1.042	1.0271	1.094	0.936525		0.4397	0.5777	0.4976	0.5947	0.527425		0.3866	0.5034	0.5457	0.58	0.503925		0.4919	0.605	0.6222	0.6474	0.591625		0.6692	0.7667	0.6827	0.7503	0.717225
167.328	0.0841	0.1697	0.1922	0.163	0.15225		-0.004	0.0396		0.0952	0.0436		0.5747	1.0236	0.998	1.0782	0.918625		0.4277	0.5692	0.4943	0.5777	0.517225		0.4071	0.5166	0.564	0.5966	0.521075		0.5141	0.6182	0.641	0.6642	0.609375		0.6987	0.7859	0.7045	0.7685	0.7394
168.329	0.0851	0.1689	0.1936	0.1636	0.1528		-0.0037	0.0398		0.0955	0.0438667		0.5636	1.0118	0.9797	1.0483	0.90085		0.4219	0.5588	0.4879	0.5606	0.5073		0.4193	0.5328	0.5833	0.6108	0.53655		0.5423	0.6307	0.6602	0.6789	0.628025		0.7179	0.7977	0.7246	0.7841	0.756075
169.329	0.0847	0.1702	0.194	0.1646	0.153375		-0.0032	0.0392		0.0959	0.0439667		0.563	0.9984	0.9622	1.0288	0.8881		0.4136	0.5466	0.484	0.5513	0.498875		0.4347	0.5467	0.5956	0.6232	0.55005		0.5591	0.6423	0.6748	0.6923	0.642125		0.7394	0.813	0.7413	0.8001	0.77345
170.329	0.0842	0.1695	0.1943	0.1652	0.1533		-0.0038	0.038		0.0953	0.0431667		0.5555	0.9857	0.9476	1.0191	0.876975		0.4047	0.5354	0.4822	0.545	0.491825		0.4465	0.5615	0.6126	0.6341	0.563675		0.5919	0.6554	0.6854	0.7023	0.65875		0.7629	0.8236	0.7547	0.8134	0.78865
171.329	0.0846	0.1697	0.1938	0.1646	0.153175		-0.003	0.0384		0.096	0.0438		0.5505	0.9688	0.9232	1.0021	0.86115		0.3922	0.5278	0.4829	0.5338	0.484175		0.4608	0.5799	0.627	0.6468	0.578625		0.616	0.6708	0.6998	0.712	0.67465		0.7787	0.8326	0.7726	0.8223	0.80155
172.33	0.0851	0.1712	0.1955	0.1658	0.1544		-0.0041	0.0407		0.0976	0.0447333		0.5425	0.9565	0.9038	0.9913	0.848525		0.3811	0.5223	0.4814	0.5279	0.478175		0.47	0.5921	0.6365	0.6562	0.5887		0.6443	0.6832	0.712	0.7194	0.689725		0.7961	0.8415	0.7865	0.8323	0.8141
173.33	0.0852	0.1728	0.1955	0.1664	0.154975		-0.0041	0.0404		0.0963	0.0442		0.5394	0.9391	0.8876	0.9796	0.836425		0.367	0.5183	0.4877	0.5202	0.4733		0.4765	0.6076	0.6495	0.6652	0.5997		0.6684	0.6945	0.7214	0.7204	0.701175		0.8123	0.8478	0.7977	0.8377	0.823875
174.33	0.0856	0.1733	0.1966	0.167	0.155625		-0.002	0.0404		0.0947	0.0443667		0.5317	0.9235	0.8676	0.9645	0.821825		0.3639	0.5136	0.4915	0.5171	0.471525		0.4827	0.6233	0.6569	0.6736	0.609125		0.688	0.7015	0.7326	0.7266	0.712175		0.8255	0.8534	0.806	0.8435	0.8321
175.331	0.086	0.1719	0.1972	0.1676	0.155675		-0.004	0.04		0.0967	0.0442333		0.5277	0.9097	0.8487	0.9468	0.808225		0.3548	0.5078	0.4969	0.5137	0.4683		0.4903	0.6386	0.6662	0.6753	0.6176		0.7087	0.7101	0.7384	0.729	0.72155		0.8397	0.8562	0.8144	0.8493	0.8399
176.331	0.0855	0.1749	0.1978	0.1688	0.15675		-0.0039	0.0398		0.0949	0.0436		0.5168	0.8934	0.8397	0.9301	0.795		0.3474	0.5093	0.5037	0.51	0.4676		0.4938	0.6513	0.6741	0.6767	0.623975		0.7282	0.715	0.7444	0.7295	0.729275		0.8513	0.8544	0.8254	0.8529	0.846
177.331	0.0858	0.1747	0.1985	0.1686	0.1569		-0.004	0.0394		0.0945	0.0433		0.5133	0.8795	0.8171	0.9116	0.780375		0.3388	0.5051	0.5117	0.5095	0.466275		0.5001	0.6655	0.6789	0.6764	0.630225		0.7423	0.722	0.7524	0.7296	0.736575		0.8545	0.8523	0.8302	0.8535	0.847625
178.331	0.0869	0.1746	0.1997	0.1694	0.15765		-0.0032	0.0404		0.0945	0.0439		0.5045	0.8712	0.8006	0.894	0.767575		0.3293	0.506	0.5204	0.5073	0.46575		0.5032	0.6774	0.6795	0.6773	0.63435		0.7547	0.7256	0.7562	0.7277	0.74105		0.8589	0.8517	0.8325	0.8497	0.8482
179.331	0.0858	0.1747	0.1993	0.1687	0.157125		-0.0042	0.0402		0.0945	0.0435		0.5011	0.8528	0.7839	0.8892	0.75675		0.3215	0.5115	0.5243	0.5097	0.46675		0.505	0.6872	0.6799	0.6749	0.63675		0.767	0.7257	0.7568	0.7262	0.743925		0.8596	0.8492	0.8348	0.85	0.8484
180.331	0.087	0.1748	0.1999	0.1695	0.1578		-0.0025	0.0385		0.0947	0.0435667		0.4932	0.8398	0.7678	0.8701	0.742725		0.3184	0.5122	0.5286	0.5145	0.468425		0.5077	0.6954	0.6818	0.6691	0.6385		0.7772	0.7277	0.7559	0.7205	0.745325		0.8571	0.8415	0.8374	0.8428	0.8447
181.331	0.0865	0.1766	0.2011	0.1689	0.158275		-0.0026	0.0402		0.0937	0.0437667		0.4883	0.8221	0.7481	0.8557	0.72855		0.3138	0.5143	0.5341	0.5206	0.4707		0.5054	0.7029	0.6812	0.6644	0.638475		0.7855	0.7279	0.7524	0.7126	0.7446		0.8523	0.8333	0.8386	0.8323	0.839125
182.331	0.0873	0.1761	0.2012	0.1708	0.15885		-0.0042	0.0379		0.0928	0.0421667		0.4817	0.8061	0.7396	0.841	0.7171		0.3083	0.5199	0.5355	0.5251	0.4722		0.5024	0.7089	0.6755	0.6584	0.6363		0.7914	0.7296	0.748	0.7042	0.7433		0.8457	0.8249	0.8338	0.8245	0.832225
183.331	0.0868	0.1759	0.2016	0.1692	0.158375		-0.0026	0.0385		0.0913	0.0424		0.4743	0.7962	0.7224	0.8274	0.705075		0.3053	0.525	0.5419	0.532	0.47605		0.4999	0.7144	0.672	0.6486	0.633725		0.7957	0.7266	0.7402	0.6969	0.73985		0.8354	0.8104	0.8295	0.8127	0.822
184.331	0.0865	0.177	0.2026	0.1707	0.1592		-0.0044	0.0367		0.0954	0.0425667		0.4659	0.7839	0.7094	0.8181	0.694325		0.2998	0.5337	0.545	0.5376	0.479025		0.4974	0.7189	0.6663	0.636	0.62965		0.7952	0.7213	0.7317	0.6775	0.731425		0.8217	0.7946	0.8197	0.7966	0.80815
185.331	0.0877	0.1793	0.2034	0.1715	0.160475		-0.0034	0.0372		0.0926	0.0421333		0.4603	0.7682	0.6939	0.8066	0.68225		0.2969	0.5375	0.5497	0.5437	0.48195		0.4896	0.7197	0.6574	0.6256	0.623075		0.7976	0.7156	0.72	0.6614	0.72365		0.804	0.7745	0.8073	0.7767	0.790625
186.331	0.0858	0.1786	0.2031	0.1714	0.159725		-0.0045	0.039		0.0933	0.0426		0.4499	0.7594	0.6769	0.7929	0.669775		0.2944	0.546	0.5502	0.5524	0.48575		0.4815	0.7186	0.6456	0.6095	0.6138		0.79	0.7101	0.7051	0.6423	0.711875		0.7842	0.751	0.7943	0.7551	0.77115
187.332	0.0867	0.1787	0.2043	0.1721	0.16045		-0.0038	0.0371		0.0932	0.0421667		0.4458	0.7416	0.6598	0.7738	0.65525		0.2915	0.5484	0.5493	0.5595	0.487175		0.4697	0.7124	0.6359	0.591	0.60225		0.7821	0.6993	0.6893	0.614	0.696175		0.7604	0.7248	0.7784	0.7311	0.748675
188.332	0.0873	0.179	0.2035	0.1711	0.160225		-0.003	0.0363		0.0938	0.0423667		0.4401	0.7298	0.6493	0.7599	0.644775		0.2872	0.5535	0.5511	0.5626	0.4886		0.4524	0.7112	0.6175	0.5673	0.5871		0.7766	0.6862	0.6731	0.587	0.680725		0.7312	0.6948	0.7623	0.7083	0.72415
189.332	0.0871	0.1788	0.2051	0.1726	0.1609		-0.004	0.0372		0.0935	0.0422333		0.4297	0.7143	0.6352	0.7467	0.631475		0.2875	0.5575	0.5515	0.5715	0.492		0.433	0.7061	0.6	0.5427	0.57045		0.7622	0.6678	0.6506	0.5583	0.659725		0.6992	0.6664	0.7417	0.6795	0.6967
190.332	0.0853	0.1795	0.2045	0.1732	0.160625		-0.0037	0.0355		0.094	0.0419333		0.4219	0.7031	0.6204	0.7377	0.620775		0.291	0.5615	0.5509	0.5747	0.494525		0.4139	0.7012	0.5752	0.5141	0.5511		0.7428	0.6485	0.6282	0.5294	0.637225		0.6643	0.6368	0.7177	0.6503	0.667275
191.332	0.0868	0.1804	0.2056	0.1753	0.162025		-0.0018	0.0361		0.0932	0.0425		0.4168	0.6975	0.6101	0.727	0.61285		0.2929	0.5642	0.5528	0.5794	0.497325		0.3888	0.6916	0.5503	0.4872	0.529475		0.7248	0.6245	0.6002	0.4976	0.611775		0.6239	0.6013	0.6917	0.6204	0.634325
192.332	0.0866	0.1818	0.2052	0.1746	0.16205		-0.0032	0.0372		0.091	0.0416667		0.4105	0.6881	0.594	0.7159	0.602125		0.2925	0.5682	0.5479	0.5839	0.498125		0.3624	0.6776	0.5205	0.4528	0.503325		0.7012	0.5964	0.5717	0.4668	0.584025		0.5834	0.5678	0.6639	0.5893	0.6011
193.332	0.0877	0.1818	0.2054	0.1754	0.162575		-0.0038	0.0377		0.0908	0.0415667		0.4044	0.6785	0.58	0.7023	0.5913		0.2961	0.5712	0.5473	0.5864	0.50025		0.3342	0.6622	0.4896	0.4157	0.475425		0.6715	0.5702	0.5413	0.4375	0.555125		0.5381	0.5334	0.6351	0.558	0.56615
194.332	0.0873	0.1822	0.2055	0.1765	0.162875		-0.0034	0.0372		0.0915	0.0417667		0.3965	0.6667	0.5682	0.6905	0.580475		0.2985	0.571	0.5473	0.5886	0.50135		0.3003	0.6427	0.4555	0.3779	0.4441		0.6412	0.5415	0.5127	0.4083	0.525925		0.492	0.4907	0.602	0.5243	0.52725
195.332	0.087	0.1812	0.2068	0.175	0.1625		-0.0031	0.0359		0.0918	0.0415333		0.3907	0.6564	0.5583	0.6803	0.571425		0.3029	0.5704	0.5451	0.594	0.5031		0.2647	0.6251	0.419	0.3436	0.4131		0.6032	0.5137	0.4795	0.3813	0.494425		0.4434	0.4482	0.5705	0.4914	0.488375
196.333	0.0871	0.1828	0.2059	0.1756	0.16285		-0.0038	0.0355		0.092	0.0412333		0.3801	0.6484	0.5503	0.6676	0.5616		0.308	0.5708	0.5461	0.596	0.505225		0.2276	0.6	0.3843	0.3098	0.380425		0.5634	0.4834	0.4474	0.3532	0.46185		0.3938	0.4047	0.5398	0.4556	0.448475
197.333	0.0873	0.1812	0.2068	0.1753	0.16265		-0.0049	0.0358		0.0924	0.0411		0.3676	0.638	0.5388	0.6537	0.549525		0.3118	0.571	0.5462	0.5955	0.506125		0.1905	0.5734	0.3458	0.277	0.346675		0.5237	0.4543	0.4148	0.3279	0.430175		0.3454	0.3625	0.5043	0.4148	0.40675
198.333	0.0871	0.1826	0.2063	0.1768	0.1632		-0.0031	0.0344		0.0917	0.041		0.3633	0.6274	0.5292	0.6419	0.54045		0.3168	0.57	0.5466	0.5934	0.5067		0.153	0.5428	0.3089	0.2537	0.3146		0.4778	0.4216	0.38	0.301	0.3951		0.2972	0.3301	0.4679	0.371	0.36655
199.333	0.0866	0.1841	0.2075	0.1775	0.163925		-0.0056	0.0345		0.0915	0.0401333		0.3551	0.6165	0.5223	0.6342	0.532025		0.3187	0.5679	0.5507	0.5916	0.507225		0.1275	0.5089	0.2761	0.2356	0.287025		0.4265	0.393	0.3406	0.2805	0.36015		0.2554	0.298	0.4325	0.3285	0.3286
200.334	0.0869	0.1851	0.2085	0.1775	0.1645		-0.0037	0.0347		0.0895	0.0401667		0.3476	0.6057	0.5156	0.6257	0.52365		0.3167	0.5686	0.5533	0.5919	0.507625		0.1072	0.4728	0.2498	0.2238	0.2634		0.3727	0.3606	0.309	0.2577	0.325		0.2212	0.2722	0.3958	0.2873	0.294125
201.334	0.0875	0.1845	0.2085	0.1775	0.1645		-0.0049	0.0338		0.0893	0.0394		0.3419	0.6009	0.5104	0.614	0.5168		0.3164	0.567	0.5553	0.5931	0.50795		0.0942	0.4359	0.2247	0.2149	0.242425		0.3147	0.3272	0.2762	0.238	0.289025		0.2024	0.2471	0.3555	0.253	0.2645
202.334	0.0873	0.1847	0.2088	0.1767	0.164375		-0.0052	0.0332		0.0875	0.0385		0.3371	0.5892	0.5003	0.5998	0.5066		0.3166	0.5686	0.558	0.5969	0.510025		0.081	0.3958	0.2092	0.2053	0.222825		0.2639	0.2941	0.2504	0.2216	0.2575		0.186	0.2307	0.3137	0.2282	0.23965
203.334	0.0878	0.1854	0.2093	0.1791	0.1654		-0.0049	0.0324		0.0886	0.0387		0.3318	0.5824	0.4952	0.5922	0.5004		0.3169	0.5678	0.5566	0.5923	0.5084		0.0576	0.3604	0.1965	0.1889	0.20085		0.2221	0.2704	0.2328	0.2033	0.23215		0.1693	0.2188	0.2736	0.2126	0.218575
204.334	0.0879	0.184	0.2094	0.1776	0.164725		-0.0063	0.0321		0.0876	0.0378		0.3224	0.5778	0.4872	0.5809	0.492075		0.3132	0.5678	0.556	0.5939	0.507725		0.0405	0.3242	0.1893	0.1665	0.180125		0.1916	0.2475	0.2162	0.1918	0.211775		0.1464	0.2138	0.2381	0.1887	0.19675
205.334	0.0889	0.1858	0.2104	0.181	0.166525		-0.0042	0.0309		0.087	0.0379		0.3158	0.5705	0.4814	0.5755	0.4858		0.3123	0.5715	0.5554	0.5919	0.507775		0.0297	0.2896	0.1803	0.1433	0.160725		0.1738	0.2198	0.2056	0.1666	0.19145		0.1181	0.2062	0.2137	0.1805	0.179625
206.334	0.0875	0.1857	0.2109	0.1794	0.165875		-0.0046	0.0298		0.0859	0.0370333		0.309	0.5623	0.4808	0.5688	0.480225		0.309	0.5744	0.555	0.5932	0.5079		0.0195	0.2618	0.1631	0.1097	0.138525		0.1621	0.1833	0.1935	0.1483	0.1718		0.0839	0.1995	0.1924	0.1708	0.16165
207.334	0.0871	0.1856	0.2106	0.1802	0.165875		-0.0048	0.0303		0.0863	0.0372667		0.3037	0.5523	0.4724	0.5592	0.4719		0.3082	0.5779	0.5505	0.5931	0.507425		0.0016	0.2368	0.1432	0.0627	0.111075		0.1488	0.1584	0.185	0.1288	0.15525		0.0592	0.1889	0.1716	0.1632	0.145725
208.334	0.0886	0.1854	0.2119	0.18	0.166475		-0.0053	0.029		0.0868	0.0368333		0.2994	0.5466	0.4658	0.5483	0.465025		0.3067	0.5783	0.5415	0.5955	0.5055		-0.0182	0.2173	0.1018	0.0265	0.08185		0.1361	0.1385	0.1829	0.1112	0.142175		0.0308	0.1763	0.1643	0.1514	0.1307
209.335	0.0885	0.1873	0.2115	0.1812	0.167125		-0.0065	0.0268		0.0859	0.0354		0.2959	0.5371	0.4615	0.5452	0.459925		0.3029	0.581	0.5313	0.5967	0.502975		-0.0409	0.1992	0.0604	0.004	0.055675		0.1197	0.1235	0.1742	0.0936	0.12775		0.0014	0.1639	0.1557	0.1407	0.115425
210.335	0.0884	0.1871	0.213	0.1814	0.167475		-0.0076	0.0257		0.0849	0.0343333		0.2895	0.5241	0.4569	0.5377	0.45205		0.3009	0.5827	0.5183	0.5971	0.49975		-0.062	0.1765	0.0344	0	0.037225		0.0935	0.1132	0.1698	0.078	0.113625		-0.0256	0.1493	0.1444	0.1275	0.0989
211.335	0.0871	0.1874	0.2114	0.1794	0.166325		-0.0058	0.0228		0.0857	0.0342333		0.2811	0.5129	0.4492	0.5297	0.443225		0.2996	0.5779	0.5003	0.5988	0.49415		-0.0845	0.1532	0.0178	-0.004	0.020625		0.0658	0.0991	0.1575	0.0559	0.094575		-0.0487	0.1328	0.1329	0.1146	0.0829
212.335	0.0875	0.1888	0.2121	0.1808	0.1673		-0.0069	0.0243		0.0868	0.0347333		0.2733	0.5084	0.4396	0.5265	0.43695		0.2972	0.578	0.4795	0.5992	0.488475		-0.0944	0.1313	0.003	-0.0161	0.00595		0.031	0.0863	0.1251	0.0302	0.06815		-0.07	0.1165	0.1254	0.0995	0.06785
213.335	0.0877	0.1864	0.2124	0.1813	0.16695		-0.0074	0.0243		0.0862	0.0343667		0.2688	0.5013	0.4363	0.5167	0.430775		0.2951	0.5697	0.4559	0.5967	0.47935		-0.1039	0.0991	-0.016	-0.0259	-0.011675		0.0028	0.0666	0.0726	0.0006	0.03565		-0.0859	0.0949	0.1114	0.0774	0.04945
214.336	0.089	0.1883	0.213	0.1814	0.167925		-0.0067	0.0213		0.0861	0.0335667		0.2609	0.4923	0.4299	0.5102	0.423325		0.2958	0.5615	0.4303	0.5899	0.469375		-0.1072	0.08	-0.0358	-0.033	-0.024		-0.0306	0.0491	0.0207	-0.0189	0.005075		-0.0914	0.0739	0.0961	0.0495	0.032025
215.336	0.0861	0.1887	0.213	0.1823	0.167525		-0.0077	0.0229		0.0834	0.0328667		0.258	0.4833	0.4245	0.5041	0.417475		0.2931	0.548	0.4059	0.5811	0.457025		-0.1041	0.0639	-0.0559	-0.0386	-0.033675		-0.0625	0.0222	-0.0086	-0.0354	-0.021075		-0.0944	0.048	0.0829	0.0186	0.013775
203.766	1.7612	2.029	1.8078	0.3932	1.4978		1.1902	1.201	1.3012	0.5097	1.05052		0.2805	0.3993	0.4325	0.5717	0.421		0.2309	0.3244	0.3473	0.5046	0.3518		0.3134	0.3691	1.3612	0.7482	0.697975		0.4137	0.4887	0.4209	0.513	0.459075		0.4539	0.5428	0.5768	0.5256	0.524775
204.766	1.7642	2.015	1.8053	0.3922	1.49418		1.1511	1.1406	1.2545	0.5068	1.01325		0.2766	0.3921	0.426	0.5705	0.4163		0.2273	0.3217	0.34	0.5041	0.348275		0.3135	0.3695	1.2931	0.743	0.679775		0.4127	0.4851	0.4186	0.5117	0.457025		0.4526	0.5415	0.5739	0.5235	0.522875
205.765	1.7644	2.0048	1.805	0.3902	1.4911		1.1137	1.0846	1.207	0.5053	0.97765		0.2708	0.3852	0.4206	0.5703	0.411725		0.2288	0.3222	0.3393	0.5021	0.3481		0.3117	0.3692	1.2277	0.7403	0.662225		0.4098	0.4867	0.4171	0.5097	0.455825		0.4516	0.5381	0.5724	0.5214	0.520875
206.765	1.7646	1.9948	1.7988	0.3867	1.48622		1.076	1.0331	1.1608	0.5041	0.9435		0.2682	0.3804	0.4138	0.5679	0.407575		0.2271	0.3198	0.3359	0.5014	0.34605		0.309	0.367	1.1659	0.7345	0.6441		0.41	0.4838	0.4165	0.509	0.454825		0.4483	0.5359	0.5697	0.5176	0.517875
207.765	1.7633	1.9824	1.7934	0.384	1.48078		1.0408	0.9843	1.1169	0.5035	0.911375		0.2643	0.3727	0.4096	0.5658	0.4031		0.2248	0.3183	0.3353	0.5028	0.3453		0.3106	0.3651	1.1073	0.7307	0.628425		0.4076	0.4815	0.4156	0.5045	0.4523		0.4452	0.5353	0.5674	0.5156	0.515875
208.764	1.7674	1.9634	1.7863	0.3826	1.47493		1.0035	0.9367	1.0737	0.5019	0.87895		0.2587	0.3717	0.4048	0.5665	0.400425		0.2258	0.3149	0.3341	0.5025	0.344325		0.3062	0.3642	1.055	0.7232	0.61215		0.405	0.4808	0.4145	0.5052	0.451375		0.4449	0.5326	0.5649	0.5133	0.513925
209.764	1.7722	1.9575	1.7837	0.3805	1.47348		0.9712	0.8912	1.0325	0.5011	0.849		0.2559	0.3647	0.4014	0.5635	0.396375		0.2219	0.3146	0.3327	0.501	0.34255		0.3069	0.3622	1.0082	0.7216	0.599725		0.403	0.4806	0.4124	0.5044	0.4501		0.4452	0.5307	0.5618	0.51	0.511925
210.764	1.7744	1.9318	1.7799	0.3785	1.46615		0.9369	0.8507	0.993	0.4978	0.8196		0.2516	0.3619	0.3965	0.5632	0.3933		0.2197	0.3134	0.3274	0.4989	0.33985		0.3067	0.3614	0.9623	0.7192	0.5874		0.403	0.4803	0.4095	0.5019	0.448675		0.4437	0.5286	0.5603	0.5107	0.510825
211.764	1.7762	1.9417	1.7783	0.3771	1.46833		0.9003	0.8105	0.9553	0.4964	0.790625		0.2485	0.3573	0.3924	0.5627	0.390225		0.2195	0.31	0.3265	0.4983	0.338575		0.3041	0.3624	0.9234	0.7153	0.5763		0.4016	0.4782	0.4091	0.5004	0.447325		0.4405	0.5285	0.5588	0.5087	0.509125
212.764	1.7807	1.9138	1.7738	0.3764	1.46117		0.8699	0.7739	0.919	0.4968	0.7649		0.2452	0.3547	0.3883	0.5597	0.386975		0.2187	0.3116	0.3252	0.4952	0.337675		0.3041	0.3625	0.8848	0.7141	0.566375		0.4009	0.4771	0.408	0.5008	0.4467		0.4412	0.5258	0.5545	0.5055	0.50675
213.764	1.7809	1.8826	1.7693	0.3725	1.45132		0.838	0.7374	0.8846	0.4946	0.73865		0.2418	0.3517	0.3851	0.5582	0.3842		0.2172	0.3077	0.3245	0.4979	0.336825		0.3027	0.359	0.8496	0.7101	0.55535		0.3993	0.4772	0.4061	0.4995	0.445525		0.4395	0.5253	0.5553	0.5052	0.506325
214.764	1.7836	1.8743	1.7664	0.3709	1.4488		0.807	0.7057	0.8497	0.4929	0.713825		0.2396	0.348	0.3829	0.5584	0.382225		0.2158	0.3087	0.3229	0.4967	0.336025		0.3032	0.3599	0.8212	0.7079	0.54805		0.3984	0.4766	0.4058	0.4999	0.445175		0.4381	0.5225	0.5522	0.5035	0.504075
215.764	1.7876	1.8598	1.7604	0.3703	1.44453		0.7803	0.6758	0.8185	0.4919	0.691625		0.2361	0.3447	0.3793	0.5566	0.379175		0.2152	0.3076	0.3205	0.4955	0.3347		0.3012	0.3576	0.7908	0.7066	0.53905		0.3991	0.4752	0.4048	0.4969	0.444		0.4363	0.5222	0.5505	0.5018	0.5027
216.764	1.7918	1.8362	1.7572	0.369	1.43855		0.7496	0.6472	0.7867	0.4913	0.6687		0.2335	0.3429	0.3779	0.5552	0.377375		0.2148	0.3066	0.3227	0.4932	0.334325		0.3002	0.3601	0.7654	0.6992	0.531225		0.3973	0.4749	0.4038	0.4973	0.443325		0.4343	0.5199	0.5493	0.4988	0.500575
217.764	1.7946	1.8301	1.7564	0.3668	1.43697		0.725	0.6231	0.7559	0.4909	0.648725		0.2324	0.3393	0.3743	0.554	0.375		0.2125	0.3035	0.3209	0.4926	0.332375		0.3012	0.3558	0.7457	0.6984	0.525275		0.3941	0.4747	0.4044	0.4961	0.442325		0.433	0.5185	0.5477	0.4977	0.499225
218.764	1.7975	1.8314	1.7538	0.3665	1.4373		0.6971	0.6003	0.7272	0.4873	0.627975		0.2296	0.3363	0.3719	0.5533	0.372775		0.2117	0.3032	0.3183	0.4945	0.331925		0.2989	0.3582	0.7244	0.7001	0.5204		0.3948	0.4725	0.4038	0.4935	0.44115		0.4324	0.5187	0.5477	0.4961	0.498725
219.754	0.1103	0.2911	0.3108	0.5159	0.307025		-0.002	0.0695	0.0658	0.4113	0.13615		0.0851	-0.1094	0.0626	0.2995	0.08445		0.0281	0.0245	-0.0738	0.2472	0.0565		-0.0423	0.094	-0.0529	0.4194	0.10455		0.1814	0.0767	0.0537	1.1891	0.375225		-0.0221	0.0889	-0.0287	0.1173	0.03885
220.755	0.1102	0.2929	0.312	0.5191	0.30855		0.0022	0.0694	0.0665	0.41	0.137025		0.0874	-0.112	0.061	0.2995	0.083975		0.0302	0.0282	-0.0736	0.2469	0.057925		-0.0425	0.0952	-0.0546	0.4186	0.104175		0.1598	0.0748	0.0536	1.1576	0.36145		-0.0197	0.0915	-0.0271	0.1166	0.040325

## Sheet: Pos control (Auranofin)
xCELLigence raw data the positive control (auranofin)
Four replicates for each concentration in µg/mL (100, 50, 25, 12.5, 6.25. 3.13, 1.56)
Time(Hour)	100 (A1)	100 (A2)	100 (A3)	100 (A4)	100 (Average)		50 (B1)	50 (B2)	50 (B3)	50 (B4)	50 (Average)		25 (C1)	25 (C2)	25 (C3)	25 (C4)	25 (Average)		12.5 (D1)	12.5 (D2)	12.5 (D3)	12.5 (D4)	12.5 (Average)		6.25 (E1)	6.25 (E2)	6.25 (E3)	6.25 (E4)	6.25 (Average)		3.13 (F1)	3.13 (F2)	3.13 (F3)	3.13 (F4)	3.13 (Average)		1.56 (G1)	1.56 (G2)	1.56 (G3)	1.56 (G4)	1.56 (Average)
0	0	0	0	0	0		0	0	0	0	0		0	0	0	0	0		0	0	0	0	0		0	0	0	0	0		0	0	0	0	0		0	0	0	0	0
0.0039	-0.0007	-0.0009	-0.0017	-0.0012	-0.001125		-0.0024	0.002	-0.0034	-0.001	-0.0012		-0.0032	0.001	-0.0014	-0.0011	-0.001175		-0.0017	-0.0019	-0.0018	-0.0007	-0.001525		-0.0034	-0.0033	-0.0028	-0.0042	-0.003425		-0.0038	-0.0034	-0.0017	-0.0013	-0.00255		-0.0008	-0.0011	-0.0025	-0.0025	-0.001725
0.3433	-0.0112	-0.0011	-0.0053	-0.0016	-0.0048		-0.0239	-0.0132	-0.0169	-0.0055	-0.014875		-0.0216	0.0079	-0.0317	-0.012	-0.01435		-0.0118	-0.0218	-0.0352	-0.0031	-0.017975		-0.0295	-0.034	-0.0385	-0.0276	-0.0324		-0.0214	-0.0122	-0.0349	-0.0147	-0.0208		-0.0275	-0.0217	-0.0318	-0.0068	-0.02195
0.5933	0.1278	0.111	0.1139	0.1679	0.13015		0.1596	0.1299	0.1783	0.1334	0.1503		0.1785	0.1892	0.187	0.1852	0.184975		0.2093	0.1696	0.2082	0.2065	0.1984		0.1794	0.1805	0.1912	0.1852	0.184075		0.2102	0.1623	0.1858	0.2138	0.193025		0.1673	0.1577	0.1675	0.19	0.170625
0.8433	0.3308	0.2991	0.3161	0.4702	0.35405		0.4957	0.4012	0.4857	0.3589	0.435375		0.508	0.5051	0.5224	0.5419	0.51935		0.5753	0.5179	0.6034	0.5744	0.56775		0.5523	0.5663	0.5709	0.5311	0.55515		0.6283	0.5295	0.57	0.6249	0.588175		0.5557	0.5171	0.5271	0.5337	0.5334
1.0933	0.5654	0.5355	0.552	0.7734	0.606575		0.8576	0.6864	0.8215	0.6257	0.7478		0.8883	0.8573	0.8889	0.9151	0.8874		0.9828	0.892	1.0335	0.9592	0.966875		0.9734	0.9451	0.9874	0.8969	0.9507		1.0951	0.9172	0.9903	0.9938	0.9991		0.9512	0.8898	0.9137	0.8925	0.9118
1.3433	0.7521	0.7254	0.7202	1.0121	0.80245		1.0216	0.897	1.0931	0.8276	0.959825		1.1643	1.1338	1.1787	1.1976	1.1686		1.3002	1.1935	1.3731	1.2618	1.28215		1.2875	1.2612	1.2951	1.1989	1.26067		1.4576	1.1882	1.3293	1.305	1.32003		1.2478	1.165	1.196	1.169	1.19445
1.5933	0.8416	0.8128	0.7931	1.1127	0.89005		1.1199	0.9848	1.2203	0.9161	1.06027		1.2724	1.2424	1.3066	1.3276	1.28725		1.4456	1.3027	1.5044	1.394	1.41168		1.4017	1.3966	1.3791	1.3357	1.37828		1.6096	1.3054	1.4518	1.4367	1.45087		1.3746	1.2864	1.3181	1.2763	1.31385
1.8433	0.8509	0.812	0.7828	1.1132	0.889725		1.1166	0.9818	1.2152	0.924	1.0594		1.294	1.2495	1.3002	1.3268	1.29263		1.4419	1.3009	1.4685	1.3844	1.39892		1.3806	1.3913	1.349	1.3324	1.36332		1.5624	1.2992	1.393	1.41	1.41615		1.3505	1.2845	1.309	1.2742	1.30455
2.0933	0.8161	0.7787	0.7414	1.0708	0.85175		1.0644	0.9393	1.1157	0.8866	1.0015		1.2452	1.2007	1.2374	1.2677	1.23775		1.381	1.2237	1.3711	1.3077	1.32088		1.2753	1.3003	1.2543	1.2625	1.2731		1.4482	1.2204	1.2865	1.3233	1.3196		1.2645	1.2146	1.2203	1.204	1.22585
2.3433	0.7768	0.7333	0.6895	1.0143	0.803475		1.0141	0.8774	1.0156	0.8432	0.937575		1.1521	1.1347	1.1604	1.193	1.16005		1.298	1.1359	1.2667	1.2211	1.23042		1.1714	1.2122	1.1553	1.1761	1.17875		1.327	1.1452	1.2008	1.2199	1.22323		1.1631	1.1338	1.1374	1.1123	1.13665
2.5933	0.7365	0.6998	0.6468	0.9658	0.762225		0.9667	0.8298	0.9496	0.7982	0.886075		1.0411	1.0762	1.091	1.1102	1.07963		1.2145	1.0415	1.1798	1.134	1.14245		1.0867	1.1128	1.0645	1.1037	1.09193		1.2351	1.074	1.103	1.1433	1.13885		1.0766	1.0596	1.0512	1.0396	1.05675
3.5933	0.6328	0.6019	0.5592	0.835	0.657225		0.7778	0.6997	0.759	0.6548	0.722825		0.8272	0.9041	0.8679	0.8843	0.870875		0.9872	0.8028	0.9221	0.9194	0.907875		0.8701	0.839	0.8147	0.8987	0.855625		0.9891	0.8537	0.8787	0.896	0.904375		0.8415	0.884	0.8291	0.8206	0.8438
4.5933	0.5706	0.5493	0.5234	0.7293	0.59315		0.6613	0.6045	0.6346	0.5664	0.6167		0.7041	0.7436	0.7421	0.7541	0.735975		0.7945	0.6591	0.7537	0.777	0.746075		0.7398	0.6946	0.6925	0.7595	0.7216		0.8206	0.7186	0.7405	0.7539	0.7584		0.688	0.7553	0.7069	0.6918	0.7105
5.5933	0.5364	0.5129	0.5014	0.6771	0.55695		0.6031	0.5402	0.5734	0.518	0.558675		0.6254	0.6542	0.6565	0.6587	0.6487		0.7132	0.5829	0.6549	0.6776	0.65715		0.674	0.5944	0.5998	0.6734	0.6354		0.72	0.6357	0.6174	0.6729	0.6615		0.6	0.6751	0.6223	0.6071	0.626125
6.5933	0.5245	0.4813	0.4694	0.6126	0.52195		0.5656	0.5072	0.5188	0.4713	0.515725		0.5757	0.5797	0.5948	0.602	0.58805		0.6494	0.5208	0.6041	0.5911	0.59135		0.6071	0.5428	0.5205	0.6049	0.568825		0.6613	0.5761	0.5556	0.6135	0.601625		0.5558	0.6024	0.5772	0.5664	0.57545
7.5933	0.4923	0.4583	0.451	0.5665	0.492025		0.5334	0.4774	0.4839	0.4433	0.4845		0.5277	0.5298	0.5615	0.5434	0.5406		0.6015	0.4672	0.5551	0.5566	0.5451		0.547	0.4825	0.4874	0.5503	0.5168		0.6167	0.533	0.4924	0.5523	0.5486		0.5224	0.5651	0.5268	0.5217	0.534
8.5933	0.4877	0.443	0.4479	0.539	0.4794		0.5002	0.451	0.4602	0.4402	0.4629		0.5181	0.501	0.5288	0.5298	0.519425		0.5666	0.4543	0.5228	0.5242	0.516975		0.5516	0.459	0.4283	0.5317	0.49265		0.5791	0.5097	0.4811	0.5255	0.52385		0.5027	0.5307	0.4914	0.5135	0.509575
9.5933	0.4858	0.44	0.4501	0.5453	0.4803		0.4927	0.4245	0.4518	0.434	0.45075		0.5032	0.4832	0.4979	0.5143	0.49965		0.557	0.423	0.5046	0.5085	0.498275		0.5266	0.4438	0.4139	0.5225	0.4767		0.5603	0.4972	0.4619	0.5034	0.5057		0.5104	0.5302	0.4926	0.5006	0.50845
10.5933	0.4945	0.4429	0.456	0.5368	0.48255		0.4776	0.422	0.4546	0.4283	0.445625		0.5057	0.4877	0.4941	0.5101	0.4994		0.5504	0.4163	0.508	0.5044	0.494775		0.5172	0.4418	0.4223	0.5235	0.4762		0.5374	0.4815	0.4525	0.4918	0.4908		0.4879	0.5118	0.4805	0.4888	0.49225
11.5933	0.4937	0.4534	0.4588	0.5317	0.4844		0.4804	0.4196	0.4526	0.4459	0.449625		0.5109	0.4949	0.4891	0.4941	0.49725		0.5411	0.4216	0.5151	0.5064	0.49605		0.5338	0.4558	0.404	0.5273	0.480225		0.5648	0.4835	0.4537	0.4908	0.4982		0.487	0.5273	0.4745	0.4895	0.494575
12.5933	0.5036	0.4611	0.4647	0.5426	0.493		0.496	0.4275	0.4603	0.4498	0.4584		0.5238	0.4988	0.4799	0.5015	0.501		0.5515	0.4225	0.5302	0.4979	0.500525		0.5471	0.4667	0.4068	0.5406	0.4903		0.5687	0.4853	0.457	0.4816	0.49815		0.506	0.5246	0.4922	0.5006	0.50585
13.5933	0.5367	0.4722	0.4842	0.5497	0.5107		0.5085	0.4385	0.47	0.4574	0.4686		0.539	0.5055	0.4893	0.5152	0.51225		0.5792	0.4302	0.5454	0.5132	0.517		0.5499	0.4621	0.4365	0.5589	0.50185		0.5872	0.5047	0.4738	0.5224	0.522025		0.5119	0.5355	0.4983	0.5122	0.514475
14.5933	0.5461	0.4912	0.4987	0.5816	0.5294		0.5306	0.4545	0.4853	0.461	0.48285		0.5478	0.5215	0.5177	0.5318	0.5297		0.5962	0.4506	0.5554	0.5438	0.5365		0.5564	0.4683	0.4534	0.5791	0.5143		0.6021	0.5311	0.4903	0.5347	0.53955		0.5333	0.5438	0.5258	0.5421	0.53625
15.5933	0.562	0.5173	0.5159	0.6047	0.549975		0.5621	0.4694	0.5133	0.4822	0.50675		0.5656	0.557	0.5402	0.5551	0.554475		0.6069	0.4842	0.5751	0.5665	0.558175		0.5858	0.5036	0.4691	0.5905	0.53725		0.6171	0.547	0.5089	0.5431	0.554025		0.5633	0.5525	0.5456	0.5668	0.55705
16.5933	0.5727	0.5496	0.5517	0.632	0.5765		0.5803	0.486	0.538	0.4992	0.525875		0.5936	0.5609	0.5652	0.5864	0.576525		0.6222	0.5035	0.5859	0.5807	0.573075		0.5988	0.5247	0.492	0.6029	0.5546		0.641	0.5717	0.5317	0.5681	0.578125		0.5822	0.5776	0.5649	0.5808	0.576375
17.5933	0.5947	0.5743	0.5757	0.641	0.596425		0.6209	0.5112	0.5488	0.5192	0.550025		0.6002	0.5836	0.5822	0.5937	0.589925		0.6445	0.5196	0.6148	0.6082	0.596775		0.6116	0.5434	0.5016	0.6239	0.570125		0.659	0.5771	0.5519	0.5872	0.5938		0.6032	0.6039	0.5892	0.5875	0.59595
18.5933	0.6123	0.5945	0.6183	0.6475	0.61815		0.6389	0.505	0.5602	0.5527	0.5642		0.6191	0.6022	0.5763	0.6113	0.602225		0.6543	0.5323	0.624	0.611	0.6054		0.6444	0.556	0.5277	0.6254	0.588375		0.6838	0.5895	0.5652	0.595	0.608375		0.6262	0.6043	0.6121	0.6087	0.612825
19.5933	0.6284	0.6005	0.6391	0.66	0.632		0.6442	0.5274	0.5806	0.5689	0.580275		0.6473	0.6189	0.5952	0.6296	0.62275		0.6778	0.5477	0.6398	0.6391	0.6261		0.6651	0.572	0.5391	0.6373	0.603375		0.7036	0.5866	0.5588	0.6227	0.617925		0.6294	0.6148	0.6283	0.6204	0.623225
20.5933	0.6527	0.6387	0.6624	0.705	0.6647		0.6627	0.5647	0.5953	0.5762	0.599725		0.658	0.6269	0.6054	0.6605	0.6377		0.7067	0.5697	0.6511	0.6472	0.643675		0.6811	0.5942	0.5472	0.6604	0.620725		0.7474	0.6008	0.5701	0.6346	0.638225		0.6556	0.6364	0.6552	0.6342	0.64535
21.5933	0.6863	0.6709	0.6921	0.7296	0.694725		0.6912	0.5765	0.6081	0.5825	0.614575		0.6819	0.6438	0.607	0.6853	0.6545		0.739	0.5764	0.6562	0.6517	0.655825		0.6988	0.6021	0.5605	0.6763	0.634425		0.7592	0.6087	0.5922	0.6539	0.6535		0.6789	0.6357	0.6783	0.6589	0.66295
22.5928	0.713	0.6878	0.6948	0.7531	0.712175		0.6871	0.5806	0.6195	0.599	0.62155		0.6882	0.6545	0.6049	0.6967	0.661075		0.7501	0.5849	0.6587	0.6689	0.66565		0.7146	0.6119	0.5762	0.6855	0.64705		0.7605	0.6187	0.5974	0.6603	0.659225		0.687	0.6578	0.6908	0.6681	0.675925
23.5928	0.7321	0.7111	0.7188	0.7636	0.7314		0.7085	0.5956	0.6331	0.6221	0.639825		0.7154	0.6748	0.6237	0.6937	0.6769		0.7607	0.6034	0.6801	0.6844	0.68215		0.7329	0.6353	0.5808	0.7002	0.6623		0.7853	0.6272	0.6183	0.6777	0.677125		0.7045	0.6775	0.724	0.6888	0.6987
24.6253	0.5122	0.5366	0.5465	0.5175	0.5282		0.5632	0.4746	0.4976	0.4742	0.5024		0.4791	0.5421	0.4717	0.5247	0.5044		0.5195	0.4447	0.5162	0.4463	0.481675		0.4687	0.461	0.3841	0.4717	0.446375		0.5398	0.4674	0.4918	0.4782	0.4943		0.3957	0.5069	0.5253	0.511	0.484725
24.6294	0.4729	0.4902	0.4959	0.4787	0.484425		0.5431	0.4542	0.4741	0.4567	0.482025		0.4761	0.533	0.4658	0.5193	0.49855		0.5177	0.4397	0.5135	0.4461	0.47925		0.4614	0.4614	0.3845	0.472	0.444825		0.5399	0.4686	0.49	0.4761	0.49365		0.3957	0.506	0.5254	0.5084	0.483875
24.6336	0.4359	0.4483	0.4541	0.4423	0.44515		0.5166	0.4328	0.4452	0.4369	0.457875		0.4696	0.5238	0.4565	0.5126	0.490625		0.5141	0.4378	0.5126	0.4432	0.476925		0.4659	0.4602	0.3839	0.4708	0.4452		0.5397	0.4653	0.4899	0.474	0.492225		0.3929	0.5071	0.5239	0.5094	0.483325
24.6378	0.4022	0.4138	0.4148	0.4075	0.409575		0.4865	0.4065	0.4144	0.4125	0.429975		0.4647	0.5121	0.448	0.5013	0.481525		0.511	0.4351	0.5085	0.4403	0.473725		0.4616	0.4604	0.3845	0.4693	0.44395		0.538	0.4666	0.4879	0.472	0.491125		0.3941	0.5054	0.5231	0.5077	0.482575
24.6419	0.3737	0.3859	0.389	0.378	0.38165		0.4541	0.3805	0.3845	0.3872	0.401575		0.456	0.4994	0.4362	0.4905	0.470525		0.5089	0.4313	0.5058	0.4378	0.47095		0.4611	0.4593	0.3848	0.4675	0.443175		0.5408	0.4652	0.4864	0.4727	0.491275		0.3953	0.5073	0.5223	0.5091	0.4835
24.6461	0.351	0.3652	0.3654	0.3554	0.35925		0.423	0.3525	0.3541	0.3638	0.37335		0.4451	0.485	0.4252	0.4761	0.45785		0.5072	0.4305	0.5028	0.4357	0.46905		0.4613	0.4587	0.3855	0.4669	0.4431		0.5408	0.4641	0.4886	0.4716	0.491275		0.3946	0.5087	0.5224	0.5089	0.48365
24.6503	0.3326	0.3472	0.348	0.3363	0.341025		0.3944	0.3278	0.3257	0.3434	0.347825		0.4359	0.4722	0.4131	0.4665	0.446925		0.5019	0.4278	0.5004	0.4338	0.465975		0.4615	0.4575	0.3866	0.4675	0.443275		0.5409	0.4668	0.4876	0.4737	0.49225		0.3951	0.5094	0.5212	0.5092	0.483725
24.6544	0.3205	0.3366	0.3337	0.3229	0.328425		0.3642	0.3021	0.2977	0.3187	0.320675		0.4263	0.4558	0.4014	0.4535	0.43425		0.5006	0.425	0.4995	0.4306	0.463925		0.462	0.4566	0.3861	0.4668	0.442875		0.5406	0.4661	0.4885	0.4732	0.4921		0.396	0.5113	0.5213	0.5093	0.484475
24.6586	0.3079	0.3262	0.3231	0.3102	0.31685		0.3388	0.2824	0.2756	0.2995	0.299075		0.4132	0.4415	0.3906	0.4373	0.42065		0.4973	0.4224	0.4914	0.4313	0.4606		0.4609	0.4572	0.3873	0.4634	0.4422		0.5419	0.4664	0.4893	0.4741	0.492925		0.3967	0.5114	0.5219	0.5094	0.48485
24.6628	0.3013	0.3207	0.3166	0.3018	0.3101		0.3174	0.2606	0.2534	0.2801	0.277875		0.4022	0.4245	0.3769	0.4236	0.4068		0.4964	0.4186	0.4925	0.4279	0.45885		0.4603	0.4579	0.3893	0.4642	0.442925		0.5422	0.4667	0.4892	0.4735	0.4929		0.3981	0.5143	0.5241	0.5116	0.487025
24.6669	0.2933	0.3141	0.3087	0.2962	0.303075		0.2965	0.2436	0.2389	0.2657	0.261175		0.3925	0.4084	0.3662	0.4104	0.394375		0.4914	0.4171	0.4897	0.4276	0.45645		0.4597	0.4576	0.3883	0.4652	0.4427		0.5444	0.4681	0.4904	0.4735	0.4941		0.3987	0.5146	0.5234	0.5123	0.48725
24.6711	0.2888	0.3121	0.3046	0.2909	0.2991		0.2786	0.2291	0.2218	0.2514	0.245225		0.3801	0.3918	0.3533	0.3963	0.380375		0.4895	0.4154	0.4874	0.4253	0.4544		0.4601	0.4577	0.3896	0.463	0.4426		0.5457	0.4693	0.4913	0.473	0.494825		0.3973	0.5166	0.5257	0.5136	0.4883
24.6753	0.2845	0.3071	0.3011	0.2871	0.29495		0.2628	0.2158	0.2073	0.2415	0.23185		0.3687	0.3789	0.3426	0.3827	0.368225		0.4882	0.4137	0.4847	0.4243	0.452725		0.4612	0.4599	0.3915	0.4651	0.444425		0.5448	0.469	0.4934	0.4735	0.495175		0.3998	0.5183	0.5266	0.5143	0.48975
24.6794	0.2805	0.3042	0.2986	0.2848	0.292025		0.2502	0.2053	0.1972	0.2304	0.220775		0.3583	0.3652	0.3282	0.37	0.355425		0.4855	0.4098	0.4821	0.4232	0.45015		0.4618	0.4607	0.393	0.4639	0.44485		0.5484	0.4699	0.4944	0.4764	0.497275		0.4009	0.5189	0.5263	0.5149	0.49025
24.6836	0.2786	0.3011	0.2959	0.2806	0.28905		0.2381	0.1946	0.1893	0.2235	0.211375		0.3496	0.3534	0.321	0.3586	0.34565		0.4849	0.409	0.4824	0.4224	0.449675		0.4644	0.46	0.3928	0.4632	0.4451		0.5494	0.4744	0.4942	0.4758	0.49845		0.402	0.5217	0.5273	0.5171	0.492025
24.6878	0.2748	0.3	0.2948	0.2783	0.286975		0.2308	0.1864	0.1807	0.2166	0.203625		0.34	0.3416	0.3109	0.3476	0.335025		0.4842	0.4083	0.481	0.4205	0.4485		0.4633	0.4623	0.3916	0.4643	0.445375		0.5523	0.4744	0.4968	0.4775	0.50025		0.4041	0.5227	0.5295	0.5178	0.493525
24.6919	0.2714	0.2967	0.2933	0.2765	0.284475		0.2231	0.1793	0.1734	0.2088	0.19615		0.3314	0.3328	0.3036	0.3372	0.32625		0.4794	0.4045	0.4783	0.4189	0.445275		0.4643	0.4616	0.3907	0.4643	0.445225		0.5534	0.4765	0.4978	0.4797	0.50185		0.4049	0.5255	0.531	0.5197	0.495275
24.6961	0.2708	0.2951	0.2907	0.273	0.2824		0.2157	0.1722	0.1693	0.205	0.19055		0.3223	0.3237	0.2956	0.3274	0.31725		0.4788	0.4063	0.4791	0.4165	0.445175		0.4678	0.4627	0.3936	0.4639	0.447		0.5567	0.4777	0.499	0.4797	0.503275		0.4057	0.5289	0.532	0.5195	0.496525
24.7003	0.2691	0.2955	0.29	0.2696	0.28105		0.2103	0.167	0.1645	0.2011	0.185725		0.3134	0.3153	0.2885	0.3178	0.30875		0.4772	0.4056	0.4769	0.4177	0.44435		0.4682	0.4659	0.3961	0.4664	0.44915		0.5577	0.4794	0.5017	0.4808	0.5049		0.4042	0.5283	0.5316	0.5211	0.4963
24.7044	0.2675	0.2924	0.288	0.2674	0.278825		0.205	0.1634	0.1625	0.1969	0.18195		0.3078	0.3076	0.2828	0.3112	0.30235		0.4763	0.4025	0.4772	0.4179	0.443475		0.4685	0.4672	0.3971	0.4677	0.450125		0.5583	0.4819	0.5023	0.4823	0.5062		0.4073	0.5303	0.5313	0.5223	0.4978
24.7086	0.2664	0.2901	0.2881	0.265	0.2774		0.2023	0.1588	0.1597	0.1948	0.1789		0.3034	0.3013	0.2762	0.3056	0.296625		0.4763	0.4018	0.4762	0.4158	0.442525		0.4716	0.468	0.3988	0.4683	0.451675		0.5623	0.4804	0.5056	0.4827	0.50775		0.4085	0.5333	0.5334	0.524	0.4998
24.7128	0.265	0.2866	0.2828	0.2619	0.274075		0.199	0.1565	0.1554	0.1926	0.175875		0.2951	0.2953	0.2712	0.2999	0.290375		0.4734	0.4013	0.4766	0.4171	0.4421		0.4723	0.4675	0.3997	0.4659	0.45135		0.5635	0.484	0.5072	0.4855	0.51005		0.4102	0.5359	0.534	0.5246	0.501175
24.7169	0.2637	0.2842	0.2818	0.2584	0.272025		0.1969	0.1531	0.1553	0.1904	0.173925		0.2899	0.2893	0.2671	0.2958	0.285525		0.4742	0.4017	0.4759	0.416	0.44195		0.4765	0.4707	0.4013	0.4703	0.4547		0.5654	0.4855	0.5083	0.4857	0.511225		0.4106	0.5373	0.5359	0.5262	0.5025
24.7211	0.2614	0.2817	0.2795	0.2562	0.2697		0.1935	0.1541	0.153	0.1876	0.17205		0.2859	0.2837	0.2617	0.2896	0.280225		0.4728	0.4029	0.4761	0.4181	0.442475		0.4758	0.4733	0.4041	0.4675	0.455175		0.5698	0.4882	0.5099	0.4869	0.5137		0.4132	0.5384	0.5354	0.5282	0.5038
24.7253	0.2575	0.2817	0.2773	0.2533	0.26745		0.1925	0.1504	0.1505	0.1875	0.170225		0.2814	0.2804	0.2585	0.2848	0.276275		0.4721	0.4024	0.4787	0.416	0.4423		0.4802	0.4756	0.4049	0.4696	0.457575		0.5715	0.4908	0.512	0.4872	0.515375		0.4149	0.5419	0.5387	0.5286	0.506025
24.7294	0.2554	0.2769	0.2747	0.2503	0.264325		0.1924	0.1501	0.1507	0.1865	0.169925		0.278	0.2772	0.255	0.2836	0.27345		0.4732	0.4009	0.4786	0.4175	0.44255		0.481	0.4746	0.405	0.47	0.45765		0.5748	0.4924	0.5133	0.4916	0.518025		0.417	0.5427	0.5404	0.5298	0.507475
24.7336	0.2527	0.2748	0.2735	0.2477	0.262175		0.1919	0.1488	0.149	0.1855	0.1688		0.2758	0.2731	0.2528	0.2792	0.270225		0.4703	0.4003	0.4784	0.4167	0.441425		0.4837	0.4768	0.4081	0.4708	0.45985		0.5763	0.4946	0.5135	0.4903	0.518675		0.4189	0.5445	0.5412	0.5304	0.50875
24.7378	0.2511	0.2724	0.2702	0.2432	0.259225		0.1895	0.1485	0.1495	0.1864	0.168475		0.2724	0.2717	0.2497	0.2773	0.267775		0.4719	0.4022	0.4792	0.4199	0.4433		0.4838	0.4765	0.4086	0.4724	0.460325		0.5793	0.496	0.5169	0.4916	0.52095		0.4198	0.5464	0.5426	0.5334	0.51055
24.7417	0.25	0.2691	0.2672	0.2412	0.256875		0.19	0.1453	0.1479	0.1853	0.167125		0.2701	0.2696	0.25	0.2748	0.266125		0.4722	0.4026	0.4812	0.4175	0.443375		0.484	0.4815	0.4117	0.4739	0.462775		0.5822	0.4962	0.5168	0.491	0.52155		0.4212	0.5495	0.5437	0.5342	0.51215
24.7461	0.248	0.2676	0.2643	0.2378	0.254425		0.1886	0.1455	0.1475	0.1824	0.166		0.2699	0.2686	0.2487	0.2745	0.265425		0.4722	0.4012	0.4807	0.419	0.443275		0.4891	0.482	0.4133	0.4752	0.4649		0.5842	0.5004	0.5192	0.4963	0.525025		0.4228	0.5507	0.5449	0.5355	0.513475
24.7503	0.2451	0.2641	0.2641	0.2356	0.252225		0.1898	0.146	0.1487	0.1828	0.166825		0.2666	0.2681	0.2459	0.2713	0.262975		0.475	0.4032	0.4818	0.4192	0.4448		0.4916	0.4832	0.4155	0.4758	0.466525		0.5877	0.5029	0.5215	0.4961	0.52705		0.4254	0.553	0.5461	0.5354	0.514975
24.7544	0.243	0.262	0.2615	0.2319	0.2496		0.1903	0.1444	0.1465	0.1836	0.1662		0.265	0.2655	0.247	0.2721	0.2624		0.4729	0.4037	0.482	0.421	0.4449		0.4903	0.484	0.4167	0.4784	0.46735		0.5899	0.5049	0.5257	0.4952	0.528925		0.4265	0.5561	0.548	0.5388	0.51735
24.7586	0.241	0.2602	0.2579	0.2288	0.246975		0.1901	0.1446	0.1472	0.1829	0.1662		0.2627	0.2654	0.2447	0.2717	0.261125		0.4747	0.4041	0.4831	0.4224	0.446075		0.491	0.4866	0.4186	0.4793	0.468875		0.5908	0.5054	0.5266	0.4996	0.5306		0.4287	0.5571	0.5488	0.5386	0.5183
24.7628	0.2396	0.2591	0.2563	0.2272	0.24555		0.1884	0.1421	0.1467	0.1815	0.164675		0.2627	0.2647	0.2452	0.2726	0.2613		0.4748	0.4057	0.4864	0.4242	0.447775		0.4935	0.4871	0.4217	0.479	0.470325		0.5923	0.5069	0.5271	0.5007	0.53175		0.4289	0.5596	0.5518	0.5387	0.51975
24.7669	0.2372	0.2568	0.2556	0.2239	0.243375		0.1888	0.1432	0.1472	0.1812	0.1651		0.2618	0.2652	0.2449	0.2722	0.261025		0.4765	0.4059	0.4858	0.425	0.4483		0.4977	0.4909	0.4221	0.4815	0.47305		0.5933	0.5118	0.5287	0.5016	0.53385		0.4321	0.5617	0.5524	0.542	0.52205
24.7711	0.2367	0.2536	0.2542	0.2201	0.24115		0.1898	0.142	0.1463	0.1814	0.164875		0.2627	0.264	0.2463	0.2718	0.2612		0.4771	0.4092	0.4868	0.4241	0.4493		0.4972	0.4909	0.4236	0.4832	0.473725		0.5972	0.5114	0.5301	0.5037	0.5356		0.4325	0.5634	0.5539	0.5433	0.523275
24.7753	0.2352	0.2535	0.2514	0.2186	0.239675		0.1899	0.1424	0.1455	0.1811	0.164725		0.2621	0.2657	0.2464	0.2726	0.2617		0.4765	0.4083	0.4875	0.4272	0.449875		0.5021	0.4938	0.4228	0.4849	0.4759		0.598	0.5139	0.5331	0.5055	0.537625		0.4333	0.5638	0.5558	0.545	0.524475
24.7792	0.2333	0.2514	0.2503	0.2151	0.237525		0.1904	0.1431	0.1461	0.1807	0.165075		0.2594	0.2669	0.247	0.2734	0.261675		0.4783	0.4084	0.4885	0.4271	0.450575		0.5023	0.4965	0.4268	0.4855	0.477775		0.6006	0.5149	0.5346	0.5082	0.539575		0.4357	0.5673	0.5564	0.5462	0.5264
24.7833	0.2324	0.25	0.2496	0.2134	0.23635		0.1899	0.1432	0.1455	0.1807	0.164825		0.259	0.2663	0.2467	0.2759	0.261975		0.4791	0.4107	0.4902	0.4269	0.451725		0.5043	0.4981	0.4274	0.4871	0.479225		0.603	0.5175	0.5348	0.5094	0.541175		0.4397	0.5698	0.558	0.5481	0.5289
24.7875	0.2304	0.2478	0.2471	0.2098	0.233775		0.1913	0.1415	0.1453	0.1797	0.16445		0.2613	0.2683	0.2472	0.2742	0.26275		0.4815	0.4108	0.4909	0.4289	0.453025		0.5073	0.4997	0.4304	0.4872	0.48115		0.6047	0.5202	0.5379	0.5094	0.54305		0.4393	0.5709	0.5593	0.5496	0.529775
24.7917	0.2294	0.2476	0.2447	0.2101	0.23295		0.1905	0.1424	0.1444	0.1795	0.1642		0.2627	0.2689	0.2486	0.278	0.26455		0.4809	0.4131	0.492	0.4292	0.4538		0.5067	0.503	0.4325	0.4909	0.483275		0.6059	0.5216	0.5391	0.5123	0.544725		0.4438	0.572	0.5618	0.5501	0.531925
24.7958	0.2297	0.2452	0.2429	0.2071	0.231225		0.1912	0.1415	0.1436	0.1795	0.16395		0.2612	0.2731	0.2496	0.2786	0.265625		0.4806	0.4143	0.4929	0.4334	0.4553		0.5134	0.5018	0.434	0.4902	0.48485		0.6076	0.5238	0.5399	0.5136	0.546225		0.4435	0.5737	0.5621	0.5526	0.532975
24.8	0.2272	0.2449	0.2418	0.2042	0.229525		0.1913	0.1401	0.1448	0.1785	0.163675		0.2626	0.2736	0.2505	0.2803	0.26675		0.483	0.4129	0.4951	0.4346	0.4564		0.514	0.5054	0.4351	0.4918	0.486575		0.6126	0.5242	0.5417	0.5164	0.548725		0.4454	0.5763	0.5621	0.5539	0.534425
24.8042	0.226	0.2424	0.2406	0.203	0.228		0.1912	0.1418	0.1428	0.1774	0.1633		0.2631	0.276	0.2524	0.2811	0.26815		0.4828	0.4184	0.497	0.4363	0.458625		0.5169	0.5041	0.4377	0.4929	0.4879		0.6133	0.5283	0.5443	0.5146	0.550125		0.4476	0.5776	0.5642	0.557	0.5366
24.8081	0.226	0.2429	0.2388	0.2019	0.2274		0.1935	0.1398	0.1432	0.179	0.163875		0.2663	0.2767	0.2527	0.2849	0.27015		0.4841	0.4173	0.4989	0.4369	0.4593		0.5168	0.5046	0.4396	0.4959	0.489225		0.6143	0.5295	0.5442	0.5179	0.551475		0.4486	0.5791	0.5659	0.5562	0.53745
24.8122	0.225	0.2412	0.2374	0.1993	0.225725		0.1946	0.1393	0.1447	0.1792	0.16445		0.2663	0.2793	0.2525	0.285	0.270775		0.4863	0.4187	0.5003	0.4366	0.460475		0.5187	0.5092	0.4402	0.4978	0.491475		0.6172	0.53	0.5458	0.5197	0.553175		0.4506	0.582	0.5672	0.5587	0.539625
24.8164	0.222	0.2411	0.2369	0.1989	0.224725		0.1936	0.1395	0.1418	0.1779	0.1632		0.2679	0.2817	0.255	0.2873	0.272975		0.4869	0.4217	0.5	0.44	0.46215		0.5185	0.5094	0.4422	0.4972	0.491825		0.618	0.5309	0.5456	0.5191	0.5534		0.4504	0.582	0.5689	0.5586	0.539975
24.8203	0.2229	0.24	0.236	0.1962	0.223775		0.1927	0.1394	0.141	0.1748	0.161975		0.2688	0.2845	0.2567	0.2887	0.274675		0.4879	0.4221	0.5009	0.4412	0.463025		0.523	0.5107	0.4415	0.5001	0.493825		0.6203	0.5335	0.5482	0.5234	0.55635		0.4541	0.583	0.5686	0.5604	0.541525
24.8244	0.2233	0.2384	0.2346	0.1954	0.222925		0.1945	0.1389	0.1397	0.1752	0.162075		0.2697	0.2856	0.2575	0.2896	0.2756		0.4889	0.4244	0.5043	0.4428	0.4651		0.5246	0.5128	0.4439	0.5011	0.4956		0.623	0.5339	0.5497	0.5242	0.5577		0.4558	0.5843	0.5705	0.5606	0.5428
24.8286	0.2222	0.2373	0.2341	0.1958	0.22235		0.1939	0.1378	0.1391	0.1746	0.16135		0.2707	0.2886	0.2574	0.2924	0.277275		0.4933	0.4242	0.5046	0.4445	0.46665		0.5261	0.5146	0.446	0.5028	0.497375		0.6227	0.5369	0.5523	0.5252	0.559275		0.458	0.5863	0.5719	0.5643	0.545125
24.8328	0.2193	0.2373	0.2316	0.1937	0.220475		0.194	0.1384	0.1391	0.173	0.161125		0.2722	0.2917	0.2621	0.2952	0.2803		0.493	0.4279	0.5066	0.4456	0.468275		0.5281	0.5165	0.4484	0.5034	0.4991		0.6253	0.5369	0.552	0.5253	0.559875		0.4597	0.5896	0.5736	0.5656	0.547125
24.8369	0.2187	0.2362	0.2313	0.1926	0.2197		0.1938	0.1372	0.1382	0.1713	0.160125		0.2746	0.2942	0.263	0.2954	0.2818		0.4945	0.4311	0.5089	0.447	0.470375		0.5309	0.5178	0.4511	0.5065	0.501575		0.6275	0.5421	0.5543	0.5285	0.5631		0.4615	0.5889	0.5749	0.566	0.547825
24.8411	0.2172	0.2341	0.2302	0.1915	0.21825		0.1943	0.1362	0.1371	0.1715	0.159775		0.2754	0.295	0.2642	0.298	0.28315		0.4968	0.4297	0.5116	0.4485	0.47165		0.5312	0.5199	0.4507	0.5043	0.501525		0.6283	0.5412	0.5546	0.5298	0.563475		0.4635	0.5919	0.5748	0.569	0.5498
24.8453	0.2184	0.2328	0.2301	0.1901	0.21785		0.193	0.1369	0.1365	0.1697	0.159025		0.2792	0.2981	0.266	0.3006	0.285975		0.4963	0.4323	0.5114	0.4529	0.473225		0.5339	0.5216	0.4514	0.5079	0.5037		0.6294	0.5434	0.5563	0.5315	0.56515		0.466	0.5937	0.5757	0.5698	0.5513
24.8494	0.2186	0.2329	0.2276	0.189	0.217025		0.194	0.1355	0.1337	0.1687	0.157975		0.2794	0.3012	0.2657	0.303	0.287325		0.4973	0.4342	0.5114	0.4527	0.4739		0.5368	0.5206	0.4544	0.5102	0.5055		0.6293	0.5452	0.5578	0.5322	0.566125		0.4666	0.5932	0.5797	0.5706	0.552525
24.8536	0.2161	0.2345	0.2257	0.1891	0.21635		0.1939	0.1357	0.1343	0.1693	0.1583		0.2806	0.3037	0.2685	0.3028	0.2889		0.5021	0.4352	0.5156	0.4541	0.47675		0.5379	0.5241	0.4566	0.5097	0.507075		0.633	0.5474	0.558	0.5324	0.5677		0.4704	0.5975	0.58	0.5707	0.55465
24.8578	0.2163	0.2328	0.2244	0.1882	0.215425		0.1926	0.1357	0.1339	0.1676	0.15745		0.2823	0.3083	0.2695	0.3051	0.2913		0.502	0.439	0.5146	0.4564	0.478		0.54	0.525	0.4563	0.5118	0.508275		0.6343	0.5471	0.5618	0.535	0.56955		0.4715	0.5978	0.5822	0.5727	0.55605
24.8619	0.2145	0.2322	0.2243	0.1865	0.214375		0.1916	0.1342	0.1316	0.167	0.1561		0.2839	0.3099	0.2709	0.3074	0.293025		0.5065	0.4383	0.5199	0.461	0.481425		0.5418	0.5285	0.4578	0.5136	0.510425		0.6357	0.5493	0.5621	0.5353	0.5706		0.4736	0.5996	0.583	0.5729	0.557275
24.8661	0.2143	0.2324	0.2241	0.1849	0.213925		0.1898	0.1323	0.1314	0.1671	0.15515		0.2884	0.3123	0.2748	0.3063	0.29545		0.5065	0.4397	0.5194	0.4616	0.4818		0.544	0.5282	0.4591	0.5146	0.511475		0.6376	0.55	0.564	0.5363	0.571975		0.4759	0.6023	0.5845	0.5756	0.559575
24.8703	0.2136	0.23	0.2237	0.1861	0.21335		0.1893	0.1311	0.1296	0.163	0.15325		0.288	0.3163	0.2751	0.3101	0.297375		0.5071	0.445	0.521	0.4648	0.484475		0.5447	0.5294	0.4617	0.5166	0.5131		0.6389	0.5526	0.5647	0.5389	0.573775		0.4775	0.6029	0.5869	0.5766	0.560975
24.8744	0.2129	0.2301	0.2213	0.184	0.212075		0.1908	0.1309	0.128	0.1624	0.153025		0.2897	0.3179	0.276	0.3099	0.298375		0.5107	0.4448	0.5235	0.4659	0.486225		0.5476	0.5308	0.463	0.5197	0.515275		0.6412	0.5554	0.5671	0.5378	0.575375		0.4772	0.6049	0.5885	0.5776	0.56205
24.8783	0.2111	0.2305	0.2213	0.1828	0.211425		0.1884	0.1292	0.1292	0.162	0.1522		0.2926	0.3193	0.2799	0.3123	0.301025		0.5126	0.4476	0.5251	0.4668	0.488025		0.5494	0.5329	0.4655	0.5194	0.5168		0.64	0.5548	0.5671	0.5399	0.57545		0.48	0.6072	0.5887	0.5787	0.56365
24.8819	0.2118	0.2298	0.2213	0.182	0.211225		0.1882	0.1293	0.1276	0.1613	0.1516		0.294	0.3218	0.2792	0.3121	0.301775		0.5157	0.4502	0.5286	0.4697	0.49105		0.5502	0.5331	0.4657	0.5201	0.517275		0.6426	0.5571	0.5688	0.5421	0.57765		0.4836	0.6072	0.5907	0.5796	0.565275
24.8858	0.2106	0.2295	0.2206	0.183	0.210925		0.1888	0.1288	0.1259	0.1608	0.151075		0.294	0.3249	0.2797	0.3166	0.3038		0.5158	0.4527	0.529	0.471	0.492125		0.5519	0.5352	0.4687	0.5229	0.519675		0.6446	0.5565	0.5721	0.5428	0.579		0.485	0.6104	0.5931	0.5813	0.56745
24.8894	0.2113	0.2266	0.2206	0.1805	0.20975		0.1879	0.1274	0.1254	0.159	0.149925		0.2966	0.3266	0.2817	0.3178	0.305675		0.5174	0.4547	0.5312	0.4717	0.49375		0.5517	0.5339	0.4705	0.5216	0.519425		0.6444	0.5601	0.5701	0.543	0.5794		0.4874	0.6113	0.5935	0.5798	0.568
24.8936	0.2107	0.2284	0.2182	0.1798	0.209275		0.1866	0.1255	0.1227	0.1579	0.148175		0.2984	0.3286	0.2828	0.3183	0.307025		0.5223	0.456	0.5317	0.4762	0.49655		0.5545	0.5376	0.4708	0.5235	0.5216		0.6469	0.5592	0.5727	0.546	0.5812		0.4908	0.6137	0.5972	0.5829	0.57115
24.8978	0.2098	0.2275	0.2203	0.1797	0.209325		0.1851	0.1267	0.1212	0.1582	0.1478		0.2982	0.3327	0.2829	0.3186	0.3081		0.5234	0.4576	0.5342	0.4756	0.4977		0.558	0.5379	0.4744	0.5234	0.523425		0.6488	0.5616	0.574	0.5461	0.582625		0.4921	0.615	0.5974	0.5843	0.5722
24.9019	0.2097	0.2276	0.218	0.1787	0.2085		0.1843	0.124	0.12	0.1558	0.146025		0.3049	0.3344	0.2863	0.3208	0.3116		0.5273	0.4611	0.5378	0.4806	0.5017		0.5577	0.5409	0.4762	0.5267	0.525375		0.6511	0.5633	0.5761	0.548	0.584625		0.4933	0.6151	0.5983	0.586	0.573175
24.9061	0.2099	0.2261	0.2178	0.1789	0.208175		0.1847	0.1233	0.1184	0.1549	0.145325		0.3051	0.3358	0.2873	0.3222	0.3126		0.5296	0.4644	0.5391	0.4832	0.504075		0.5616	0.5399	0.4779	0.5273	0.526675		0.6527	0.565	0.5783	0.5482	0.58605		0.4956	0.6175	0.6019	0.5871	0.575525
24.91	0.2095	0.2263	0.2158	0.1787	0.207575		0.1842	0.124	0.1172	0.154	0.14485		0.3069	0.3367	0.2898	0.3217	0.313775		0.5302	0.4664	0.5393	0.4838	0.504925		0.5615	0.5412	0.48	0.5282	0.527725		0.6553	0.5658	0.5775	0.5501	0.587175		0.4979	0.6195	0.6026	0.5866	0.57665
24.9136	0.2077	0.226	0.2159	0.1774	0.20675		0.1845	0.1223	0.117	0.1541	0.144475		0.3083	0.3393	0.2899	0.3262	0.315925		0.5327	0.4675	0.5415	0.4853	0.50675		0.563	0.5449	0.4791	0.5291	0.529025		0.6545	0.568	0.5802	0.5493	0.588		0.5005	0.6202	0.6039	0.5891	0.578425
24.9178	0.2079	0.2254	0.2167	0.1764	0.2066		0.1817	0.1212	0.1142	0.1513	0.1421		0.3093	0.3421	0.2903	0.3236	0.316325		0.5368	0.4695	0.546	0.4858	0.509525		0.5665	0.5458	0.4817	0.5296	0.5309		0.657	0.5697	0.5814	0.5513	0.58985		0.5054	0.6228	0.605	0.5898	0.58075
24.9219	0.2065	0.2264	0.2143	0.1765	0.205925		0.1806	0.1197	0.1133	0.151	0.14115		0.3112	0.3423	0.2914	0.3237	0.31715		0.5377	0.4723	0.5468	0.4912	0.512		0.5675	0.5469	0.4815	0.5329	0.5322		0.6601	0.5688	0.5837	0.5533	0.591475		0.5058	0.6247	0.6077	0.5907	0.582225
24.9261	0.2085	0.2253	0.2143	0.1771	0.2063		0.1803	0.1195	0.112	0.1487	0.140125		0.3149	0.3434	0.2929	0.3249	0.319025		0.5412	0.4765	0.5488	0.4902	0.514175		0.5684	0.5477	0.4855	0.531	0.53315		0.6618	0.5729	0.5844	0.5539	0.59325		0.5102	0.6266	0.6097	0.5915	0.5845
24.9303	0.2063	0.2236	0.2138	0.1751	0.2047		0.1801	0.1192	0.1099	0.1485	0.139425		0.3164	0.3441	0.2924	0.3274	0.320075		0.5438	0.4764	0.5511	0.4935	0.5162		0.5694	0.5498	0.4855	0.5329	0.5344		0.6629	0.5736	0.5874	0.5576	0.595375		0.5107	0.6271	0.6112	0.5925	0.585375
24.9344	0.2053	0.224	0.2131	0.175	0.20435		0.1797	0.119	0.1084	0.1466	0.138425		0.3158	0.346	0.2926	0.3261	0.320125		0.5467	0.4781	0.5523	0.4965	0.5184		0.572	0.5512	0.4879	0.5357	0.5367		0.6648	0.5749	0.5869	0.5591	0.596425		0.5142	0.6288	0.6115	0.5956	0.587525
24.9386	0.2063	0.2231	0.2127	0.1746	0.204175		0.179	0.116	0.1066	0.1462	0.13695		0.317	0.3481	0.295	0.3285	0.32215		0.5483	0.4803	0.5549	0.4986	0.520525		0.5721	0.5489	0.4904	0.5383	0.537425		0.6675	0.5752	0.5888	0.5596	0.597775		0.5155	0.63	0.6149	0.596	0.5891
24.9428	0.2053	0.2231	0.2113	0.1745	0.20355		0.1766	0.1166	0.1053	0.1451	0.1359		0.3201	0.3497	0.2952	0.3276	0.32315		0.5535	0.4842	0.5601	0.5039	0.525425		0.5762	0.5506	0.4919	0.5368	0.538875		0.6688	0.5786	0.5918	0.5595	0.599675		0.5191	0.6323	0.6171	0.5992	0.591925
24.9467	0.2057	0.2221	0.2111	0.174	0.203225		0.1759	0.1156	0.1048	0.1454	0.135425		0.3196	0.3499	0.2949	0.3277	0.323025		0.5521	0.4866	0.5586	0.5034	0.525175		0.5767	0.5529	0.4937	0.5391	0.5406		0.6715	0.5805	0.5947	0.5613	0.602		0.5194	0.6326	0.6189	0.5996	0.592625
24.9508	0.2052	0.225	0.2131	0.1736	0.204225		0.1759	0.1138	0.1037	0.1446	0.1345		0.3198	0.3502	0.2966	0.3285	0.323775		0.5567	0.4896	0.5597	0.5047	0.527675		0.5766	0.5539	0.4916	0.5407	0.5407		0.674	0.5815	0.594	0.5627	0.60305		0.5235	0.6359	0.6217	0.6006	0.595425
24.955	0.2039	0.2227	0.2116	0.174	0.20305		0.1745	0.1128	0.1013	0.1419	0.132625		0.3214	0.3524	0.2969	0.3273	0.3245		0.56	0.4907	0.563	0.5093	0.53075		0.5804	0.5563	0.495	0.5412	0.543225		0.6741	0.5823	0.5958	0.5634	0.6039		0.5244	0.6361	0.6228	0.6012	0.596125
24.9592	0.2051	0.2231	0.2115	0.1729	0.20315		0.1742	0.1134	0.0987	0.1422	0.132125		0.3231	0.3512	0.2983	0.3278	0.3251		0.5634	0.4936	0.5638	0.509	0.53245		0.5819	0.5565	0.498	0.5438	0.54505		0.6771	0.5843	0.5989	0.5646	0.606225		0.5286	0.6383	0.6235	0.6024	0.5982
24.9631	0.2047	0.2229	0.2102	0.1726	0.2026		0.1723	0.111	0.099	0.1413	0.1309		0.3248	0.3515	0.2968	0.3273	0.3251		0.5654	0.4945	0.5679	0.5101	0.534475		0.5836	0.5571	0.4996	0.543	0.545825		0.6784	0.5862	0.5994	0.5664	0.6076		0.5301	0.6395	0.6271	0.6042	0.600225
24.9672	0.2043	0.2236	0.2101	0.1722	0.20255		0.1711	0.1091	0.0974	0.1409	0.129625		0.3263	0.3527	0.2979	0.3264	0.325825		0.5691	0.4975	0.5697	0.5134	0.537425		0.5841	0.5596	0.5009	0.5448	0.54735		0.6808	0.5886	0.6019	0.5682	0.609875		0.5328	0.6418	0.6296	0.6066	0.6027
24.9714	0.2027	0.2221	0.2121	0.1724	0.202325		0.1719	0.1091	0.0953	0.1411	0.12935		0.3258	0.3521	0.2994	0.3259	0.3258		0.5733	0.4974	0.5704	0.516	0.539275		0.5868	0.5601	0.5039	0.5468	0.5494		0.6838	0.5905	0.6036	0.57	0.611975		0.5361	0.6424	0.6302	0.6071	0.60395
24.9756	0.2042	0.2231	0.2099	0.1729	0.202525		0.1695	0.1077	0.0937	0.1396	0.127625		0.3262	0.3537	0.2977	0.3257	0.325825		0.5735	0.502	0.5727	0.5186	0.5417		0.5891	0.563	0.5055	0.5486	0.55155		0.6846	0.593	0.6043	0.5722	0.613525		0.5377	0.6444	0.6327	0.6104	0.6063
24.9797	0.2031	0.2222	0.2091	0.1718	0.20155		0.1709	0.1078	0.0951	0.1379	0.127925		0.3269	0.3531	0.2986	0.3259	0.326125		0.5768	0.5022	0.5765	0.52	0.543875		0.5912	0.5627	0.5074	0.5504	0.552925		0.6877	0.5947	0.6092	0.5716	0.6158		0.5386	0.6454	0.6341	0.6101	0.60705
24.9836	0.203	0.2226	0.2098	0.1711	0.201625		0.1681	0.1062	0.0927	0.1371	0.126025		0.3266	0.3526	0.2991	0.325	0.325825		0.5822	0.5047	0.5789	0.5216	0.54685		0.5931	0.5624	0.5079	0.5517	0.553775		0.6892	0.592	0.6081	0.5748	0.616025		0.5428	0.6484	0.6364	0.6127	0.610075
24.9878	0.2047	0.2228	0.2094	0.1728	0.202425		0.1669	0.1052	0.0916	0.1365	0.12505		0.328	0.3534	0.2999	0.3231	0.3261		0.582	0.5099	0.5802	0.523	0.548775		0.5941	0.5659	0.5103	0.5546	0.556225		0.6915	0.5975	0.61	0.5777	0.619175		0.5441	0.649	0.6385	0.6128	0.6111
24.9917	0.2025	0.2233	0.2089	0.1725	0.2018		0.1684	0.1068	0.091	0.1354	0.1254		0.3278	0.353	0.2999	0.3228	0.325875		0.584	0.5114	0.5825	0.5255	0.55085		0.596	0.5676	0.5133	0.5535	0.5576		0.6934	0.5991	0.6128	0.5764	0.620425		0.546	0.6502	0.6416	0.614	0.61295
24.9953	0.2025	0.2233	0.2079	0.172	0.201425		0.1663	0.1045	0.091	0.1368	0.12465		0.3299	0.352	0.2994	0.3238	0.326275		0.5887	0.5127	0.5846	0.5276	0.5534		0.5977	0.5656	0.5126	0.5569	0.5582		0.6957	0.5994	0.6154	0.5763	0.6217		0.5491	0.6542	0.6423	0.6152	0.6152
24.9994	0.2039	0.2226	0.2091	0.1717	0.201825		0.1636	0.1041	0.0886	0.1341	0.1226		0.3288	0.3527	0.2979	0.3218	0.3253		0.5899	0.5161	0.5874	0.5293	0.555675		0.5983	0.5693	0.5137	0.5567	0.5595		0.6962	0.6006	0.6157	0.58	0.623125		0.5523	0.6542	0.6436	0.6176	0.616925
25.0036	0.2019	0.2218	0.208	0.1714	0.200775		0.1638	0.1028	0.0864	0.1323	0.121325		0.3279	0.3532	0.2993	0.3198	0.32505		0.5942	0.5162	0.5914	0.5326	0.5586		0.6014	0.5729	0.5184	0.5583	0.56275		0.6981	0.6032	0.6189	0.5822	0.6256		0.5533	0.6548	0.6477	0.6195	0.618825
25.0078	0.2023	0.223	0.2078	0.1727	0.20145		0.1621	0.1012	0.0854	0.1329	0.1204		0.3319	0.3522	0.2988	0.3196	0.325625		0.5969	0.5201	0.5922	0.536	0.5613		0.603	0.5722	0.5189	0.5611	0.5638		0.7017	0.6049	0.6213	0.5837	0.6279		0.5561	0.6575	0.6502	0.6221	0.621475
25.0119	0.2022	0.2214	0.2079	0.1705	0.2005		0.162	0.101	0.0861	0.1322	0.120325		0.3318	0.3516	0.2979	0.3199	0.3253		0.6005	0.5206	0.5925	0.5363	0.562475		0.605	0.574	0.5216	0.5614	0.5655		0.7036	0.607	0.6217	0.5843	0.62915		0.5597	0.6603	0.6521	0.6216	0.623425
25.0161	0.2013	0.2228	0.2084	0.1704	0.200725		0.1597	0.098	0.0838	0.1304	0.117975		0.3292	0.3523	0.2974	0.3186	0.324375		0.6013	0.5229	0.5951	0.5396	0.564725		0.6067	0.5759	0.5213	0.5672	0.567775		0.7051	0.6075	0.6237	0.5876	0.630975		0.5643	0.6601	0.6544	0.6249	0.625925
25.0203	0.2033	0.2212	0.2077	0.1713	0.200875		0.1601	0.0987	0.082	0.1296	0.1176		0.3294	0.352	0.2977	0.3178	0.324225		0.6032	0.5265	0.5986	0.5395	0.56695		0.6078	0.579	0.5261	0.5667	0.5699		0.7057	0.6109	0.6259	0.5873	0.63245		0.5636	0.663	0.6561	0.6263	0.62725
25.0244	0.2028	0.2216	0.2072	0.1715	0.200775		0.1584	0.0973	0.0832	0.1296	0.117125		0.329	0.3507	0.2956	0.3167	0.323		0.6076	0.5278	0.5995	0.5403	0.5688		0.6103	0.5806	0.5258	0.5676	0.571075		0.7107	0.6132	0.6262	0.5894	0.634875		0.5682	0.6656	0.6585	0.6283	0.63015
25.0286	0.2022	0.2229	0.2085	0.1709	0.201125		0.1568	0.0977	0.0816	0.1279	0.116		0.3298	0.3491	0.2942	0.3147	0.32195		0.6098	0.5291	0.6012	0.5462	0.571575		0.6129	0.5781	0.5282	0.5676	0.5717		0.7127	0.6117	0.6296	0.5907	0.636175		0.5702	0.6674	0.6608	0.6315	0.632475
25.0328	0.202	0.2223	0.2088	0.1715	0.20115		0.1557	0.0955	0.0818	0.1265	0.114875		0.3301	0.3479	0.2962	0.3146	0.3222		0.6152	0.5317	0.6066	0.544	0.574375		0.6148	0.5808	0.5291	0.5696	0.573575		0.7152	0.6134	0.6305	0.593	0.638025		0.5749	0.6699	0.6641	0.631	0.634975
25.0369	0.2037	0.2213	0.2076	0.1713	0.200975		0.1557	0.0963	0.0792	0.1277	0.114725		0.3283	0.3499	0.2943	0.3136	0.321525		0.6144	0.5334	0.6081	0.5476	0.575875		0.615	0.5838	0.5332	0.5711	0.575775		0.7182	0.6174	0.6323	0.5945	0.6406		0.5768	0.6719	0.6683	0.6326	0.6374
25.0411	0.2028	0.2229	0.2093	0.1719	0.201725		0.154	0.0951	0.0779	0.1261	0.113275		0.328	0.3468	0.2945	0.3122	0.320375		0.6168	0.5354	0.6085	0.5503	0.57775		0.6161	0.5832	0.5355	0.5728	0.5769		0.7188	0.6178	0.633	0.5985	0.642025		0.5796	0.6723	0.6684	0.6354	0.638925
25.0453	0.1996	0.2226	0.207	0.1721	0.200325		0.1531	0.094	0.0773	0.1249	0.112325		0.3271	0.3471	0.2927	0.3108	0.319425		0.6215	0.5366	0.613	0.5497	0.5802		0.62	0.5858	0.5373	0.578	0.580275		0.7208	0.6207	0.6344	0.5977	0.6434		0.582	0.6758	0.6705	0.6367	0.64125
25.0494	0.1996	0.2226	0.2077	0.1712	0.200275		0.1534	0.094	0.0761	0.1242	0.111925		0.3273	0.3446	0.2925	0.3095	0.318475		0.6234	0.5396	0.6135	0.5521	0.58215		0.6207	0.5877	0.5379	0.5778	0.581025		0.7246	0.623	0.6387	0.5997	0.6465		0.5832	0.6761	0.674	0.6402	0.643375
25.0533	0.2005	0.2241	0.207	0.1712	0.2007		0.1526	0.0912	0.077	0.1229	0.110925		0.3268	0.3446	0.2917	0.3089	0.318		0.6267	0.541	0.6182	0.5544	0.585075		0.6245	0.5889	0.5404	0.5794	0.5833		0.7273	0.6234	0.6423	0.6027	0.648925		0.5869	0.6788	0.6764	0.6399	0.6455
25.0569	0.2024	0.2232	0.2075	0.1712	0.201075		0.1517	0.0916	0.0761	0.123	0.1106		0.3257	0.344	0.29	0.3057	0.31635		0.6265	0.543	0.6203	0.5561	0.586475		0.6255	0.5918	0.5414	0.5801	0.5847		0.7297	0.626	0.6424	0.6038	0.650475		0.5891	0.6799	0.6769	0.6424	0.647075
25.0608	0.2003	0.2212	0.208	0.1713	0.2002		0.1504	0.092	0.0733	0.1215	0.1093		0.3234	0.342	0.2897	0.305	0.315025		0.6283	0.5453	0.6189	0.5595	0.588		0.6293	0.5933	0.5428	0.5818	0.5868		0.733	0.6284	0.6435	0.6059	0.6527		0.5945	0.6821	0.6809	0.6443	0.65045
25.0644	0.1997	0.222	0.2077	0.17	0.19985		0.1496	0.091	0.0742	0.1216	0.1091		0.325	0.3418	0.2877	0.3048	0.314825		0.6312	0.5482	0.6212	0.5582	0.5897		0.6293	0.5956	0.5457	0.5828	0.58835		0.7338	0.6297	0.6444	0.6072	0.653775		0.5954	0.6838	0.6835	0.6443	0.65175
25.0683	0.2001	0.2232	0.2069	0.1708	0.20025		0.1466	0.0903	0.0743	0.1208	0.108		0.3222	0.3416	0.2887	0.3024	0.313725		0.6337	0.5464	0.624	0.5588	0.590725		0.6317	0.597	0.5464	0.5848	0.589975		0.7364	0.6304	0.6469	0.6086	0.655575		0.5981	0.6859	0.684	0.6462	0.65355
25.0725	0.2001	0.2219	0.2089	0.1724	0.200825		0.1467	0.0882	0.0708	0.1203	0.1065		0.3201	0.3382	0.2855	0.3014	0.3113		0.6343	0.5489	0.6257	0.5631	0.593		0.6344	0.5992	0.5499	0.5859	0.59235		0.7382	0.6337	0.6488	0.6109	0.6579		0.6036	0.6877	0.6885	0.649	0.6572
25.0767	0.2013	0.2216	0.2067	0.1717	0.200325		0.1453	0.0881	0.0717	0.119	0.106025		0.3209	0.3399	0.2858	0.3004	0.31175		0.6375	0.5525	0.6293	0.5635	0.5957		0.6376	0.6026	0.5524	0.5881	0.595175		0.7397	0.6336	0.6521	0.6127	0.659525		0.6046	0.6886	0.6908	0.6512	0.6588
25.0808	0.2014	0.2232	0.2086	0.1718	0.20125		0.1444	0.0887	0.0713	0.1187	0.105775		0.3203	0.3372	0.2858	0.2991	0.3106		0.6386	0.5537	0.6306	0.565	0.596975		0.6394	0.6039	0.5555	0.5902	0.59725		0.7437	0.6361	0.655	0.6162	0.66275		0.6057	0.6904	0.6925	0.6518	0.6601
25.085	0.1996	0.2217	0.2063	0.1715	0.199775		0.145	0.0877	0.0712	0.1187	0.10565		0.3184	0.3371	0.2834	0.2986	0.309375		0.6436	0.5537	0.63	0.5677	0.59875		0.6413	0.6061	0.555	0.5926	0.59875		0.7474	0.6392	0.6567	0.6156	0.664725		0.6105	0.6932	0.6958	0.6563	0.66395
25.0889	0.2008	0.2244	0.2079	0.1718	0.201225		0.1445	0.0876	0.0692	0.1175	0.1047		0.3188	0.3338	0.2828	0.2947	0.307525		0.6422	0.5558	0.6331	0.5661	0.5993		0.645	0.6074	0.5572	0.5951	0.601175		0.7488	0.6397	0.6593	0.6201	0.666975		0.6144	0.6962	0.7	0.657	0.6669
25.0931	0.1998	0.2238	0.2078	0.1704	0.20045		0.1421	0.0863	0.0681	0.1164	0.103225		0.3176	0.3325	0.2803	0.295	0.30635		0.6449	0.5573	0.6361	0.5697	0.602		0.6465	0.6112	0.5588	0.5979	0.6036		0.7516	0.6419	0.6619	0.6204	0.66895		0.6169	0.7001	0.7012	0.6583	0.669125
25.0969	0.1985	0.2211	0.2053	0.1727	0.1994		0.1408	0.0853	0.068	0.1156	0.102425		0.3165	0.3311	0.2789	0.2925	0.30475		0.645	0.5576	0.6344	0.5708	0.60195		0.6481	0.6102	0.5613	0.6004	0.605		0.7532	0.6458	0.6639	0.6213	0.67105		0.6193	0.7004	0.7034	0.6609	0.671
25.1006	0.2001	0.224	0.2068	0.1719	0.2007		0.1406	0.0844	0.0678	0.1159	0.102175		0.3152	0.3302	0.2785	0.2919	0.30395		0.6462	0.5597	0.6396	0.571	0.604125		0.6503	0.6127	0.5618	0.5984	0.6058		0.7555	0.6457	0.6652	0.6252	0.6729		0.6229	0.7018	0.7075	0.6619	0.673525
25.1047	0.2004	0.2225	0.207	0.173	0.200725		0.1399	0.0839	0.0673	0.1146	0.101425		0.313	0.3279	0.2777	0.2911	0.302425		0.6507	0.5631	0.6395	0.5742	0.606875		0.6531	0.6168	0.5634	0.6037	0.60925		0.7585	0.6492	0.6685	0.6264	0.67565		0.6249	0.7039	0.7098	0.6627	0.675325
25.1089	0.202	0.2229	0.2078	0.1718	0.201125		0.1401	0.0823	0.0655	0.1137	0.1004		0.3133	0.3272	0.2753	0.2877	0.300875		0.6532	0.5632	0.6405	0.5737	0.60765		0.6559	0.6174	0.5673	0.6066	0.6118		0.7597	0.6501	0.6692	0.6273	0.676575		0.6282	0.7061	0.7118	0.6662	0.678075
25.1131	0.2014	0.2242	0.209	0.1721	0.201675		0.1395	0.0833	0.0656	0.1136	0.1005		0.311	0.3253	0.2754	0.2866	0.299575		0.6524	0.5655	0.6418	0.5757	0.60885		0.6586	0.6194	0.5681	0.608	0.613525		0.7638	0.6526	0.672	0.6291	0.679375		0.6325	0.707	0.714	0.6677	0.6803
25.1172	0.2003	0.2247	0.2082	0.1727	0.201475		0.1398	0.0833	0.0653	0.1119	0.100075		0.3103	0.3242	0.2729	0.2861	0.298375		0.657	0.5666	0.6461	0.5784	0.612025		0.6602	0.6225	0.57	0.6094	0.615525		0.7665	0.6564	0.6749	0.6325	0.682575		0.6347	0.7122	0.7177	0.6697	0.683575
25.6172	0.2057	0.2372	0.2192	0.1797	0.21045		0.1003	0.0676	0.0552	0.0961	0.0798		0.1434	0.1428	0.102	0.124	0.12805		0.5937	0.4644	0.5311	0.4824	0.5179		0.8336	0.7677	0.6965	0.7343	0.758025		1.0524	0.867	0.9198	0.8298	0.91725		0.9587	0.9025	0.9801	0.8442	0.921375
26.1172	0.2155	0.2468	0.2245	0.1896	0.2191		0.1044	0.08	0.0694	0.1064	0.09005		0.0956	0.0951	0.0482	0.0816	0.080125		0.303	0.1988	0.2424	0.2348	0.24475		0.738	0.6808	0.5912	0.6451	0.663775		1.0728	0.8817	0.9462	0.853	0.938425		1.0268	0.9065	0.9767	0.8488	0.9397
26.6172	0.2175	0.2503	0.2291	0.1914	0.222075		0.1094	0.0876	0.0779	0.1121	0.09675		0.0843	0.0914	0.0365	0.0718	0.071		0.1552	0.0722	0.1039	0.1114	0.110675		0.6083	0.5722	0.4688	0.5353	0.54615		1.0254	0.8393	0.9116	0.8127	0.89725		1.0127	0.8887	0.937	0.8264	0.9162
27.1156	0.2164	0.2521	0.2302	0.192	0.222675		0.114	0.0929	0.0823	0.1163	0.101375		0.0822	0.0906	0.0343	0.0735	0.07015		0.0938	0.0255	0.0501	0.0629	0.058075		0.506	0.4759	0.3752	0.4447	0.45045		0.9686	0.8021	0.8848	0.7741	0.8574		0.9951	0.8726	0.939	0.8109	0.9044
27.6156	0.2157	0.2542	0.2293	0.1953	0.223625		0.1168	0.0938	0.0868	0.1196	0.10425		0.0819	0.0956	0.0372	0.0768	0.072875		0.0676	0.0055	0.026	0.0407	0.03495		0.4369	0.4062	0.3132	0.3787	0.38375		0.9237	0.7699	0.8353	0.7354	0.816075		0.9672	0.8598	0.9271	0.7897	0.88595
28.1156	0.217	0.2544	0.2303	0.1964	0.224525		0.1158	0.0978	0.0876	0.1217	0.105725		0.0863	0.099	0.0387	0.0789	0.075725		0.0558	-0.006	0.0141	0.0309	0.0237		0.3957	0.3535	0.268	0.3407	0.339475		0.8785	0.7302	0.7919	0.7061	0.776675		0.9511	0.8438	0.913	0.7711	0.86975
28.6156	0.2167	0.2565	0.231	0.1968	0.22525		0.1165	0.0969	0.0894	0.1221	0.106225		0.086	0.1036	0.0415	0.0802	0.077825		0.0452	-0.0108	0.008	0.0271	0.017375		0.3748	0.3248	0.2392	0.3173	0.314025		0.8486	0.7055	0.7504	0.6679	0.7431		0.9429	0.8285	0.8858	0.7684	0.8564
29.115	0.2161	0.2564	0.231	0.1978	0.225325		0.1162	0.0988	0.0909	0.1227	0.10715		0.0877	0.1055	0.042	0.0855	0.080175		0.0423	-0.014	0.0048	0.0248	0.014475		0.3618	0.31	0.2256	0.3023	0.299925		0.8081	0.6855	0.7124	0.638	0.711		0.92	0.828	0.8638	0.7648	0.84415
29.615	0.2172	0.2561	0.2309	0.1974	0.2254		0.1171	0.1003	0.0912	0.1236	0.10805		0.0906	0.1093	0.0454	0.0856	0.082725		0.0397	-0.0139	0.0029	0.0274	0.014025		0.3552	0.3056	0.2178	0.2902	0.2922		0.7762	0.6668	0.6777	0.6102	0.682725		0.9013	0.8269	0.8452	0.7538	0.8318
30.1144	0.2171	0.2555	0.2317	0.1988	0.225775		0.1168	0.1	0.0925	0.1234	0.108175		0.0911	0.1099	0.046	0.0886	0.0839		0.0434	-0.0168	0.0012	0.0258	0.0134		0.3515	0.3008	0.2194	0.2852	0.289225		0.7491	0.6434	0.6686	0.5877	0.6622		0.8767	0.8309	0.8381	0.7496	0.823825
32.1275	0.2148	0.2559	0.2284	0.1998	0.224725		0.118	0.0995	0.0903	0.1192	0.10675		0.0944	0.1085	0.0498	0.0901	0.0857		0.0439	-0.012	0.0034	0.0282	0.015875		0.3995	0.3431	0.2579	0.3213	0.33045		0.7573	0.682	0.6813	0.5949	0.678875		0.8788	0.8077	0.8633	0.7689	0.829675
33.1275	0.2129	0.2539	0.229	0.1987	0.223625		0.1167	0.0992	0.0911	0.1179	0.106225		0.0989	0.1129	0.0536	0.0936	0.08975		0.0481	-0.0068	0.0093	0.0294	0.02		0.4264	0.3721	0.286	0.3526	0.359275		0.7584	0.6772	0.6732	0.6114	0.68005		0.8604	0.7788	0.8349	0.7443	0.8046
34.1275	0.2119	0.2547	0.2284	0.1991	0.223525		0.1164	0.0985	0.093	0.1204	0.107075		0.0984	0.1117	0.0559	0.0953	0.090325		0.0487	-0.0035	0.0116	0.0314	0.02205		0.4525	0.4004	0.317	0.389	0.389725		0.7736	0.6659	0.6766	0.6349	0.68775		0.8547	0.7611	0.8202	0.7278	0.79095
35.1275	0.2123	0.2521	0.2286	0.1993	0.223075		0.1168	0.1006	0.0916	0.1177	0.106675		0.0998	0.1132	0.0547	0.0961	0.09095		0.0522	-0.001	0.0106	0.0347	0.024125		0.4945	0.4467	0.3538	0.4332	0.43205		0.786	0.6767	0.6778	0.6511	0.6979		0.8363	0.7732	0.8222	0.7361	0.79195
36.1275	0.2097	0.2523	0.229	0.1985	0.222375		0.1153	0.0982	0.0919	0.1186	0.106		0.1012	0.1129	0.0574	0.0977	0.0923		0.0558	-0.0027	0.011	0.0351	0.0248		0.5506	0.4832	0.4075	0.4807	0.4805		0.8169	0.7096	0.7149	0.6663	0.726925		0.8351	0.7802	0.8438	0.7517	0.8027
37.1275	0.2099	0.2513	0.2302	0.1999	0.222825		0.115	0.099	0.0922	0.1163	0.105625		0.1004	0.1144	0.0574	0.0949	0.091775		0.057	-0.0014	0.0109	0.0367	0.0258		0.6046	0.5411	0.4537	0.5301	0.532375		0.8375	0.7341	0.75	0.6947	0.754075		0.8506	0.8111	0.8646	0.7605	0.8217
38.1272	0.2105	0.2526	0.2284	0.198	0.222375		0.114	0.0988	0.0913	0.1155	0.1049		0.1019	0.1124	0.0575	0.0957	0.091875		0.0572	0.0005	0.011	0.0388	0.026875		0.6598	0.5902	0.5059	0.5766	0.583125		0.8632	0.762	0.7629	0.7338	0.780475		0.8676	0.8404	0.8757	0.7893	0.84325
39.1272	0.2104	0.2518	0.2324	0.199	0.2234		0.1135	0.098	0.0913	0.1159	0.104675		0.1024	0.1132	0.0578	0.0962	0.0924		0.0553	-0.0003	0.0104	0.0377	0.025775		0.6989	0.6389	0.5558	0.6138	0.62685		0.8924	0.7873	0.8108	0.7531	0.8109		0.8956	0.8592	0.8819	0.802	0.859675
40.1267	0.2094	0.2511	0.2315	0.1981	0.222525		0.1151	0.0969	0.0927	0.1135	0.10455		0.102	0.1127	0.0599	0.0972	0.09295		0.056	0.0008	0.0133	0.0404	0.027625		0.7437	0.693	0.6056	0.66	0.675575		0.9357	0.8155	0.8361	0.7698	0.839275		0.9209	0.874	0.9093	0.8169	0.880275
41.1267	0.2089	0.2493	0.2294	0.1983	0.221475		0.1129	0.0971	0.0911	0.1136	0.103675		0.1047	0.1134	0.0605	0.0956	0.09355		0.0586	0.0027	0.015	0.0428	0.029775		0.7886	0.7372	0.6336	0.7107	0.717525		0.9825	0.8615	0.8756	0.7964	0.879		0.9298	0.894	0.9444	0.8316	0.89995
42.1261	0.2084	0.249	0.2305	0.1981	0.2215		0.1123	0.0967	0.0913	0.1133	0.1034		0.1035	0.1116	0.0596	0.0961	0.0927		0.0601	0.0027	0.0144	0.0413	0.029625		0.8644	0.7792	0.6773	0.7624	0.770825		1.0182	0.8868	0.9124	0.8184	0.90895		0.9622	0.9227	0.9734	0.8681	0.9316
43.1261	0.2077	0.2479	0.2318	0.1982	0.2214		0.1128	0.0969	0.091	0.1123	0.10325		0.1006	0.1129	0.0589	0.0955	0.091975		0.0593	0.0034	0.0136	0.0422	0.029625		0.9195	0.826	0.7156	0.7912	0.813075		1.0508	0.9238	0.948	0.8477	0.942575		0.9982	0.9444	0.9982	0.882	0.9557
44.1261	0.209	0.2488	0.232	0.1993	0.222275		0.1118	0.0962	0.0921	0.1104	0.102625		0.1039	0.1111	0.0613	0.0966	0.093225		0.0595	0.0021	0.0163	0.0424	0.030075		0.9577	0.8714	0.7466	0.8258	0.850375		1.0778	0.9526	0.9759	0.8842	0.972625		1.0218	0.9591	1.0161	0.8967	0.973425
45.1261	0.2099	0.2474	0.2294	0.1976	0.221075		0.1115	0.0968	0.0901	0.1116	0.1025		0.1039	0.1107	0.0603	0.0968	0.092925		0.0608	0.0026	0.0143	0.0448	0.030625		0.993	0.9071	0.7853	0.8697	0.888775		1.1183	0.9863	1.0026	0.9098	1.00425		1.0348	0.9696	1.0398	0.9167	0.990225
46.1256	0.2106	0.2465	0.2305	0.1979	0.221375		0.1135	0.0949	0.0888	0.11	0.1018		0.1067	0.1124	0.0594	0.0976	0.094025		0.0615	0.0015	0.0175	0.0447	0.0313		1.0511	0.9435	0.8306	0.9153	0.935125		1.1274	1.0319	1.0243	0.9467	1.03258		1.0554	0.9786	1.044	0.9233	1.00032
47.1256	0.211	0.2452	0.2309	0.1975	0.22115		0.1123	0.0962	0.0893	0.1104	0.10205		0.1043	0.1094	0.0597	0.0974	0.0927		0.0598	0.0031	0.0154	0.0447	0.03075		1.1078	0.9845	0.8745	0.9627	0.982375		1.1575	1.0374	1.0591	0.9664	1.0551		1.0633	0.991	1.0545	0.9356	1.0111
48.1256	0.208	0.2473	0.2304	0.1975	0.2208		0.1121	0.0949	0.091	0.1106	0.10215		0.1052	0.1132	0.0625	0.096	0.094225		0.0576	0.002	0.0142	0.0459	0.029925		1.1554	1.0386	0.8988	1.0008	1.0234		1.1747	1.0549	1.0747	0.9965	1.0752		1.0639	1.0083	1.0645	0.944	1.02018
49.1256	0.2084	0.2463	0.2312	0.1974	0.220825		0.1114	0.0936	0.09	0.1068	0.10045		0.1045	0.1117	0.0601	0.0966	0.093225		0.0569	0.0042	0.015	0.0457	0.03045		1.2019	1.0893	0.9355	1.0272	1.06347		1.156	1.0781	1.0958	1.007	1.08422		1.0653	1.0235	1.0612	0.9472	1.0243
50.125	0.2083	0.2463	0.2323	0.1978	0.221175		0.112	0.0951	0.0889	0.109	0.10125		0.105	0.1117	0.0626	0.0978	0.094275		0.0566	0.0042	0.0124	0.0445	0.029425		1.2604	1.1239	0.9788	1.0664	1.10737		1.1786	1.1139	1.1112	1.0393	1.11075		1.0949	1.0442	1.0765	0.9707	1.04658
51.125	0.2093	0.2466	0.2312	0.1966	0.220925		0.1123	0.0951	0.0883	0.1071	0.1007		0.1054	0.1114	0.0607	0.0969	0.0936		0.054	0.0029	0.0131	0.0422	0.02805		1.3161	1.1668	1.016	1.0976	1.14912		1.2091	1.0995	1.1212	1.0508	1.12015		1.0993	1.0477	1.0936	0.9843	1.05622
52.125	0.2111	0.2461	0.233	0.1969	0.221775		0.1109	0.0949	0.0882	0.1063	0.100075		0.1044	0.1098	0.0623	0.0942	0.092675		0.0553	0.0024	0.0119	0.0432	0.0282		1.3671	1.1867	1.0656	1.1468	1.19155		1.2341	1.1278	1.1487	1.065	1.1439		1.1107	1.058	1.1004	0.982	1.06278
53.125	0.2111	0.246	0.2322	0.1968	0.221525		0.1106	0.0947	0.0891	0.1056	0.1		0.1057	0.1102	0.0603	0.0955	0.092925		0.0512	0.0024	0.0105	0.0443	0.0271		1.4186	1.2356	1.1129	1.1736	1.23517		1.2347	1.1306	1.1442	1.0808	1.14758		1.1111	1.0746	1.1216	0.9929	1.07505
54.125	0.2091	0.2477	0.2312	0.1992	0.2218		0.1097	0.0951	0.0885	0.1043	0.0994		0.105	0.1097	0.0601	0.0942	0.09225		0.054	0.0028	0.0095	0.0436	0.027475		1.4602	1.2586	1.1387	1.2041	1.2654		1.2502	1.1285	1.1475	1.0961	1.15558		1.1256	1.0859	1.1213	0.984	1.0792
55.125	0.2106	0.2441	0.2324	0.1977	0.2212		0.1109	0.0924	0.0865	0.1065	0.099075		0.1043	0.1094	0.0629	0.0939	0.092625		0.0539	0.0006	0.0116	0.0446	0.027675		1.5046	1.3086	1.1717	1.2495	1.3086		1.2404	1.1447	1.1566	1.1012	1.16073		1.1529	1.0847	1.1391	1.0013	1.0945
56.125	0.2103	0.2458	0.2323	0.1969	0.221325		0.1089	0.0931	0.0875	0.1034	0.098225		0.107	0.1113	0.0622	0.0951	0.0939		0.0528	0.0031	0.0099	0.0422	0.027		1.5546	1.3329	1.2076	1.2864	1.34538		1.2502	1.1661	1.1728	1.12	1.17727		1.1706	1.1131	1.1574	1.0335	1.11865
57.125	0.2097	0.2458	0.2319	0.1985	0.221475		0.1074	0.0915	0.0868	0.1042	0.097475		0.1057	0.1093	0.0627	0.0945	0.09305		0.0553	0.0016	0.0114	0.0432	0.027875		1.5632	1.3542	1.2314	1.312	1.3652		1.2524	1.1882	1.1737	1.1297	1.186		1.1627	1.1195	1.1647	1.0596	1.12663
58.1247	0.2095	0.2441	0.2325	0.1977	0.22095		0.1078	0.092	0.0871	0.1038	0.097675		0.1051	0.1107	0.0607	0.0932	0.092425		0.0532	-0.0002	0.0125	0.0435	0.02725		1.6109	1.4038	1.2525	1.3371	1.40108		1.2793	1.1746	1.1667	1.14	1.19015		1.1805	1.1203	1.1704	1.0688	1.135
59.1247	0.209	0.2444	0.2334	0.1971	0.220975		0.1071	0.0923	0.0879	0.1029	0.09755		0.1053	0.1101	0.0618	0.0924	0.0924		0.0551	0.0011	0.0154	0.0421	0.028425		1.6449	1.4246	1.2825	1.3662	1.42955		1.2648	1.1698	1.167	1.1355	1.18427		1.1743	1.1419	1.179	1.0836	1.1447
60.1247	0.2098	0.2434	0.232	0.198	0.2208		0.1075	0.0919	0.0873	0.1004	0.096775		0.1052	0.1113	0.0622	0.093	0.092925		0.056	0.0011	0.0135	0.0434	0.0285		1.6416	1.4404	1.2972	1.3784	1.4394		1.2816	1.1956	1.1743	1.1513	1.2007		1.1871	1.1517	1.1818	1.0894	1.1525
61.1247	0.2104	0.2448	0.2331	0.1966	0.221225		0.1085	0.0906	0.0862	0.1012	0.096625		0.1068	0.1103	0.0636	0.0942	0.093725		0.0524	0.0022	0.0113	0.039	0.026225		1.6803	1.4425	1.3015	1.3809	1.4513		1.3081	1.2171	1.2092	1.1761	1.22762		1.2001	1.1725	1.2207	1.1153	1.17715
62.1247	0.2091	0.2434	0.2335	0.1976	0.2209		0.1077	0.0901	0.085	0.102	0.0962		0.1056	0.1088	0.0609	0.0936	0.092225		0.0497	0.0012	0.0102	0.0399	0.02525		1.6854	1.4581	1.3153	1.396	1.4637		1.3403	1.2288	1.2166	1.1915	1.2443		1.246	1.1698	1.2369	1.1314	1.19603
63.1247	0.2082	0.2451	0.2336	0.1975	0.2211		0.1053	0.0896	0.0869	0.098	0.09495		0.1064	0.109	0.0603	0.0938	0.092375		0.0507	0.0016	0.0095	0.0385	0.025075		1.7037	1.4712	1.3421	1.4141	1.48278		1.353	1.2467	1.2357	1.2072	1.26065		1.2491	1.1923	1.2712	1.1285	1.21027
64.1247	0.2087	0.2441	0.2318	0.198	0.22065		0.1065	0.092	0.0846	0.0988	0.095475		0.1051	0.1099	0.0617	0.0925	0.0923		0.0521	0.001	0.0119	0.0346	0.0249		1.7011	1.4715	1.3493	1.4242	1.48653		1.3785	1.2646	1.2311	1.2314	1.2764		1.2715	1.2221	1.2663	1.1318	1.22293
65.1247	0.2086	0.2428	0.2325	0.1979	0.22045		0.1058	0.0891	0.083	0.099	0.094225		0.1065	0.1106	0.0633	0.0913	0.092925		0.051	0.0002	0.0102	0.0331	0.023625		1.706	1.494	1.3538	1.4225	1.49408		1.4127	1.2821	1.2598	1.2556	1.30255		1.2792	1.2408	1.3073	1.1578	1.24627
66.1244	0.2073	0.244	0.2334	0.1994	0.221025		0.1059	0.0892	0.0846	0.0978	0.094375		0.1055	0.1077	0.0631	0.0914	0.091925		0.0475	-0.0023	0.0126	0.0331	0.022725		1.6882	1.5104	1.3604	1.4289	1.49697		1.4408	1.3063	1.3042	1.2754	1.33168		1.2833	1.2425	1.3256	1.1902	1.2604
67.1244	0.2082	0.2444	0.2336	0.1977	0.220975		0.1057	0.0883	0.0841	0.0968	0.093725		0.1051	0.1076	0.0597	0.0896	0.0905		0.0475	0.0004	0.0125	0.031	0.02285		1.7051	1.5173	1.4157	1.4525	1.52265		1.4301	1.3301	1.311	1.284	1.3388		1.2944	1.2714	1.3357	1.1942	1.27393
68.1244	0.2084	0.2433	0.2301	0.1966	0.2196		0.1036	0.0879	0.0842	0.0956	0.092825		0.1039	0.1096	0.0613	0.0897	0.091125		0.048	-0.0002	0.0129	0.0312	0.022975		1.7208	1.5389	1.4286	1.4739	1.54055		1.4642	1.3423	1.3252	1.3272	1.36472		1.315	1.2771	1.3422	1.2017	1.284
69.1244	0.2084	0.2428	0.2326	0.1982	0.2205		0.1047	0.086	0.0837	0.0967	0.092775		0.1047	0.1083	0.0619	0.0911	0.0915		0.0506	-0.0007	0.0136	0.0311	0.02365		1.7492	1.5545	1.4426	1.4911	1.55935		1.48	1.3781	1.3323	1.3486	1.38475		1.3479	1.2832	1.3727	1.2022	1.3015
70.1239	0.2072	0.242	0.233	0.1973	0.219875		0.104	0.0848	0.0825	0.0944	0.091425		0.1052	0.1072	0.06	0.0875	0.089975		0.0527	-0.0011	0.0143	0.0316	0.024375		1.7838	1.5805	1.4872	1.5102	1.59042		1.5107	1.4201	1.3445	1.3665	1.41045		1.368	1.313	1.3946	1.2253	1.32522
71.1239	0.207	0.2433	0.2342	0.1983	0.2207		0.1028	0.086	0.0822	0.0947	0.091425		0.1024	0.1066	0.0608	0.0876	0.08935		0.047	0.0005	0.0124	0.0291	0.02225		1.8369	1.6136	1.5143	1.5445	1.62733		1.5315	1.4216	1.3685	1.3797	1.42532		1.4262	1.3345	1.4263	1.2571	1.36102
72.1239	0.2088	0.2421	0.2327	0.1979	0.220375		0.1008	0.0854	0.0817	0.0918	0.089925		0.1042	0.1079	0.0596	0.0869	0.08965		0.0451	-0.0022	0.0097	0.025	0.0194		1.8633	1.6475	1.5179	1.5702	1.64972		1.5315	1.4183	1.4179	1.3779	1.4364		1.437	1.3292	1.4376	1.2526	1.3641
73.1239	0.2079	0.2426	0.2332	0.198	0.220425		0.1006	0.0853	0.0813	0.0946	0.09045		0.1027	0.1074	0.0585	0.0888	0.08935		0.0482	-0.0045	0.0062	0.0272	0.019275		1.9283	1.6707	1.5556	1.6027	1.68933		1.5562	1.4381	1.4387	1.3621	1.44877		1.4564	1.3472	1.4662	1.2812	1.38775
74.1239	0.2075	0.2422	0.2328	0.1975	0.22		0.1008	0.0835	0.0822	0.0919	0.0896		0.1031	0.1065	0.0597	0.0889	0.08955		0.0475	-0.0034	0.0077	0.0265	0.019575		1.9537	1.6712	1.5721	1.6073	1.70107		1.5753	1.4295	1.4251	1.3888	1.45467		1.4573	1.3683	1.4706	1.2991	1.39882
75.1233	0.207	0.2429	0.2327	0.1966	0.2198		0.1009	0.0826	0.0812	0.0926	0.089325		0.1029	0.1081	0.0598	0.0882	0.08975		0.0449	-0.0051	0.0068	0.0278	0.0186		1.9832	1.6852	1.5867	1.6325	1.7219		1.5836	1.4137	1.4294	1.3935	1.45505		1.4591	1.3753	1.4888	1.3316	1.4137
76.1233	0.2056	0.2427	0.2303	0.1968	0.21885		0.1015	0.083	0.0788	0.0916	0.088725		0.1021	0.1054	0.0583	0.0869	0.088175		0.0461	-0.0061	0.0056	0.0262	0.01795		2.0264	1.6964	1.5644	1.6491	1.73408		1.6082	1.4301	1.4449	1.3933	1.46913		1.4746	1.4138	1.4929	1.3367	1.4295
77.1233	0.2068	0.2415	0.2323	0.1975	0.219525		0.1014	0.0841	0.0808	0.0908	0.089275		0.1005	0.1047	0.0609	0.0863	0.0881		0.044	-0.003	0.0054	0.0237	0.017525		2.0078	1.7098	1.5587	1.6302	1.72663		1.6043	1.45	1.4415	1.3926	1.4721		1.4816	1.4146	1.4951	1.3454	1.43417
78.1233	0.206	0.2423	0.2315	0.1985	0.219575		0.0989	0.0821	0.0794	0.0922	0.08815		0.1011	0.1043	0.058	0.0863	0.087425		0.0434	-0.0016	0.005	0.0199	0.016675		1.9754	1.7174	1.5528	1.6367	1.72057		1.6063	1.4738	1.4339	1.4041	1.47952		1.4902	1.4187	1.5503	1.3548	1.4535
79.1233	0.2066	0.2402	0.2313	0.1985	0.21915		0.0998	0.0817	0.0784	0.0905	0.0876		0.1033	0.1045	0.0579	0.0858	0.087875		0.0419	-0.0025	0.002	0.023	0.0161		1.9509	1.7156	1.5829	1.6343	1.72092		1.6244	1.4669	1.445	1.4226	1.48973		1.5064	1.4098	1.5389	1.3816	1.45917
80.1233	0.2069	0.2405	0.2346	0.1967	0.219675		0.0983	0.0803	0.0783	0.0893	0.08655		0.1007	0.1047	0.0599	0.0848	0.087525		0.0389	-0.0044	0.0025	0.0233	0.015075		1.9443	1.7215	1.5707	1.6179	1.7136		1.6095	1.4757	1.4549	1.4387	1.4947		1.521	1.4218	1.55	1.3645	1.46433
81.1233	0.2049	0.241	0.2331	0.1967	0.218925		0.1001	0.0802	0.0794	0.0882	0.086975		0.1009	0.1062	0.0586	0.0856	0.087825		0.0384	-0.0046	0.0052	0.0246	0.0159		1.9227	1.722	1.575	1.6192	1.70973		1.6177	1.4663	1.4634	1.4326	1.495		1.5085	1.4483	1.5396	1.3619	1.46457
82.1233	0.2039	0.2404	0.2323	0.196	0.21815		0.0982	0.0812	0.0792	0.09	0.08715		0.1	0.1061	0.0572	0.0855	0.0872		0.0369	-0.0061	0.0041	0.0234	0.014575		1.9121	1.7061	1.5456	1.6373	1.70027		1.6153	1.4636	1.4546	1.4428	1.49408		1.5127	1.465	1.531	1.3723	1.47025
83.1233	0.2047	0.2416	0.2321	0.196	0.2186		0.0988	0.0807	0.08	0.0876	0.086775		0.1008	0.1031	0.0592	0.0832	0.086575		0.0375	-0.006	0.0049	0.0208	0.0143		1.942	1.6937	1.5365	1.6399	1.70303		1.6351	1.4931	1.4852	1.4777	1.52278		1.5126	1.4673	1.5267	1.3855	1.47302
84.1233	0.2055	0.2406	0.2333	0.1959	0.218825		0.0991	0.0797	0.0786	0.0868	0.08605		0.1	0.1037	0.0595	0.0829	0.086525		0.0367	-0.0079	0.0026	0.0216	0.01325		1.9432	1.6931	1.5251	1.6135	1.69373		1.6371	1.5212	1.4881	1.4886	1.53375		1.5103	1.4712	1.5075	1.4031	1.47303
85.1233	0.2049	0.241	0.2331	0.1963	0.218825		0.0981	0.0796	0.0772	0.0874	0.085575		0.0978	0.104	0.0572	0.0817	0.085175		0.036	-0.0061	0.0019	0.0212	0.01325		1.9573	1.6753	1.4996	1.6088	1.68525		1.6328	1.5409	1.5091	1.4806	1.54085		1.5118	1.4873	1.5039	1.3809	1.47098
86.1233	0.2056	0.241	0.2327	0.1956	0.218725		0.0985	0.0798	0.0775	0.0856	0.08535		0.0981	0.1042	0.0575	0.0822	0.0855		0.0352	-0.0051	0.003	0.0235	0.01415		1.9494	1.6806	1.4977	1.6034	1.68277		1.6227	1.5476	1.5209	1.4939	1.54628		1.4979	1.485	1.5248	1.4067	1.4786
87.1233	0.2052	0.2404	0.2327	0.1965	0.2187		0.0979	0.0773	0.076	0.0847	0.083975		0.0992	0.104	0.0573	0.0819	0.0856		0.0372	-0.0069	0.0009	0.0207	0.012975		1.9077	1.6864	1.4711	1.589	1.66355		1.6441	1.551	1.5248	1.512	1.55797		1.4974	1.5121	1.5218	1.416	1.48683
88.1233	0.2026	0.2421	0.2322	0.1983	0.2188		0.0957	0.0755	0.0765	0.0852	0.083225		0.0994	0.1028	0.0551	0.0801	0.08435		0.0396	-0.0061	0.0007	0.0229	0.014275		1.8675	1.6851	1.4671	1.5898	1.65238		1.6648	1.5552	1.5368	1.5032	1.565		1.528	1.5007	1.5038	1.4291	1.4904
89.1233	0.2023	0.2401	0.2318	0.1943	0.217125		0.0945	0.0787	0.0752	0.0833	0.082925		0.097	0.1026	0.0567	0.0805	0.0842		0.0366	-0.0059	-0.0004	0.0216	0.012975		1.8569	1.6681	1.4729	1.5727	1.64265		1.6819	1.5871	1.5474	1.5463	1.59068		1.511	1.4878	1.5067	1.4075	1.47825
90.1233	0.2031	0.2398	0.2332	0.1947	0.2177		0.0956	0.0785	0.0766	0.0839	0.08365		0.0991	0.1018	0.0578	0.0814	0.085025		0.0387	-0.0057	0.0004	0.0201	0.013375		1.8475	1.6568	1.4792	1.5404	1.63097		1.6748	1.5933	1.5415	1.5307	1.58507		1.5004	1.491	1.4685	1.4147	1.46865
91.1233	0.2046	0.2384	0.2331	0.1954	0.217875		0.0963	0.0769	0.0766	0.0834	0.0833		0.0978	0.1022	0.0542	0.0806	0.0837		0.0365	-0.0032	0.0035	0.0203	0.014275		1.8516	1.6555	1.4788	1.5298	1.62892		1.6494	1.6012	1.5497	1.5469	1.5868		1.4903	1.4943	1.4775	1.4185	1.47015
92.1233	0.2039	0.2375	0.2335	0.1963	0.2178		0.0949	0.0757	0.0744	0.0811	0.081525		0.0982	0.1018	0.0548	0.0805	0.083825		0.0347	-0.0062	0.0004	0.0228	0.012925		1.8397	1.6202	1.4691	1.5177	1.61167		1.6547	1.5909	1.5278	1.553	1.5816		1.4893	1.4882	1.4723	1.4135	1.46582
93.1233	0.2015	0.2383	0.2333	0.1971	0.21755		0.0949	0.0761	0.0748	0.0821	0.081975		0.097	0.1011	0.0552	0.0794	0.083175		0.0346	-0.0102	-0.002	0.0201	0.010625		1.8347	1.6187	1.4627	1.5197	1.60895		1.6603	1.5891	1.5329	1.5766	1.58973		1.4943	1.4679	1.4672	1.4244	1.46345
94.1233	0.2032	0.2375	0.2322	0.1961	0.21725		0.0959	0.0767	0.0755	0.0809	0.08225		0.0982	0.1021	0.0546	0.0785	0.08335		0.0351	-0.0116	-0.0022	0.0211	0.0106		1.8486	1.6286	1.454	1.5048	1.609		1.6657	1.5786	1.539	1.5521	1.58385		1.5054	1.462	1.4615	1.4207	1.4624
99.1139	0.2058	0.2439	0.2335	0.1959	0.219775		0.0902	0.0693	0.0702	0.0736	0.075825		0.0908	0.0973	0.0494	0.0733	0.0777		0.0348	-0.0157	-0.0081	0.0142	0.0063		2.0587	1.7761	1.6053	1.6292	1.76733		1.7621	1.7303	1.6494	1.713	1.7137		1.5567	1.5003	1.5687	1.5018	1.53188
100.114	0.2071	0.2417	0.2351	0.1964	0.220075		0.0929	0.0727	0.0721	0.0771	0.0787		0.0934	0.0981	0.0517	0.0761	0.079825		0.0365	-0.0119	-0.006	0.0125	0.007775		1.9153	1.6626	1.495	1.5138	1.64668		1.6662	1.6299	1.5347	1.6048	1.6089		1.4731	1.4313	1.4715	1.4195	1.44885
101.114	0.2058	0.2397	0.2331	0.1966	0.2188		0.0928	0.0719	0.0723	0.0769	0.078475		0.0965	0.0996	0.0546	0.0758	0.081625		0.0322	-0.0145	-0.0077	0.0158	0.00645		1.8241	1.5991	1.4138	1.4273	1.56607		1.5946	1.5726	1.4819	1.5587	1.55195		1.3927	1.3598	1.3971	1.369	1.37965
102.114	0.2038	0.2386	0.233	0.1956	0.21775		0.0927	0.0702	0.0711	0.0764	0.0776		0.095	0.0997	0.055	0.0766	0.081575		0.0349	-0.0155	-0.0074	0.0164	0.0071		1.8002	1.5591	1.3721	1.3887	1.53003		1.5585	1.5561	1.4624	1.5457	1.53068		1.3271	1.3232	1.3515	1.3404	1.33555
103.114	0.2039	0.2376	0.2314	0.1967	0.2174		0.0924	0.072	0.0708	0.0747	0.077475		0.0955	0.1005	0.0533	0.0747	0.081		0.0363	-0.0105	-0.0081	0.0182	0.008975		1.7693	1.5356	1.3501	1.3622	1.5043		1.5334	1.5475	1.4718	1.5393	1.523		1.2941	1.3059	1.3317	1.3245	1.31405
104.114	0.2046	0.2382	0.2327	0.1944	0.217475		0.0902	0.0712	0.0706	0.0765	0.077125		0.0931	0.1001	0.0527	0.0757	0.0804		0.0369	-0.0123	-0.0079	0.0224	0.009775		1.7532	1.524	1.3256	1.3543	1.48928		1.5307	1.5482	1.4511	1.5291	1.51477		1.2737	1.2873	1.3194	1.3123	1.29818
105.114	0.2039	0.2371	0.2315	0.1957	0.21705		0.0899	0.07	0.0703	0.0749	0.076275		0.0943	0.0991	0.0524	0.0775	0.080825		0.0373	-0.0134	-0.0111	0.0215	0.008575		1.7215	1.5197	1.3323	1.3681	1.4854		1.5133	1.529	1.4522	1.5282	1.50568		1.2405	1.2671	1.3109	1.3009	1.27985
106.114	0.203	0.2402	0.2327	0.1946	0.217625		0.0902	0.0691	0.0695	0.0759	0.076175		0.0936	0.0987	0.0515	0.0763	0.080025		0.037	-0.0133	-0.0106	0.0197	0.0082		1.7463	1.5189	1.3418	1.3765	1.49588		1.4924	1.5249	1.4191	1.5408	1.4943		1.2288	1.2548	1.2942	1.292	1.26745
107.114	0.2048	0.2378	0.2327	0.1955	0.2177		0.089	0.0692	0.0705	0.0729	0.0754		0.0934	0.098	0.053	0.0754	0.07995		0.0375	-0.0141	-0.0106	0.0174	0.00755		1.7565	1.5067	1.3663	1.392	1.50537		1.47	1.53	1.4155	1.5437	1.4898		1.2278	1.2392	1.2786	1.2701	1.25392
108.114	0.2043	0.238	0.2315	0.1943	0.217025		0.0896	0.068	0.0724	0.0741	0.076025		0.0924	0.0985	0.0515	0.0748	0.0793		0.0356	-0.0158	-0.0091	0.0162	0.006725		1.7567	1.523	1.3948	1.3915	1.5165		1.4643	1.5215	1.4103	1.5234	1.47988		1.2208	1.2304	1.2498	1.2522	1.2383
109.113	0.2041	0.2384	0.2313	0.1951	0.217225		0.0877	0.0696	0.0696	0.0728	0.074925		0.0922	0.0979	0.051	0.0737	0.0787		0.0362	-0.0128	-0.0123	0.0155	0.00665		1.7857	1.5399	1.3971	1.4096	1.53307		1.4567	1.5075	1.4065	1.5233	1.4735		1.1947	1.2059	1.2266	1.2344	1.2154
110.113	0.2039	0.2365	0.2322	0.1959	0.217125		0.0891	0.0686	0.0699	0.0715	0.074775		0.0933	0.0984	0.049	0.0746	0.078825		0.0318	-0.0133	-0.0141	0.0172	0.0054		1.7818	1.5293	1.4129	1.3967	1.53018		1.4404	1.474	1.3946	1.5254	1.4586		1.1674	1.1912	1.1917	1.2117	1.1905
111.113	0.205	0.2358	0.2325	0.1952	0.217125		0.0875	0.0685	0.0685	0.0723	0.0742		0.0931	0.0968	0.0502	0.0764	0.079125		0.033	-0.0148	-0.0132	0.0183	0.005825		1.7827	1.5474	1.4053	1.3854	1.5302		1.4107	1.4693	1.3885	1.5037	1.44305		1.1367	1.1441	1.1829	1.1958	1.16488
112.113	0.2053	0.2391	0.2314	0.1945	0.217575		0.0869	0.0686	0.0703	0.0726	0.0746		0.0897	0.0962	0.0496	0.0732	0.077175		0.0331	-0.0168	-0.0123	0.021	0.00625		1.8061	1.5365	1.4016	1.3769	1.53028		1.4135	1.4806	1.3559	1.4927	1.43568		1.1043	1.1116	1.144	1.1716	1.13287
113.113	0.2038	0.2384	0.2324	0.1948	0.21735		0.0872	0.0689	0.0698	0.0715	0.07435		0.0919	0.0952	0.0491	0.0716	0.07695		0.0317	-0.0161	-0.0116	0.0202	0.00605		1.7879	1.528	1.4018	1.3506	1.51707		1.3985	1.4514	1.3421	1.4926	1.42115		1.0674	1.084	1.1194	1.1433	1.10352
114.113	0.2023	0.2369	0.232	0.1946	0.21645		0.088	0.0683	0.0699	0.0718	0.0745		0.09	0.0964	0.0495	0.073	0.077225		0.0297	-0.0175	-0.0137	0.0198	0.004575		1.828	1.5238	1.4041	1.345	1.52522		1.375	1.4397	1.3195	1.4912	1.40635		1.041	1.0549	1.1003	1.1195	1.07892
115.113	0.2044	0.2368	0.2311	0.1938	0.216525		0.0864	0.0665	0.0696	0.0713	0.07345		0.0899	0.0959	0.0498	0.0698	0.07635		0.0278	-0.0181	-0.015	0.0191	0.00345		1.8365	1.5371	1.3885	1.3708	1.53323		1.355	1.4333	1.2983	1.4833	1.39247		1.0095	1.0218	1.0746	1.104	1.05248
116.113	0.2051	0.2357	0.2306	0.1942	0.2164		0.0877	0.0663	0.0693	0.0709	0.07355		0.0889	0.0949	0.0491	0.0738	0.076675		0.0264	-0.0166	-0.0139	0.0195	0.00385		1.8288	1.521	1.4031	1.344	1.52423		1.3354	1.4421	1.2705	1.4705	1.37962		0.9824	0.9985	1.0583	1.088	1.0318
117.113	0.2052	0.2354	0.2322	0.1941	0.216725		0.0846	0.0665	0.0684	0.0695	0.07225		0.0889	0.0973	0.0485	0.0726	0.076825		0.0258	-0.019	-0.0148	0.0194	0.00285		1.8423	1.5285	1.3834	1.3489	1.52577		1.3113	1.4237	1.2416	1.474	1.36265		0.9489	0.9728	1.0191	1.0758	1.00415
118.113	0.2058	0.2345	0.2301	0.1947	0.216275		0.0857	0.0658	0.0668	0.0687	0.07175		0.0897	0.0939	0.0492	0.0728	0.0764		0.0247	-0.0179	-0.0161	0.0185	0.0023		1.8207	1.5275	1.3803	1.3493	1.51945		1.289	1.413	1.2369	1.488	1.35672		0.9199	0.9496	0.9879	1.0511	0.977125
119.113	0.2039	0.2351	0.2308	0.1941	0.215975		0.0844	0.0641	0.0683	0.0679	0.071175		0.0888	0.0947	0.0471	0.0719	0.075625		0.0261	-0.0206	-0.0145	0.0178	0.0022		1.8343	1.5465	1.3792	1.3404	1.5251		1.2862	1.4135	1.2279	1.4452	1.3432		0.8969	0.9233	0.9668	1.0332	0.95505
120.113	0.2041	0.2367	0.2302	0.1954	0.2166		0.0858	0.0656	0.0658	0.0678	0.07125		0.0874	0.0936	0.0495	0.0703	0.0752		0.0255	-0.0202	-0.0143	0.0181	0.002275		1.8307	1.5448	1.3747	1.3465	1.52417		1.2694	1.3863	1.2058	1.4481	1.3274		0.8699	0.8988	0.9461	1.0165	0.932825
121.113	0.2041	0.2339	0.2306	0.1946	0.2158		0.0845	0.0645	0.067	0.069	0.07125		0.0873	0.0938	0.0476	0.0688	0.074375		0.027	-0.0194	-0.0129	0.0172	0.002975		1.8235	1.5385	1.3836	1.3551	1.52517		1.2488	1.3715	1.1864	1.433	1.30993		0.8413	0.8727	0.9161	0.9906	0.905175
122.113	0.2029	0.2335	0.2308	0.1927	0.214975		0.0836	0.0632	0.0665	0.0682	0.070375		0.0894	0.092	0.0477	0.0696	0.074675		0.0227	-0.0196	-0.0146	0.0146	0.000775		1.8253	1.5586	1.385	1.3781	1.53675		1.2111	1.3463	1.1613	1.4261	1.2862		0.8174	0.8498	0.8997	0.9642	0.882775
123.113	0.2028	0.2349	0.2304	0.1945	0.21565		0.0832	0.0638	0.0673	0.067	0.070325		0.0856	0.0931	0.0483	0.0711	0.074525		0.0217	-0.02	-0.0143	0.0133	0.000175		1.8297	1.5642	1.3803	1.3951	1.54233		1.2006	1.3193	1.1529	1.4187	1.27287		0.7974	0.829	0.8735	0.9373	0.8593
124.113	0.203	0.2353	0.2314	0.1956	0.216325		0.0831	0.0641	0.0662	0.0671	0.070125		0.0873	0.0914	0.0475	0.0714	0.0744		0.0232	-0.0255	-0.0146	0.0138	-0.000775		1.8394	1.5337	1.3549	1.3877	1.52892		1.1976	1.3083	1.1356	1.412	1.26337		0.7667	0.8092	0.8531	0.9238	0.8382
125.113	0.2033	0.2357	0.2305	0.196	0.216375		0.0841	0.0636	0.0666	0.0668	0.070275		0.0851	0.0922	0.0482	0.0703	0.07395		0.0235	-0.0242	-0.0116	0.0156	0.000825		1.8678	1.5265	1.3523	1.3836	1.53255		1.1747	1.2851	1.1195	1.4073	1.24665		0.748	0.7881	0.8284	0.9063	0.8177
126.113	0.2034	0.235	0.2294	0.1943	0.215525		0.0827	0.062	0.068	0.066	0.069675		0.0869	0.0919	0.0487	0.0676	0.073775		0.0208	-0.0247	-0.0146	0.0148	-0.000925		1.8497	1.5447	1.3566	1.3743	1.53133		1.162	1.2669	1.1049	1.3846	1.2296		0.7266	0.765	0.8065	0.8872	0.796325
127.113	0.2035	0.2328	0.2291	0.195	0.2151		0.0829	0.0621	0.066	0.0662	0.0693		0.087	0.0906	0.0457	0.0681	0.07285		0.0211	-0.0241	-0.0108	0.0118	-0.0005		1.8415	1.5497	1.3676	1.3622	1.53025		1.1612	1.2551	1.0883	1.3732	1.21945		0.705	0.7423	0.7869	0.8648	0.77475
128.113	0.2024	0.2336	0.2302	0.1944	0.21515		0.0827	0.0619	0.0646	0.0634	0.06815		0.0852	0.0918	0.0466	0.0693	0.073225		0.0215	-0.024	-0.013	0.0106	-0.001225		1.8286	1.5648	1.3765	1.3459	1.52895		1.1493	1.2419	1.0756	1.3653	1.20803		0.693	0.7258	0.7684	0.8491	0.759075
129.113	0.2028	0.2332	0.2287	0.1944	0.214775		0.0822	0.0604	0.0645	0.0649	0.068		0.0846	0.0915	0.0477	0.0686	0.0731		0.0232	-0.0235	-0.0134	0.0103	-0.00085		1.8172	1.5643	1.3564	1.3392	1.51927		1.1464	1.2214	1.0489	1.3557	1.1931		0.6852	0.7078	0.7489	0.8243	0.74155
130.113	0.2013	0.2335	0.2304	0.1956	0.2152		0.0812	0.0614	0.0645	0.0649	0.068		0.0845	0.0915	0.0464	0.0679	0.072575		0.0213	-0.0232	-0.0117	0.0115	-0.000525		1.7933	1.5627	1.3523	1.3459	1.51355		1.139	1.2136	1.0274	1.3409	1.18023		0.6738	0.6961	0.7251	0.7988	0.72345
131.113	0.2023	0.2336	0.2293	0.1942	0.21485		0.0805	0.0604	0.0657	0.0649	0.067875		0.0847	0.0926	0.0467	0.0677	0.072925		0.0202	-0.0263	-0.0109	0.0103	-0.001675		1.8057	1.5602	1.3498	1.3499	1.5164		1.135	1.2026	1.0096	1.3297	1.16922		0.6648	0.6851	0.7057	0.7851	0.710175
132.113	0.2016	0.2332	0.2281	0.1952	0.214525		0.0792	0.0585	0.0637	0.0637	0.066275		0.0867	0.0899	0.0446	0.0651	0.071575		0.0204	-0.0227	-0.0126	0.0105	-0.0011		1.8016	1.5715	1.3518	1.3425	1.51685		1.1256	1.1788	0.9922	1.3132	1.15245		0.6576	0.6729	0.697	0.7659	0.69835
133.113	0.2014	0.2317	0.23	0.1956	0.214675		0.0793	0.0607	0.0651	0.0632	0.067075		0.0843	0.0924	0.046	0.0668	0.072375		0.0217	-0.0257	-0.0147	0.0096	-0.002275		1.7865	1.5691	1.3676	1.3445	1.51693		1.1257	1.1694	0.9761	1.2888	1.14		0.6419	0.6545	0.6842	0.7504	0.68275
134.113	0.2004	0.2311	0.229	0.1944	0.213725		0.0798	0.0601	0.0643	0.0625	0.066675		0.0839	0.0918	0.0452	0.0661	0.07175		0.0255	-0.0256	-0.0098	0.008	-0.000475		1.7934	1.5766	1.371	1.3511	1.52302		1.1232	1.1541	0.9601	1.2802	1.1294		0.6316	0.6493	0.6728	0.7362	0.672475
135.113	0.2004	0.2343	0.2293	0.193	0.21425		0.0787	0.06	0.0636	0.0611	0.06585		0.0838	0.0907	0.045	0.0682	0.071925		0.0234	-0.028	-0.0101	0.0063	-0.0021		1.7798	1.574	1.3633	1.3665	1.5209		1.1118	1.1375	0.9463	1.2785	1.11852		0.6227	0.6447	0.6617	0.7303	0.66485
136.113	0.2015	0.2316	0.2283	0.1939	0.213825		0.0774	0.0593	0.063	0.0618	0.065375		0.0843	0.0884	0.0445	0.0669	0.071025		0.0221	-0.0287	-0.0113	0.0082	-0.002425		1.771	1.5534	1.3705	1.3673	1.51555		1.1082	1.13	0.9416	1.2662	1.1115		0.618	0.6366	0.6586	0.7282	0.66035
137.113	0.2026	0.2296	0.2284	0.1938	0.2136		0.0784	0.0592	0.0624	0.0597	0.064925		0.0813	0.0892	0.0447	0.0662	0.07035		0.0221	-0.0257	-0.0117	0.0066	-0.002175		1.79	1.5546	1.3894	1.3705	1.52612		1.1033	1.1201	0.9385	1.2596	1.10537		0.613	0.6304	0.656	0.7214	0.6552
138.113	0.2014	0.2326	0.2273	0.1935	0.2137		0.0786	0.0581	0.0625	0.0611	0.065075		0.0837	0.0892	0.0455	0.0665	0.071225		0.0204	-0.0288	-0.0106	0.0049	-0.003525		1.7689	1.5511	1.378	1.3456	1.5109		1.1082	1.1072	0.9309	1.2389	1.0963		0.6115	0.629	0.6516	0.7076	0.649925
139.113	0.2009	0.2306	0.228	0.1925	0.213		0.0774	0.0582	0.0625	0.0607	0.0647		0.0818	0.0893	0.0434	0.0623	0.0692		0.0193	-0.0302	-0.0118	0.0081	-0.00365		1.7693	1.551	1.397	1.3378	1.51377		1.1117	1.0957	0.928	1.2323	1.09192		0.6059	0.624	0.6472	0.6985	0.6439
140.113	0.2024	0.2303	0.2257	0.1925	0.212725		0.0762	0.0582	0.063	0.0607	0.064525		0.0829	0.0901	0.0452	0.064	0.07055		0.019	-0.0285	-0.0118	0.0083	-0.00325		1.7725	1.552	1.4193	1.3244	1.51705		1.1213	1.0949	0.9241	1.2104	1.08767		0.6089	0.6224	0.6461	0.6943	0.642925
141.113	0.2023	0.2327	0.2259	0.193	0.213475		0.0763	0.0575	0.0595	0.0618	0.063775		0.0835	0.0886	0.0454	0.0626	0.070025		0.0181	-0.0263	-0.012	0.006	-0.00355		1.7813	1.5483	1.4073	1.3073	1.51105		1.1274	1.0886	0.9205	1.197	1.08338		0.6093	0.6228	0.6536	0.6927	0.6446
142.113	0.1995	0.2307	0.2248	0.1934	0.2121		0.0756	0.0563	0.0597	0.0573	0.062225		0.0803	0.0877	0.0439	0.0646	0.069125		0.0179	-0.0292	-0.0128	0.0056	-0.004625		1.7974	1.5639	1.3755	1.2888	1.5064		1.1234	1.0769	0.9172	1.186	1.07587		0.6118	0.6301	0.6535	0.6928	0.64705
143.113	0.2005	0.2328	0.2275	0.1922	0.21325		0.075	0.0559	0.0611	0.0587	0.062675		0.0809	0.0889	0.0425	0.0615	0.06845		0.0196	-0.0276	-0.0128	0.0064	-0.0036		1.8078	1.5706	1.3745	1.2812	1.50853		1.1263	1.0618	0.9151	1.1841	1.07183		0.6165	0.6334	0.6544	0.6874	0.647925
144.113	0.2001	0.2303	0.2277	0.1925	0.21265		0.0749	0.0559	0.0609	0.0575	0.0623		0.0811	0.0884	0.0421	0.0635	0.068775		0.0204	-0.0294	-0.0108	0.0065	-0.003325		1.8091	1.5545	1.3636	1.2842	1.50285		1.1276	1.0592	0.9133	1.1662	1.06657		0.6223	0.6433	0.662	0.6884	0.654
145.113	0.1988	0.2313	0.2267	0.1925	0.212325		0.0751	0.0558	0.0604	0.0592	0.062625		0.0808	0.0894	0.0438	0.0623	0.069075		0.0181	-0.0296	-0.01	0.0036	-0.004475		1.7942	1.5629	1.3769	1.2807	1.50367		1.1185	1.0647	0.9114	1.1512	1.06145		0.6345	0.6551	0.6718	0.6937	0.663775
146.113	0.2015	0.2309	0.2276	0.1933	0.213325		0.0765	0.0558	0.0593	0.055	0.06165		0.0812	0.0872	0.0437	0.0602	0.068075		0.017	-0.0312	-0.0122	0.0036	-0.0057		1.7741	1.5602	1.3848	1.2826	1.50042		1.1094	1.0564	0.9128	1.1379	1.05412		0.6452	0.6643	0.6797	0.6947	0.670975
147.113	0.1989	0.2274	0.2289	0.1939	0.212275		0.0752	0.0555	0.0572	0.0563	0.06105		0.0818	0.0867	0.0401	0.0636	0.06805		0.0162	-0.0277	-0.0116	0.0027	-0.0051		1.7647	1.5754	1.3773	1.2936	1.50275		1.1006	1.0575	0.9124	1.1366	1.05178		0.6581	0.678	0.6902	0.6995	0.68145
148.113	0.2009	0.2284	0.2265	0.1911	0.211725		0.0754	0.0553	0.0592	0.0572	0.061775		0.0775	0.0876	0.0403	0.059	0.0661		0.0171	-0.027	-0.0102	0.0048	-0.003825		1.7449	1.567	1.3762	1.3051	1.4983		1.103	1.0533	0.9106	1.1328	1.04992		0.6681	0.6897	0.6929	0.7095	0.69005
149.112	0.1992	0.2284	0.2277	0.1922	0.211875		0.0727	0.055	0.0581	0.0576	0.06085		0.0788	0.0863	0.0423	0.06	0.06685		0.0169	-0.0256	-0.013	0.003	-0.004675		1.7565	1.5663	1.3662	1.2991	1.49703		1.0976	1.0526	0.9069	1.1347	1.04795		0.6789	0.7077	0.7036	0.7167	0.701725
150.112	0.1997	0.2298	0.225	0.1931	0.2119		0.0743	0.0546	0.0582	0.057	0.061025		0.0798	0.0874	0.0405	0.0601	0.06695		0.0194	-0.0262	-0.0115	0.002	-0.004075		1.7593	1.5688	1.3599	1.2832	1.4928		1.0949	1.0569	0.9014	1.1279	1.04527		0.6946	0.7282	0.7179	0.7301	0.7177
151.112	0.198	0.2284	0.2258	0.1906	0.2107		0.0736	0.0541	0.0596	0.0555	0.0607		0.0794	0.0857	0.042	0.0601	0.0668		0.0193	-0.0268	-0.0134	0.0014	-0.004875		1.7554	1.5799	1.3685	1.2783	1.49552		1.0926	1.0625	0.9087	1.1133	1.04428		0.7085	0.7403	0.7301	0.7384	0.729325
152.112	0.1995	0.2276	0.2247	0.1926	0.2111		0.0729	0.0544	0.0575	0.0547	0.059875		0.0783	0.0868	0.0413	0.0599	0.066575		0.0168	-0.0237	-0.0126	0.0026	-0.004225		1.7423	1.5728	1.3849	1.2712	1.4928		1.0932	1.0631	0.9016	1.1128	1.04268		0.7252	0.7542	0.7405	0.7441	0.741
153.112	0.1987	0.2287	0.2255	0.1905	0.21085		0.0725	0.0527	0.0568	0.053	0.05875		0.0802	0.0859	0.0403	0.0602	0.06665		0.0179	-0.0243	-0.0123	0.0015	-0.0043		1.7189	1.5438	1.3729	1.2611	1.47418		1.0862	1.0597	0.8885	1.1095	1.03598		0.7393	0.7628	0.743	0.7555	0.75015
154.112	0.1994	0.2295	0.225	0.1923	0.21155		0.0715	0.0537	0.0574	0.0537	0.059075		0.0798	0.0866	0.039	0.0572	0.06565		0.0195	-0.026	-0.0137	0.003	-0.0043		1.7087	1.5124	1.3687	1.2541	1.46098		1.0776	1.0531	0.8834	1.1057	1.02995		0.7504	0.7669	0.7449	0.7652	0.75685
155.112	0.1988	0.229	0.2275	0.1908	0.211525		0.072	0.0517	0.0572	0.0534	0.058575		0.0782	0.086	0.0405	0.0577	0.0656		0.0213	-0.0233	-0.0139	0.0002	-0.003925		1.6934	1.511	1.3575	1.2403	1.45055		1.0746	1.0502	0.8762	1.1055	1.02662		0.764	0.7749	0.7438	0.7731	0.76395
156.112	0.1965	0.2295	0.2282	0.1931	0.211825		0.073	0.0529	0.0559	0.052	0.05845		0.0788	0.0876	0.0396	0.0573	0.065825		0.0214	-0.0247	-0.0148	-0.0002	-0.004575		1.7003	1.5344	1.3384	1.2338	1.45173		1.0688	1.0451	0.87	1.1001	1.021		0.7685	0.7742	0.7461	0.7827	0.767875
157.112	0.2001	0.2281	0.226	0.1914	0.2114		0.0716	0.053	0.056	0.0535	0.058525		0.0795	0.0858	0.0395	0.0594	0.06605		0.0188	-0.0237	-0.0161	0.0013	-0.004925		1.6882	1.5356	1.3238	1.2319	1.44488		1.0517	1.0421	0.8638	1.0994	1.01425		0.7765	0.7758	0.7409	0.7851	0.769575
158.112	0.1961	0.2263	0.2263	0.1902	0.209725		0.0708	0.0528	0.0558	0.0515	0.057725		0.0773	0.0854	0.0391	0.059	0.0652		0.0194	-0.0234	-0.0161	-0.0022	-0.005575		1.6685	1.5317	1.3231	1.2167	1.435		1.0399	1.0321	0.8522	1.0911	1.00382		0.773	0.7719	0.7279	0.7861	0.764725
159.113	0.1985	0.228	0.2243	0.1907	0.210375		0.0697	0.0512	0.0575	0.0502	0.05715		0.0808	0.0835	0.0377	0.0556	0.0644		0.0184	-0.0251	-0.0141	-0.0001	-0.005225		1.6631	1.5304	1.3282	1.2031	1.4312		1.0303	1.0246	0.8521	1.0846	0.9979		0.7681	0.7722	0.7122	0.7823	0.7587
160.113	0.1987	0.2277	0.2244	0.1907	0.210375		0.0708	0.0527	0.0558	0.052	0.057825		0.0779	0.0847	0.039	0.0584	0.065		0.0193	-0.0261	-0.018	-0.0014	-0.00655		1.6602	1.5198	1.3102	1.2011	1.42283		1.0195	1.0137	0.8477	1.0732	0.988525		0.7582	0.7642	0.6917	0.769	0.745775
161.113	0.1978	0.227	0.2249	0.1909	0.21015		0.0677	0.0504	0.0558	0.0514	0.056325		0.0771	0.0862	0.0373	0.0574	0.0645		0.0166	-0.0245	-0.0149	-0.0094	-0.00805		1.6633	1.504	1.3165	1.194	1.41945		1.0103	0.9982	0.8448	1.0634	0.979175		0.7371	0.7395	0.668	0.7467	0.722825
162.113	0.1965	0.2282	0.2253	0.1884	0.2096		0.0672	0.0508	0.0548	0.0519	0.056175		0.076	0.0849	0.039	0.0572	0.064275		0.0187	-0.0242	-0.0145	-0.0106	-0.00765		1.6565	1.4915	1.3103	1.1807	1.40975		1.0089	0.9935	0.8388	1.0578	0.97475		0.7069	0.7169	0.6463	0.714	0.696025
163.114	0.1978	0.2279	0.2241	0.1893	0.209775		0.068	0.0513	0.0542	0.0502	0.055925		0.0777	0.0853	0.0368	0.0557	0.063875		0.0153	-0.0243	-0.0145	-0.0105	-0.0085		1.6414	1.4768	1.3091	1.1759	1.4008		1.0031	0.9856	0.8335	1.0461	0.967075		0.6764	0.6909	0.6237	0.678	0.66725
164.114	0.1988	0.2276	0.2247	0.1893	0.2101		0.0675	0.0504	0.054	0.0498	0.055425		0.0772	0.084	0.0377	0.0567	0.0639		0.0126	-0.0236	-0.0124	-0.0128	-0.00905		1.6234	1.4629	1.2979	1.1588	1.38575		0.9967	0.9811	0.8284	1.0361	0.960575		0.6365	0.6581	0.5973	0.6377	0.6324
165.114	0.1989	0.2267	0.2236	0.1892	0.2096		0.0682	0.0492	0.054	0.0489	0.055075		0.0788	0.0835	0.0376	0.0574	0.064325		0.015	-0.0236	-0.0126	-0.0164	-0.0094		1.6296	1.4813	1.2889	1.1477	1.38687		0.9933	0.9804	0.8207	1.0238	0.95455		0.5973	0.6266	0.5772	0.5993	0.6001
166.114	0.1981	0.2278	0.2245	0.1903	0.210175		0.0675	0.0506	0.0551	0.0472	0.0551		0.0753	0.0835	0.0361	0.056	0.062725		0.0115	-0.0244	-0.0133	-0.016	-0.01055		1.6396	1.4648	1.2822	1.138	1.38115		0.9825	0.9728	0.816	1.0165	0.94695		0.5517	0.5824	0.5557	0.5676	0.56435
167.328	0.1968	0.2246	0.2246	0.1886	0.20865		0.0702	0.0493	0.0554	0.0471	0.0555		0.0754	0.0827	0.0356	0.0555	0.0623		0.0161	-0.0258	-0.0113	-0.0109	-0.007975		1.634	1.4683	1.2921	1.1336	1.382		0.974	0.9612	0.807	1.0025	0.936175		0.4989	0.5224	0.5423	0.5261	0.522425
168.329	0.1967	0.2267	0.2243	0.1882	0.208975		0.0675	0.0487	0.053	0.0481	0.054325		0.0755	0.083	0.0383	0.0539	0.062675		0.015	-0.0239	-0.0126	-0.0124	-0.008475		1.6128	1.4596	1.2821	1.1301	1.37115		0.9653	0.9528	0.7989	0.993	0.9275		0.4592	0.4816	0.5319	0.481	0.488425
169.329	0.1963	0.2304	0.2241	0.1889	0.209925		0.0656	0.0461	0.0544	0.0475	0.0534		0.0765	0.0839	0.0366	0.0559	0.063225		0.015	-0.027	-0.0165	-0.0101	-0.00965		1.6181	1.4405	1.276	1.1111	1.36143		0.9527	0.9392	0.7946	0.9867	0.9183		0.4306	0.4448	0.5255	0.4402	0.460275
170.329	0.1948	0.2286	0.2269	0.1882	0.209625		0.0669	0.0495	0.0538	0.0468	0.05425		0.0754	0.0826	0.0359	0.056	0.062475		0.0137	-0.0262	-0.0162	-0.0124	-0.010275		1.6209	1.4396	1.2713	1.1059	1.35943		0.9454	0.9335	0.7864	0.9741	0.90985		0.4038	0.4122	0.5168	0.3992	0.433
171.329	0.195	0.2244	0.2242	0.188	0.2079		0.0669	0.0494	0.0526	0.0457	0.05365		0.0751	0.0826	0.0355	0.0536	0.0617		0.0144	-0.0247	-0.0163	-0.0118	-0.0096		1.5984	1.4323	1.2554	1.0927	1.3447		0.9356	0.9265	0.7834	0.9591	0.90115		0.3779	0.3744	0.5057	0.3639	0.405475
172.33	0.1964	0.2268	0.2247	0.1881	0.209		0.0654	0.0495	0.0532	0.0457	0.05345		0.0758	0.0822	0.0359	0.0534	0.061825		0.017	-0.0226	-0.0165	-0.0114	-0.008375		1.5837	1.4291	1.2439	1.0806	1.33433		0.9329	0.9148	0.7762	0.9531	0.89425		0.3506	0.3437	0.4823	0.3302	0.3767
173.33	0.197	0.2256	0.2251	0.1897	0.20935		0.0669	0.047	0.0516	0.0478	0.053325		0.0745	0.0832	0.0347	0.055	0.06185		0.0164	-0.0215	-0.0183	-0.0135	-0.009225		1.5573	1.4381	1.2265	1.0728	1.32367		0.921	0.902	0.7688	0.9441	0.883975		0.3274	0.3089	0.4573	0.288	0.3454
174.33	0.1966	0.2275	0.2252	0.1885	0.20945		0.0642	0.0481	0.0525	0.0448	0.0524		0.0738	0.0807	0.0355	0.0539	0.060975		0.0137	-0.0262	-0.0167	-0.0134	-0.01065		1.5471	1.4416	1.219	1.079	1.32167		0.9156	0.8936	0.7629	0.937	0.877275		0.3002	0.2801	0.4265	0.2489	0.313925
175.331	0.1957	0.2267	0.2243	0.188	0.208675		0.0647	0.0476	0.0525	0.0457	0.052625		0.0741	0.0837	0.0356	0.0525	0.061475		0.0135	-0.0291	-0.0155	-0.0132	-0.011075		1.5455	1.4351	1.2066	1.0788	1.3165		0.907	0.888	0.7453	0.9243	0.86615		0.2684	0.2484	0.3857	0.2154	0.279475
176.331	0.1946	0.228	0.225	0.188	0.2089		0.0637	0.0471	0.0515	0.0443	0.05165		0.0743	0.0811	0.036	0.0532	0.06115		0.0129	-0.0267	-0.0184	-0.0142	-0.0116		1.5315	1.4306	1.2153	1.0597	1.30928		0.8977	0.8765	0.7395	0.9122	0.856475		0.2385	0.2172	0.3397	0.1823	0.244425
177.331	0.1955	0.224	0.2262	0.1898	0.208875		0.0635	0.0467	0.0518	0.0436	0.0514		0.0731	0.0812	0.0345	0.0514	0.06005		0.0118	-0.0254	-0.0188	-0.0146	-0.01175		1.527	1.4275	1.2343	1.0494	1.30955		0.8902	0.8648	0.7337	0.9052	0.848475		0.2065	0.1885	0.2885	0.1574	0.210225
178.331	0.1956	0.2251	0.2254	0.1858	0.207975		0.0643	0.0458	0.0515	0.0431	0.051175		0.0727	0.0812	0.0358	0.0517	0.06035		0.014	-0.0252	-0.0177	-0.0111	-0.01		1.5209	1.4337	1.2145	1.043	1.30303		0.8827	0.8555	0.7293	0.9015	0.84225		0.1793	0.1655	0.2447	0.1316	0.180275
179.331	0.1936	0.2272	0.2223	0.1885	0.2079		0.064	0.0462	0.0513	0.0442	0.051425		0.0739	0.0818	0.0356	0.0526	0.060975		0.0157	-0.0248	-0.0184	-0.0109	-0.0096		1.5062	1.4293	1.2331	1.0372	1.30145		0.8759	0.8442	0.7198	0.8974	0.834325		0.1548	0.1483	0.2013	0.1182	0.15565
180.331	0.1943	0.2257	0.226	0.1874	0.20835		0.0625	0.0462	0.0513	0.0435	0.050875		0.0732	0.0817	0.0333	0.0515	0.059925		0.014	-0.0212	-0.0166	-0.0128	-0.00915		1.4888	1.422	1.2319	1.0331	1.29395		0.8655	0.838	0.7105	0.8933	0.826825		0.1392	0.1341	0.1719	0.1088	0.1385
181.331	0.194	0.2265	0.2231	0.1877	0.207825		0.0624	0.046	0.0495	0.0426	0.050125		0.0728	0.0815	0.0353	0.0523	0.060475		0.014	-0.0222	-0.0165	-0.0088	-0.008375		1.4662	1.4182	1.2201	1.0226	1.28177		0.86	0.827	0.7035	0.8918	0.820575		0.1254	0.1207	0.1496	0.1018	0.124375
182.331	0.1947	0.2248	0.2238	0.1871	0.2076		0.0627	0.0447	0.0507	0.0425	0.05015		0.0718	0.0822	0.0346	0.0503	0.059725		0.0133	-0.0276	-0.0177	-0.0069	-0.009725		1.444	1.4078	1.215	1.0026	1.26735		0.8514	0.8174	0.6984	0.8931	0.815075		0.1168	0.1122	0.1356	0.0972	0.11545
183.331	0.194	0.2229	0.2223	0.1866	0.20645		0.0627	0.0424	0.0511	0.043	0.0498		0.0734	0.0817	0.0348	0.0501	0.06		0.0148	-0.024	-0.0197	-0.0091	-0.0095		1.4157	1.3932	1.2014	0.9932	1.25087		0.8478	0.8071	0.6917	0.8917	0.809575		0.1118	0.1082	0.1259	0.0922	0.109525
184.331	0.196	0.2254	0.2231	0.1863	0.2077		0.063	0.0439	0.051	0.0418	0.049925		0.0718	0.0816	0.032	0.0501	0.058875		0.0149	-0.028	-0.018	-0.0072	-0.009575		1.4054	1.3946	1.186	0.9752	1.2403		0.8439	0.799	0.6831	0.8855	0.802875		0.1072	0.1099	0.1176	0.0875	0.10555
185.331	0.1961	0.2239	0.2242	0.1861	0.207575		0.0619	0.0433	0.0503	0.0406	0.049025		0.0716	0.0814	0.0334	0.0515	0.059475		0.0103	-0.0262	-0.0181	-0.0094	-0.01085		1.4048	1.3829	1.1807	0.9604	1.2322		0.8385	0.7933	0.6772	0.8863	0.798825		0.1045	0.1063	0.1134	0.0867	0.102725
186.331	0.1935	0.2234	0.2221	0.1867	0.206425		0.0599	0.0426	0.0509	0.0395	0.048225		0.0713	0.0816	0.0327	0.0507	0.059075		0.0118	-0.0274	-0.0161	-0.0066	-0.009575		1.3936	1.385	1.1903	0.9477	1.22915		0.8348	0.7885	0.676	0.8863	0.7964		0.1046	0.1083	0.109	0.0829	0.1012
187.332	0.1948	0.2232	0.2235	0.1866	0.207025		0.0611	0.0431	0.0498	0.0408	0.0487		0.0711	0.0819	0.0311	0.0495	0.0584		0.0094	-0.0255	-0.0164	-0.0088	-0.010325		1.3809	1.3798	1.1867	0.9405	1.22198		0.8311	0.7848	0.6673	0.8927	0.793975		0.1053	0.1091	0.11	0.0801	0.101125
188.332	0.1953	0.2246	0.2227	0.1845	0.206775		0.0622	0.0432	0.0477	0.0415	0.04865		0.0702	0.0799	0.0338	0.049	0.058225		0.0096	-0.0264	-0.0207	-0.0078	-0.011325		1.3729	1.3632	1.1716	0.9288	1.20913		0.8237	0.7759	0.6623	0.9014	0.790825		0.1025	0.11	0.1105	0.0766	0.0999
189.332	0.1958	0.2242	0.2248	0.1844	0.2073		0.0598	0.0423	0.0489	0.0401	0.047775		0.0712	0.0808	0.0317	0.0499	0.0584		0.0085	-0.0261	-0.0208	-0.0103	-0.012175		1.361	1.3529	1.1583	0.9198	1.198		0.8216	0.773	0.6563	0.9014	0.788075		0.1039	0.1112	0.1107	0.0777	0.100875
190.332	0.1932	0.2234	0.223	0.1849	0.206125		0.0603	0.0415	0.0486	0.0393	0.047425		0.0721	0.0799	0.0312	0.0479	0.057775		0.0087	-0.0297	-0.0207	-0.0105	-0.01305		1.3478	1.3499	1.151	0.9085	1.1893		0.8226	0.767	0.6473	0.9094	0.786575		0.1048	0.1123	0.1127	0.0757	0.101375
191.332	0.1944	0.2246	0.224	0.1848	0.20695		0.0603	0.0426	0.0481	0.0383	0.047325		0.0717	0.0816	0.0317	0.049	0.0585		0.008	-0.0303	-0.0194	-0.012	-0.013425		1.3352	1.3577	1.1389	0.9001	1.18297		0.8158	0.7689	0.6411	0.9132	0.78475		0.1081	0.1143	0.1142	0.076	0.10315
192.332	0.1938	0.2239	0.2238	0.184	0.206375		0.0607	0.0412	0.0469	0.0401	0.047225		0.0718	0.0785	0.0314	0.0491	0.0577		0.0066	-0.0316	-0.0169	-0.0127	-0.01365		1.3204	1.3471	1.1296	0.8904	1.17188		0.8092	0.7739	0.6391	0.9158	0.7845		0.1127	0.1177	0.1164	0.0761	0.105725
193.332	0.1941	0.2242	0.2241	0.1841	0.206625		0.0605	0.0412	0.0475	0.0384	0.0469		0.0712	0.078	0.0324	0.0483	0.057475		0.0078	-0.0311	-0.0192	-0.013	-0.013875		1.3147	1.3387	1.1225	0.8879	1.16595		0.8036	0.7673	0.6359	0.9264	0.7833		0.1133	0.1208	0.1183	0.0747	0.106775
194.332	0.1958	0.2231	0.2259	0.1862	0.20775		0.061	0.0402	0.0468	0.0379	0.046475		0.0698	0.0803	0.0323	0.0491	0.057875		0.0088	-0.0307	-0.0185	-0.0137	-0.013525		1.3079	1.336	1.1099	0.8772	1.15775		0.8054	0.7638	0.6362	0.9287	0.783525		0.1165	0.1206	0.1196	0.0768	0.108375
195.332	0.1931	0.2243	0.2241	0.1866	0.207025		0.058	0.0414	0.0465	0.0371	0.04575		0.0725	0.0787	0.0313	0.0479	0.0576		0.0093	-0.0283	-0.0166	-0.0115	-0.011775		1.2919	1.3276	1.0876	0.869	1.14402		0.8052	0.7647	0.6362	0.9339	0.785		0.1188	0.1234	0.1231	0.0757	0.11025
196.333	0.1933	0.2236	0.2228	0.1846	0.206075		0.0569	0.0407	0.0481	0.0383	0.046		0.072	0.0784	0.0315	0.0498	0.057925		0.0091	-0.0294	-0.0175	-0.0131	-0.012725		1.2887	1.3099	1.0828	0.8631	1.13613		0.7987	0.7646	0.6349	0.9341	0.783075		0.1198	0.1257	0.1238	0.0761	0.11135
197.333	0.1929	0.2232	0.2233	0.1848	0.20605		0.0579	0.04	0.0467	0.0385	0.045775		0.0685	0.0802	0.0296	0.046	0.056075		0.0074	-0.0284	-0.0167	-0.0133	-0.01275		1.2672	1.2948	1.0873	0.8612	1.12763		0.7969	0.7599	0.6399	0.9411	0.78445		0.12	0.1257	0.1231	0.0758	0.11115
198.333	0.194	0.2232	0.2235	0.1839	0.20615		0.0582	0.0388	0.0468	0.0361	0.044975		0.068	0.0783	0.0305	0.0451	0.055475		0.0012	-0.0295	-0.0151	-0.0089	-0.013075		1.2522	1.2794	1.0799	0.8489	1.1151		0.7891	0.756	0.6462	0.942	0.783325		0.1218	0.1281	0.1241	0.0753	0.112325
199.333	0.1926	0.2232	0.2251	0.1847	0.2064		0.059	0.039	0.047	0.0365	0.045375		0.0687	0.0772	0.03	0.0468	0.055675		0.0021	-0.0297	-0.014	-0.0094	-0.01275		1.251	1.2554	1.0868	0.8368	1.1075		0.7835	0.7573	0.6495	0.9505	0.7852		0.1229	0.1273	0.1252	0.0762	0.1129
200.334	0.1947	0.2219	0.2225	0.1851	0.20605		0.0587	0.0401	0.0462	0.0356	0.04515		0.0699	0.081	0.0295	0.0474	0.05695		0.0025	-0.0268	-0.0147	-0.0106	-0.0124		1.2432	1.2599	1.0865	0.8395	1.10728		0.7825	0.7572	0.6523	0.9548	0.7867		0.1242	0.1276	0.1259	0.0761	0.11345
201.334	0.192	0.2225	0.2224	0.1851	0.2055		0.057	0.0398	0.0466	0.0367	0.045025		0.0689	0.0792	0.0297	0.0456	0.05585		0.003	-0.0278	-0.0154	-0.0119	-0.013025		1.2509	1.2482	1.08	0.8388	1.10447		0.7813	0.7616	0.6537	0.9576	0.78855		0.1237	0.1279	0.1267	0.0768	0.113775
202.334	0.193	0.2207	0.2228	0.184	0.205125		0.0576	0.0382	0.0475	0.0352	0.044625		0.068	0.0775	0.0307	0.0435	0.054925		0.0015	-0.028	-0.0164	-0.013	-0.013975		1.2493	1.2403	1.0659	0.8267	1.09555		0.7824	0.766	0.6607	0.9627	0.79295		0.1261	0.1278	0.127	0.0759	0.1142
203.334	0.1941	0.2216	0.2238	0.1853	0.2062		0.0574	0.0391	0.046	0.0354	0.044475		0.0693	0.0775	0.028	0.0445	0.054825		0.0052	-0.0279	-0.0142	-0.0134	-0.012575		1.2336	1.2368	1.0602	0.8022	1.0832		0.7729	0.7674	0.6626	0.9626	0.791375		0.1257	0.1287	0.1254	0.075	0.1137
204.334	0.1946	0.2207	0.2239	0.1842	0.20585		0.056	0.0389	0.0459	0.035	0.04395		0.067	0.0781	0.0305	0.0446	0.05505		0.0016	-0.0271	-0.0138	-0.0133	-0.01315		1.2261	1.2269	1.0548	0.795	1.0757		0.7757	0.765	0.665	0.9659	0.7929		0.1255	0.1277	0.1261	0.0764	0.113925
205.334	0.1931	0.2227	0.2233	0.1847	0.20595		0.0561	0.0395	0.0446	0.0342	0.0436		0.0673	0.0766	0.0298	0.0446	0.054575		-0.003	-0.0265	-0.015	-0.0135	-0.0145		1.2183	1.2261	1.058	0.7875	1.07247		0.7777	0.7718	0.6687	0.975	0.7983		0.1263	0.1273	0.1249	0.0763	0.1137
206.334	0.1939	0.2234	0.2231	0.1845	0.206225		0.0539	0.0383	0.0445	0.0346	0.042825		0.0697	0.079	0.0305	0.0448	0.056		0.0012	-0.0274	-0.0145	-0.0146	-0.013825		1.206	1.2247	1.0557	0.7896	1.069		0.773	0.769	0.6682	0.9754	0.7964		0.1266	0.1257	0.1233	0.0764	0.113
207.334	0.1929	0.22	0.2224	0.1847	0.205		0.0557	0.0374	0.0436	0.0349	0.0429		0.0679	0.0754	0.0293	0.0456	0.05455		0.0063	-0.0258	-0.0116	-0.0165	-0.0119		1.1938	1.2291	1.0476	0.7928	1.06583		0.7713	0.7725	0.6689	0.9756	0.797075		0.1256	0.1245	0.1225	0.0766	0.1123
208.334	0.1919	0.2216	0.2235	0.1867	0.205925		0.0556	0.0376	0.0455	0.0338	0.043125		0.0708	0.0785	0.03	0.0442	0.055875		0.0064	-0.0279	-0.013	-0.0152	-0.012425		1.194	1.2356	1.0405	0.7895	1.0649		0.7762	0.7717	0.6719	0.978	0.79945		0.127	0.1248	0.1226	0.0762	0.11265
209.335	0.1933	0.2198	0.2224	0.1826	0.204525		0.0562	0.0379	0.0441	0.0346	0.0432		0.0675	0.0782	0.0296	0.0424	0.054425		0.0032	-0.0305	-0.0143	-0.0158	-0.01435		1.1893	1.2331	1.0417	0.7863	1.0626		0.7741	0.775	0.673	0.9822	0.801075		0.1263	0.1271	0.1218	0.0764	0.1129
210.335	0.1943	0.2202	0.2204	0.1809	0.20395		0.055	0.0358	0.0429	0.0324	0.041525		0.0685	0.0773	0.0295	0.0436	0.054725		0.0028	-0.0303	-0.016	-0.014	-0.014375		1.1837	1.2299	1.0561	0.778	1.06193		0.7732	0.7767	0.677	0.9865	0.80335		0.1245	0.125	0.1219	0.0763	0.111925
211.335	0.1918	0.2212	0.223	0.183	0.20475		0.0543	0.0375	0.0449	0.0323	0.04225		0.0679	0.0757	0.0295	0.0446	0.054425		0.0055	-0.0323	-0.0144	-0.0169	-0.014525		1.1799	1.2371	1.0462	0.773	1.05905		0.7676	0.7793	0.681	0.9861	0.8035		0.1239	0.125	0.1213	0.0753	0.111375
212.335	0.1914	0.2226	0.2232	0.1829	0.205025		0.0542	0.0367	0.0433	0.0319	0.041525		0.0643	0.0763	0.0273	0.043	0.052725		0.0059	-0.0314	-0.0143	-0.0214	-0.0153		1.1784	1.2424	1.0351	0.7673	1.0558		0.765	0.7741	0.6852	0.9867	0.80275		0.1245	0.1248	0.1214	0.0765	0.1118
213.335	0.1913	0.2201	0.224	0.1832	0.20465		0.0534	0.0344	0.0424	0.0318	0.0405		0.0667	0.0767	0.0288	0.0445	0.054175		0.0052	-0.0295	-0.0149	-0.0222	-0.01535		1.1799	1.2193	1.0274	0.7642	1.0477		0.7652	0.7758	0.6878	0.9887	0.804375		0.1233	0.1251	0.12	0.0758	0.11105
214.336	0.1928	0.2206	0.2221	0.1847	0.20505		0.0527	0.0338	0.0429	0.0308	0.04005		0.0683	0.0755	0.0279	0.0434	0.053775		0.0037	-0.0305	-0.0144	-0.0226	-0.01595		1.1644	1.22	1.0242	0.7587	1.04183		0.7621	0.7709	0.6895	0.9832	0.801425		0.1233	0.1236	0.1193	0.0745	0.110175
215.336	0.1915	0.2203	0.2223	0.1836	0.204425		0.0543	0.0356	0.0417	0.0312	0.0407		0.0675	0.0761	0.0277	0.0437	0.05375		0.0037	-0.0331	-0.0139	-0.0232	-0.016625		1.1556	1.2179	1.0314	0.7597	1.04115		0.7637	0.7744	0.6933	0.9822	0.8034		0.122	0.1254	0.1177	0.0763	0.11035
203.766	0.5136	1.2535	1.4381	0.8625	1.01693		0.3952	0.3723	0.328	0.2371	0.33315		0.4511	0.3911	0.3728	0.3039	0.379725		0.5004	0.5078	0.46	0.3499	0.454525		0.4423	0.5458	0.4816	0.3997	0.46735		0.4112	0.4278	0.4945	0.4175	0.43775		0.1489	0.4325	0.527	0.2796	0.347
204.766	0.4946	1.1738	1.3517	0.8151	0.9588		0.3937	0.3679	0.3268	0.2354	0.33095		0.4516	0.3877	0.3721	0.3025	0.378475		0.4972	0.5074	0.4564	0.3479	0.452225		0.4393	0.5455	0.4772	0.3997	0.465425		0.4062	0.4258	0.4943	0.414	0.435075		0.1474	0.4233	0.5137	0.2711	0.338875
205.765	0.4773	1.102	1.2717	0.7749	0.906475		0.3893	0.3645	0.3213	0.2331	0.32705		0.4513	0.3873	0.3664	0.3014	0.3766		0.4949	0.5034	0.4549	0.3439	0.449275		0.4377	0.5404	0.4765	0.3984	0.46325		0.4081	0.4228	0.4923	0.4128	0.434		0.1448	0.4147	0.5001	0.2617	0.330325
206.765	0.4587	1.0396	1.1968	0.7361	0.8578		0.388	0.3598	0.3204	0.2289	0.324275		0.4502	0.3831	0.3682	0.2966	0.374525		0.4937	0.5032	0.4528	0.3437	0.44835		0.4367	0.5383	0.4752	0.3959	0.461525		0.405	0.4211	0.491	0.4095	0.43165		0.1424	0.4074	0.488	0.2531	0.322725
207.765	0.4437	0.9783	1.1272	0.702	0.8128		0.388	0.3568	0.3178	0.2298	0.3231		0.4492	0.3808	0.3661	0.2943	0.3726		0.4908	0.4985	0.4515	0.3401	0.445225		0.4353	0.5369	0.4707	0.3918	0.458675		0.4037	0.4192	0.4861	0.4073	0.429075		0.1388	0.3992	0.4751	0.2449	0.3145
208.764	0.4316	0.9239	1.0659	0.6732	0.77365		0.3847	0.3535	0.3148	0.2248	0.31945		0.4474	0.3802	0.3652	0.2941	0.371725		0.4908	0.4981	0.4495	0.3409	0.444825		0.4332	0.5317	0.4702	0.3911	0.45655		0.4007	0.4175	0.4857	0.4065	0.4276		0.1383	0.3891	0.4641	0.237	0.307125
209.764	0.4199	0.8769	1.0083	0.6434	0.737125		0.3844	0.3507	0.3139	0.2233	0.318075		0.448	0.3783	0.3636	0.2901	0.37		0.488	0.4993	0.4489	0.3387	0.443725		0.4321	0.5302	0.4685	0.3883	0.454775		0.4013	0.4191	0.4839	0.4046	0.427225		0.1355	0.3795	0.4521	0.2309	0.2995
210.764	0.4104	0.8341	0.9579	0.6189	0.705325		0.3824	0.3464	0.3104	0.222	0.3153		0.4473	0.3764	0.3611	0.2888	0.3684		0.4881	0.4938	0.448	0.3367	0.44165		0.4324	0.5302	0.4689	0.3875	0.45475		0.3999	0.4163	0.4823	0.401	0.424875		0.1315	0.3709	0.4404	0.2234	0.29155
211.764	0.4005	0.7952	0.9092	0.5975	0.6756		0.3808	0.3459	0.3098	0.22	0.314125		0.4459	0.3756	0.3594	0.2881	0.36725		0.4869	0.4943	0.4467	0.3333	0.4403		0.4307	0.5268	0.4655	0.3872	0.45255		0.3987	0.4141	0.4803	0.399	0.423025		0.1315	0.3613	0.4287	0.2181	0.2849
212.764	0.3911	0.7615	0.8661	0.5773	0.649		0.3781	0.3426	0.3062	0.2187	0.3114		0.4448	0.3731	0.3591	0.2852	0.36555		0.4855	0.4918	0.4429	0.3322	0.4381		0.4301	0.5252	0.4633	0.3848	0.45085		0.3976	0.414	0.4791	0.3993	0.4225		0.1283	0.3525	0.4193	0.2115	0.2779
213.764	0.3853	0.7271	0.828	0.5582	0.62465		0.3769	0.3386	0.3062	0.2196	0.310325		0.4438	0.3719	0.357	0.2839	0.36415		0.4842	0.4914	0.4433	0.332	0.437725		0.4292	0.5233	0.464	0.3837	0.45005		0.3966	0.4111	0.4779	0.3968	0.4206		0.1272	0.3455	0.4084	0.2056	0.271675
214.764	0.3798	0.6976	0.7932	0.541	0.6029		0.3767	0.3388	0.3046	0.2155	0.3089		0.4441	0.3723	0.3568	0.2827	0.363975		0.4848	0.4904	0.442	0.33	0.4368		0.4281	0.5233	0.4625	0.3813	0.4488		0.396	0.4103	0.4759	0.3953	0.419375		0.1252	0.3356	0.3985	0.1998	0.264775
215.764	0.3728	0.6728	0.7606	0.5249	0.582775		0.3748	0.3355	0.3031	0.2142	0.3069		0.4446	0.3689	0.3558	0.2811	0.3626		0.4835	0.4906	0.4418	0.3275	0.43585		0.4284	0.5222	0.4591	0.3807	0.4476		0.3945	0.4079	0.4765	0.3946	0.418375		0.1223	0.329	0.3883	0.1959	0.258875
216.764	0.3673	0.6497	0.7316	0.5093	0.564475		0.3735	0.3348	0.3006	0.2143	0.3058		0.4418	0.3701	0.3532	0.2805	0.3614		0.4844	0.4892	0.4405	0.3268	0.435225		0.428	0.5217	0.4603	0.3804	0.4476		0.3937	0.4056	0.4748	0.3928	0.416725		0.1185	0.323	0.3804	0.19	0.252975
217.764	0.3628	0.6289	0.7054	0.4966	0.548425		0.3718	0.3328	0.2984	0.2126	0.3039		0.4421	0.3662	0.3538	0.2792	0.360325		0.481	0.4847	0.4388	0.3237	0.43205		0.4259	0.5189	0.4575	0.3792	0.445375		0.3927	0.406	0.4732	0.3896	0.415375		0.1162	0.3163	0.3704	0.1848	0.246925
218.764	0.3587	0.6087	0.6817	0.4843	0.53335		0.3716	0.3315	0.2986	0.2113	0.30325		0.4417	0.3667	0.3523	0.2766	0.359325		0.4828	0.4835	0.4375	0.3232	0.43175		0.4273	0.5186	0.4572	0.377	0.445025		0.3916	0.4065	0.4717	0.3863	0.414025		0.1141	0.3083	0.3606	0.1806	0.2409
219.754	0.5532	0.1351	0.1057	0.108	0.2255		0.3946	-0.0326	-0.0193	-0.0657	0.06925		0.6035	-0.0258	-0.0094	-0.0414	0.131725		0.609	-0.0014	-0.0243	-0.0724	0.127725		0.5497	-0.0396	-0.0821	-0.0744	0.0884		0.3773	-0.0225	-0.0663	-0.0579	0.05765		0.2764	-0.0392	-0.0256	-0.0698	0.03545
220.755	0.5547	0.1355	0.1055	0.1075	0.2258		0.3938	-0.0314	-0.0201	-0.0647	0.0694		0.6056	-0.0262	-0.0096	-0.0432	0.13165		0.6087	-0.0039	-0.0227	-0.0701	0.128		0.5476	-0.0402	-0.0806	-0.073	0.08845		0.3727	-0.0231	-0.066	-0.0588	0.0562		0.2777	-0.0388	-0.0278	-0.0706	0.035125

## Sheet: Neg control (Cells only)
xCELLigence raw data for the negative control (Cells only)
Time(Hour)	Neg Cntrl (H7)	Neg Cntrl (H8)	Neg Cntrl (H9)	Neg Cntrl (H10)	Neg Cntrl (H11)	Neg Cntrl (H12)	Neg Cntrl (Average)
0	0	0	0	0	0	0	0
0.0039	-0.0043	-0.0023	0.0004	-0.0026	-0.0026	-0.0009	-0.00205
0.3433	-0.009	-0.0071	0.0012	0.0032	-0.0087	-0.0246	-0.0075
0.5933	0.1893	0.183	0.2367	0.2151	0.2026	0.1755	0.200367
0.8433	0.5114	0.5308	0.6227	0.5989	0.5854	0.5161	0.560883
1.0933	0.8783	0.8784	1.0787	0.9953	0.9724	0.8549	0.943
1.3433	1.168	1.1279	1.4118	1.2904	1.2573	1.1084	1.2273
1.5933	1.3034	1.2106	1.5472	1.3919	1.3746	1.2034	1.33852
1.8433	1.2907	1.1779	1.5291	1.3769	1.3647	1.1826	1.32032
2.0933	1.1998	1.1051	1.4426	1.294	1.3062	1.1244	1.24535
2.3433	1.1228	1.0289	1.3549	1.2065	1.2257	1.0546	1.16557
2.5933	1.0609	0.9555	1.2622	1.1414	1.158	0.9785	1.09275
3.5933	0.8655	0.7862	1.0286	0.942	0.959	0.8346	0.90265
4.5933	0.7625	0.7033	0.8619	0.8087	0.8403	0.7265	0.783867
5.5933	0.6731	0.6433	0.7416	0.7325	0.7556	0.6456	0.698617
6.5933	0.6028	0.6061	0.6562	0.6639	0.687	0.5785	0.632417
7.5933	0.5426	0.5647	0.6058	0.6372	0.6271	0.5357	0.585517
8.5933	0.5142	0.5356	0.5953	0.6318	0.5914	0.5113	0.563267
9.5933	0.5059	0.5177	0.5779	0.6276	0.5868	0.5069	0.5538
10.5933	0.4995	0.521	0.5754	0.621	0.6081	0.495	0.553333
11.5933	0.5123	0.524	0.5901	0.6317	0.6052	0.5022	0.560917
12.5933	0.5139	0.5325	0.5863	0.6278	0.6125	0.5198	0.565467
13.5933	0.5402	0.5485	0.627	0.6368	0.6287	0.532	0.585533
14.5933	0.5593	0.5823	0.6611	0.6591	0.6497	0.5591	0.611767
15.5933	0.586	0.6217	0.7108	0.7036	0.6727	0.5902	0.6475
16.5933	0.6162	0.6427	0.7458	0.7297	0.7034	0.5974	0.672533
17.5933	0.6334	0.6559	0.7636	0.7694	0.7396	0.6231	0.6975
18.5933	0.6625	0.6949	0.7908	0.7793	0.7745	0.6415	0.723917
19.5933	0.6934	0.7459	0.8271	0.7996	0.8078	0.6886	0.7604
20.5933	0.7155	0.761	0.8405	0.8331	0.8315	0.7151	0.782783
21.5933	0.732	0.7918	0.8652	0.8788	0.8459	0.7398	0.808917
22.5928	0.7646	0.8036	0.8907	0.8877	0.8698	0.7462	0.8271
23.5928	0.7976	0.8319	0.9244	0.9047	0.8962	0.7649	0.853283
24.6253	0.6493	0.664	0.7396	0.7478	0.8015	0.5948	0.6995
24.6294	0.6508	0.6619	0.7405	0.744	0.7996	0.5923	0.698183
24.6336	0.6514	0.662	0.7375	0.7436	0.7989	0.5918	0.697533
24.6378	0.6502	0.6626	0.7365	0.7441	0.7999	0.5908	0.69735
24.6419	0.6532	0.6636	0.7376	0.7453	0.8003	0.5901	0.69835
24.6461	0.6543	0.6627	0.7393	0.7455	0.8018	0.5904	0.699
24.6503	0.6563	0.6633	0.7391	0.7445	0.8014	0.5929	0.699583
24.6544	0.6566	0.6645	0.7421	0.7463	0.8036	0.5919	0.700833
24.6586	0.6599	0.6649	0.7447	0.7474	0.8048	0.5929	0.702433
24.6628	0.6636	0.6648	0.7462	0.7488	0.8059	0.5943	0.703933
24.6669	0.6635	0.6681	0.7485	0.7507	0.8072	0.5955	0.705583
24.6711	0.6652	0.6683	0.7508	0.7541	0.8094	0.5973	0.707517
24.6753	0.6683	0.671	0.7532	0.7556	0.8098	0.5987	0.709433
24.6794	0.6697	0.67	0.7533	0.7584	0.8118	0.6004	0.7106
24.6836	0.6728	0.6741	0.7568	0.7591	0.8131	0.6013	0.712867
24.6878	0.6765	0.6741	0.7576	0.7608	0.8154	0.6037	0.714683
24.6919	0.6773	0.6766	0.7597	0.764	0.816	0.6045	0.71635
24.6961	0.6805	0.6776	0.761	0.7644	0.8177	0.6056	0.7178
24.7003	0.6825	0.6797	0.7626	0.7654	0.8198	0.6076	0.7196
24.7044	0.6835	0.6801	0.7656	0.769	0.8195	0.6087	0.721067
24.7086	0.6876	0.681	0.7642	0.7703	0.8205	0.6078	0.7219
24.7128	0.6886	0.684	0.7673	0.7735	0.8227	0.6116	0.724617
24.7169	0.6913	0.685	0.77	0.7738	0.8251	0.6124	0.726267
24.7211	0.6936	0.6875	0.7726	0.7765	0.8267	0.6138	0.72845
24.7253	0.6948	0.6885	0.7747	0.777	0.8285	0.6147	0.7297
24.7294	0.6973	0.6899	0.7753	0.7795	0.8294	0.6172	0.731433
24.7336	0.6993	0.6914	0.7774	0.7803	0.8302	0.6181	0.732783
24.7378	0.7021	0.6935	0.7805	0.7836	0.8315	0.6198	0.735167
24.7417	0.7035	0.6949	0.7826	0.7841	0.8331	0.6205	0.73645
24.7461	0.7071	0.6961	0.7834	0.7858	0.8328	0.6229	0.738017
24.7503	0.7084	0.6984	0.7842	0.7872	0.8347	0.624	0.739483
24.7544	0.7112	0.6996	0.7873	0.7886	0.8343	0.6256	0.7411
24.7586	0.7127	0.7007	0.7881	0.7908	0.8362	0.6265	0.7425
24.7628	0.7144	0.7014	0.79	0.7915	0.8373	0.6265	0.743517
24.7669	0.7159	0.7025	0.7928	0.7937	0.8381	0.6304	0.745567
24.7711	0.7174	0.7063	0.7932	0.7945	0.8375	0.6306	0.746583
24.7753	0.7191	0.707	0.7951	0.7966	0.8395	0.6331	0.7484
24.7792	0.7219	0.7088	0.7961	0.7974	0.8391	0.6338	0.749517
24.7833	0.724	0.7108	0.7981	0.7989	0.8406	0.6352	0.751267
24.7875	0.7249	0.7114	0.7986	0.7998	0.8413	0.6383	0.752383
24.7917	0.7271	0.7142	0.8008	0.8011	0.8413	0.6399	0.754067
24.7958	0.7285	0.7161	0.8038	0.8032	0.8437	0.6415	0.756133
24.8	0.7316	0.7169	0.8041	0.8053	0.8445	0.6433	0.757617
24.8042	0.733	0.7186	0.806	0.8049	0.8436	0.645	0.758517
24.8081	0.7342	0.7207	0.8058	0.8067	0.8424	0.646	0.7593
24.8122	0.7354	0.7215	0.8088	0.809	0.8431	0.6473	0.76085
24.8164	0.7355	0.7239	0.8109	0.8099	0.8464	0.6495	0.762683
24.8203	0.7378	0.7235	0.8103	0.8125	0.8467	0.6513	0.763683
24.8244	0.74	0.7257	0.8142	0.813	0.8476	0.652	0.765417
24.8286	0.7411	0.728	0.8154	0.8126	0.8498	0.6523	0.766533
24.8328	0.7434	0.7273	0.8179	0.8155	0.8488	0.6557	0.7681
24.8369	0.7447	0.7294	0.8179	0.8182	0.8491	0.657	0.769383
24.8411	0.7471	0.7304	0.8197	0.8188	0.8519	0.6581	0.771
24.8453	0.7471	0.7337	0.821	0.819	0.8506	0.6598	0.771867
24.8494	0.7495	0.7348	0.8249	0.8215	0.8523	0.661	0.774
24.8536	0.7522	0.735	0.8251	0.8225	0.8542	0.6616	0.7751
24.8578	0.7522	0.7354	0.8272	0.8245	0.8544	0.6645	0.776367
24.8619	0.7533	0.737	0.8283	0.825	0.8551	0.6655	0.777367
24.8661	0.7561	0.7387	0.8292	0.8262	0.8557	0.6655	0.778567
24.8703	0.7571	0.7405	0.8333	0.8286	0.8569	0.6672	0.7806
24.8744	0.7588	0.7424	0.835	0.8295	0.8566	0.667	0.78155
24.8783	0.7592	0.743	0.8369	0.8294	0.8586	0.6694	0.78275
24.8819	0.759	0.7435	0.8372	0.8326	0.8598	0.6706	0.783783
24.8858	0.7622	0.745	0.8387	0.8316	0.8601	0.6718	0.7849
24.8894	0.763	0.7477	0.8414	0.8339	0.862	0.6725	0.78675
24.8936	0.7633	0.7486	0.8426	0.8341	0.8616	0.6744	0.787433
24.8978	0.7648	0.7487	0.8447	0.8358	0.8627	0.6767	0.7889
24.9019	0.7658	0.7503	0.8468	0.8376	0.8634	0.6776	0.79025
24.9061	0.7693	0.7511	0.8475	0.8399	0.8642	0.6811	0.792183
24.91	0.7701	0.7533	0.8504	0.8391	0.8656	0.6812	0.793283
24.9136	0.7692	0.7544	0.8515	0.8412	0.8657	0.6823	0.79405
24.9178	0.7709	0.7564	0.8538	0.8423	0.8678	0.6836	0.7958
24.9219	0.7711	0.7563	0.8556	0.8438	0.8683	0.6862	0.796883
24.9261	0.7742	0.7576	0.858	0.846	0.8697	0.6872	0.798783
24.9303	0.7755	0.7589	0.8591	0.8475	0.8707	0.6892	0.80015
24.9344	0.7761	0.7602	0.8618	0.8474	0.8719	0.6897	0.801183
24.9386	0.7773	0.7637	0.8642	0.8491	0.8731	0.6917	0.803183
24.9428	0.7784	0.7642	0.8641	0.8491	0.875	0.6925	0.803883
24.9467	0.7798	0.7655	0.8656	0.8524	0.8748	0.6937	0.8053
24.9508	0.782	0.7683	0.8678	0.8525	0.875	0.6962	0.806967
24.955	0.7828	0.7684	0.8708	0.8559	0.8782	0.6973	0.8089
24.9592	0.7835	0.7693	0.8735	0.8575	0.8798	0.7002	0.810633
24.9631	0.786	0.7721	0.8763	0.8593	0.881	0.7005	0.812533
24.9672	0.7864	0.773	0.8772	0.8606	0.881	0.7023	0.813417
24.9714	0.7873	0.775	0.8803	0.862	0.8836	0.7032	0.815233
24.9756	0.7881	0.7776	0.8817	0.8624	0.8838	0.7068	0.816733
24.9797	0.7901	0.7776	0.8847	0.8652	0.8864	0.7075	0.818583
24.9836	0.7916	0.7802	0.887	0.8654	0.8865	0.7082	0.819817
24.9878	0.7919	0.7816	0.8884	0.8683	0.889	0.7095	0.82145
24.9917	0.7946	0.7806	0.8907	0.8701	0.8905	0.7113	0.822967
24.9953	0.7963	0.7834	0.8924	0.8704	0.8936	0.7139	0.825
24.9994	0.7972	0.7837	0.8933	0.8736	0.8936	0.7151	0.826083
25.0036	0.7964	0.7868	0.8981	0.8753	0.8955	0.716	0.828017
25.0078	0.8014	0.788	0.8996	0.8756	0.8967	0.7173	0.829767
25.0119	0.8015	0.7889	0.9028	0.8774	0.8996	0.7176	0.8313
25.0161	0.8032	0.7902	0.9033	0.8789	0.9013	0.7201	0.832833
25.0203	0.8043	0.7928	0.907	0.8808	0.9023	0.721	0.8347
25.0244	0.8064	0.7944	0.9073	0.882	0.9039	0.7221	0.836017
25.0286	0.8076	0.7972	0.9107	0.8836	0.9039	0.7254	0.838067
25.0328	0.8099	0.7977	0.9133	0.886	0.9052	0.7267	0.8398
25.0369	0.8112	0.8	0.9157	0.8874	0.9084	0.7275	0.8417
25.0411	0.8107	0.8018	0.9168	0.8895	0.9096	0.731	0.843233
25.0453	0.813	0.8034	0.919	0.8906	0.9114	0.7324	0.844967
25.0494	0.8151	0.8062	0.9217	0.8921	0.9134	0.732	0.84675
25.0533	0.8152	0.8077	0.9241	0.8938	0.9176	0.734	0.848733
25.0569	0.8184	0.8098	0.9255	0.8954	0.9165	0.7357	0.850217
25.0608	0.818	0.81	0.9282	0.8982	0.9183	0.7375	0.8517
25.0644	0.8205	0.812	0.931	0.8975	0.9232	0.7406	0.854133
25.0683	0.8225	0.8137	0.9346	0.9015	0.9234	0.7411	0.856133
25.0725	0.8228	0.8169	0.9359	0.9033	0.9259	0.7421	0.857817
25.0767	0.8252	0.8178	0.9396	0.9041	0.9265	0.7442	0.859567
25.0808	0.8278	0.8194	0.9412	0.9066	0.9305	0.7453	0.8618
25.085	0.8278	0.8231	0.9445	0.9088	0.9311	0.7468	0.863683
25.0889	0.8314	0.8227	0.9455	0.9101	0.9322	0.7488	0.865117
25.0931	0.8317	0.8262	0.948	0.9128	0.9357	0.7518	0.8677
25.0969	0.8341	0.8273	0.9512	0.9136	0.9378	0.7528	0.869467
25.1006	0.8353	0.8281	0.9547	0.9155	0.9387	0.7535	0.870967
25.1047	0.837	0.8298	0.9566	0.9181	0.9406	0.7549	0.872833
25.1089	0.8387	0.8324	0.9585	0.9205	0.9424	0.7566	0.87485
25.1131	0.8398	0.8352	0.963	0.9214	0.9454	0.7584	0.8772
25.1172	0.8412	0.8352	0.9654	0.9261	0.9451	0.7612	0.879033
25.6172	0.9973	1.0139	1.2268	1.1382	1.1465	0.9188	1.07358
26.1172	0.9981	1.0329	1.2705	1.1564	1.1506	0.9362	1.09078
26.6172	0.9405	0.9825	1.2316	1.1003	1.0895	0.8924	1.03947
27.1156	0.8971	0.9564	1.1771	1.066	1.0765	0.8484	1.00358
27.6156	0.8692	0.9361	1.1607	1.0268	1.062	0.8204	0.9792
28.1156	0.8437	0.9084	1.1509	1.0277	1.0666	0.7968	0.965683
28.6156	0.8488	0.903	1.142	1.0266	1.0493	0.7951	0.9608
29.115	0.8465	0.8994	1.13	1.0109	1.0502	0.7866	0.953933
29.615	0.8446	0.9031	1.1136	0.9904	1.061	0.7918	0.95075
30.1144	0.8343	0.8899	1.1068	0.9792	1.0564	0.7948	0.943567
32.1275	0.8148	0.8699	1.078	0.9655	1.021	0.7751	0.920717
33.1275	0.7986	0.8428	1.0481	0.9378	0.9904	0.7693	0.897833
34.1275	0.7726	0.8401	1.0393	0.907	0.9745	0.7536	0.881183
35.1275	0.7797	0.8402	1.0371	0.9355	0.9809	0.7575	0.888483
36.1275	0.7924	0.8625	1.049	0.9619	0.9756	0.7822	0.903933
37.1275	0.8134	0.8632	1.0679	0.9794	0.9928	0.795	0.918617
38.1272	0.8287	0.8724	1.0928	0.9987	1.0123	0.8047	0.934933
39.1272	0.8463	0.8865	1.1364	0.9998	1.0399	0.8173	0.954367
40.1267	0.8768	0.898	1.1518	1.0167	1.0472	0.8438	0.972383
41.1267	0.8809	0.9188	1.1712	1.0373	1.0443	0.8534	0.984317
42.1261	0.9053	0.9341	1.1986	1.0437	1.0663	0.8738	1.00363
43.1261	0.9182	0.9493	1.1958	1.0522	1.0663	0.8883	1.01168
44.1261	0.942	0.9776	1.2059	1.0565	1.101	0.9066	1.0316
45.1261	0.9664	0.9676	1.2384	1.0776	1.1293	0.9132	1.04875
46.1256	0.9672	0.9791	1.2511	1.0993	1.1258	0.9284	1.05848
47.1256	0.9769	0.9968	1.2521	1.1235	1.118	0.952	1.06988
48.1256	1.0024	1.0057	1.2688	1.1301	1.1317	0.9565	1.08253
49.1256	1.0083	1.0208	1.2747	1.1506	1.1514	0.9533	1.09318
50.125	1.023	1.0408	1.2702	1.1558	1.1479	0.973	1.10178
51.125	1.028	1.0316	1.2956	1.171	1.1559	0.9916	1.11228
52.125	1.0386	1.0568	1.3023	1.1964	1.1731	1.0036	1.12847
53.125	1.0509	1.0725	1.3383	1.2141	1.1842	1.0203	1.14672
54.125	1.0599	1.09	1.3589	1.2165	1.2007	1.032	1.15967
55.125	1.0817	1.1106	1.3727	1.2304	1.212	1.0311	1.17308
56.125	1.0942	1.1176	1.3798	1.2355	1.2328	1.053	1.18548
57.125	1.1062	1.1408	1.4045	1.252	1.2341	1.0793	1.20282
58.1247	1.1168	1.1724	1.427	1.2688	1.2619	1.093	1.22332
59.1247	1.1466	1.1951	1.4582	1.289	1.2841	1.0886	1.2436
60.1247	1.1486	1.2163	1.488	1.3039	1.3055	1.1176	1.26332
61.1247	1.1634	1.2306	1.4934	1.324	1.311	1.1274	1.27497
62.1247	1.1893	1.2432	1.5146	1.3491	1.3191	1.1502	1.29425
63.1247	1.2037	1.2562	1.5533	1.3527	1.3293	1.1622	1.30957
64.1247	1.2192	1.2597	1.5947	1.3589	1.3707	1.188	1.33187
65.1247	1.2407	1.2821	1.6071	1.4033	1.3833	1.2042	1.35345
66.1244	1.2597	1.2929	1.6273	1.4212	1.4194	1.1979	1.36973
67.1244	1.2764	1.3292	1.6423	1.4616	1.4126	1.2274	1.39158
68.1244	1.3007	1.3456	1.6574	1.5086	1.4517	1.2417	1.41762
69.1244	1.3278	1.3839	1.6514	1.5041	1.491	1.2676	1.43763
70.1239	1.3633	1.4154	1.6945	1.5483	1.4934	1.301	1.46932
71.1239	1.3757	1.4103	1.6935	1.5619	1.5137	1.3262	1.48022
72.1239	1.3843	1.4302	1.7165	1.5623	1.5327	1.3395	1.49425
73.1239	1.3993	1.4525	1.727	1.5678	1.5414	1.3574	1.50757
74.1239	1.4108	1.4713	1.7473	1.5805	1.5582	1.3849	1.5255
75.1233	1.4329	1.4874	1.7624	1.605	1.5904	1.3919	1.545
76.1233	1.4556	1.5103	1.7781	1.632	1.6188	1.4184	1.56887
77.1233	1.4667	1.5239	1.7939	1.6577	1.6213	1.4529	1.58607
78.1233	1.4761	1.524	1.7982	1.661	1.6505	1.4309	1.59012
79.1233	1.48	1.5481	1.8384	1.6665	1.6805	1.4563	1.61163
80.1233	1.4847	1.5651	1.8294	1.6999	1.6661	1.4518	1.61617
81.1233	1.5156	1.5734	1.8407	1.705	1.6835	1.4684	1.6311
82.1233	1.5346	1.5806	1.8423	1.7335	1.6803	1.4823	1.64227
83.1233	1.5335	1.5967	1.8584	1.726	1.6932	1.5137	1.65358
84.1233	1.5545	1.6138	1.859	1.7124	1.6956	1.5235	1.6598
85.1233	1.5479	1.6174	1.8445	1.7226	1.7041	1.5514	1.66465
86.1233	1.5673	1.6119	1.855	1.7406	1.6901	1.5623	1.6712
87.1233	1.5999	1.6181	1.8707	1.7439	1.6987	1.5634	1.68245
88.1233	1.6087	1.6666	1.8777	1.7433	1.7063	1.5689	1.69525
89.1233	1.6078	1.6766	1.8539	1.7432	1.7306	1.5736	1.69762
90.1233	1.632	1.6743	1.8777	1.7449	1.7382	1.59	1.70952
91.1233	1.6114	1.6845	1.8834	1.7743	1.7417	1.5786	1.71232
92.1233	1.6154	1.6661	1.8919	1.7794	1.7573	1.5805	1.7151
93.1233	1.6146	1.6897	1.9017	1.7956	1.7799	1.605	1.73108
94.1233	1.6391	1.7038	1.9023	1.7962	1.7815	1.644	1.74448
99.1139	1.7582	1.7704	1.9235	1.8364	1.7953	1.7094	1.79887
100.114	1.6663	1.6471	1.7992	1.7137	1.7387	1.6233	1.69805
101.114	1.5912	1.574	1.726	1.6474	1.6665	1.5693	1.62907
102.114	1.5598	1.5624	1.6806	1.621	1.62	1.556	1.59997
103.114	1.5675	1.59	1.6633	1.6127	1.6077	1.5761	1.60288
104.114	1.5978	1.5932	1.6144	1.6187	1.6192	1.5877	1.60517
105.114	1.5906	1.5944	1.6037	1.602	1.6374	1.5836	1.60195
106.114	1.5976	1.5869	1.5923	1.589	1.6447	1.5763	1.5978
107.114	1.5958	1.5952	1.58	1.5841	1.6274	1.5699	1.59207
108.114	1.6058	1.6014	1.5702	1.5672	1.6199	1.5871	1.59193
109.113	1.5947	1.5981	1.5537	1.5213	1.6192	1.5755	1.57708
110.113	1.5796	1.5921	1.5045	1.488	1.5858	1.571	1.5535
111.113	1.5563	1.5986	1.461	1.4571	1.5474	1.5652	1.53093
112.113	1.5277	1.5582	1.4162	1.4343	1.5251	1.5477	1.50153
113.113	1.5072	1.5293	1.3808	1.3964	1.4972	1.5335	1.47407
114.113	1.4798	1.4968	1.3407	1.3546	1.4768	1.5058	1.44242
115.113	1.4379	1.45	1.2954	1.3147	1.4446	1.4649	1.40125
116.113	1.4076	1.4266	1.2585	1.2699	1.4021	1.4492	1.36898
117.113	1.3705	1.3788	1.2135	1.2251	1.3764	1.4138	1.32968
118.113	1.3613	1.3287	1.1711	1.1962	1.3522	1.3677	1.2962
119.113	1.3573	1.2744	1.1287	1.1577	1.3173	1.3197	1.25918
120.113	1.3358	1.235	1.1002	1.1287	1.2759	1.2902	1.22763
121.113	1.3155	1.2018	1.0704	1.0972	1.2487	1.2596	1.19887
122.113	1.2823	1.1604	1.0406	1.0706	1.224	1.2302	1.16802
123.113	1.249	1.1238	1.0001	1.032	1.1884	1.2149	1.1347
124.113	1.2065	1.1038	0.9661	1.0072	1.1503	1.1916	1.10425
125.113	1.1659	1.0712	0.9394	0.9747	1.1231	1.1466	1.07015
126.113	1.1272	1.0379	0.9157	0.9461	1.0953	1.1146	1.03947
127.113	1.0979	1.0038	0.8917	0.9207	1.0679	1.0797	1.01028
128.113	1.0672	0.964	0.8638	0.8881	1.0333	1.0497	0.977683
129.113	1.0295	0.9309	0.8413	0.8707	1.0034	1.0251	0.95015
130.113	0.9854	0.9021	0.831	0.8497	0.9679	1.0003	0.922733
131.113	0.9494	0.8694	0.826	0.8301	0.935	0.9696	0.896583
132.113	0.9223	0.8426	0.8221	0.8131	0.905	0.9474	0.875417
133.113	0.8949	0.8234	0.8171	0.7951	0.8764	0.9224	0.854883
134.113	0.8713	0.7988	0.819	0.7803	0.8639	0.8931	0.837733
135.113	0.8428	0.7804	0.8214	0.7709	0.842	0.8726	0.821683
136.113	0.8175	0.7616	0.8248	0.7625	0.8224	0.8528	0.806933
137.113	0.7965	0.7362	0.8332	0.759	0.8118	0.8355	0.795367
138.113	0.7813	0.7255	0.8443	0.7613	0.798	0.8197	0.78835
139.113	0.7659	0.7217	0.8566	0.7616	0.7865	0.81	0.783717
140.113	0.7578	0.7176	0.8746	0.7656	0.7798	0.8024	0.782967
141.113	0.7538	0.7165	0.8919	0.7745	0.7803	0.798	0.785833
142.113	0.7512	0.7205	0.915	0.78	0.7847	0.7925	0.79065
143.113	0.7497	0.7249	0.9378	0.7867	0.7878	0.7938	0.796783
144.113	0.7608	0.7308	0.9663	0.7962	0.7959	0.7914	0.8069
145.113	0.7578	0.7433	0.9921	0.8133	0.7993	0.7963	0.817017
146.113	0.7652	0.7493	1.0195	0.8249	0.8084	0.8	0.827883
147.113	0.7746	0.7661	1.0508	0.8403	0.8212	0.8056	0.8431
148.113	0.7925	0.7766	1.0787	0.8587	0.8338	0.8166	0.859483
149.112	0.8088	0.7917	1.1078	0.8782	0.8437	0.8384	0.8781
150.112	0.8259	0.8123	1.135	0.8973	0.8612	0.8621	0.898967
151.112	0.8453	0.8324	1.1621	0.92	0.8783	0.8826	0.920117
152.112	0.8642	0.8485	1.1873	0.9453	0.8982	0.9049	0.9414
153.112	0.8822	0.8678	1.2094	0.9687	0.9208	0.93	0.96315
154.112	0.9056	0.8976	1.2333	0.9946	0.9447	0.9562	0.988667
155.112	0.9295	0.9248	1.2546	1.0184	0.9734	0.985	1.01428
156.112	0.9484	0.9482	1.2672	1.042	0.9963	1.0127	1.0358
157.112	0.9734	0.9731	1.275	1.0633	1.0196	1.0384	1.05713
158.112	0.9979	0.9989	1.2793	1.0809	1.0428	1.0692	1.07817
159.113	1.0261	1.0267	1.2782	1.1007	1.0632	1.0962	1.09852
160.113	1.0504	1.0542	1.2758	1.1131	1.0854	1.1272	1.11768
161.113	1.07	1.0768	1.2678	1.1233	1.1054	1.1527	1.13267
162.113	1.0866	1.1001	1.2543	1.1302	1.1221	1.1693	1.14377
163.114	1.1037	1.117	1.2384	1.134	1.1382	1.1879	1.1532
164.114	1.1191	1.1358	1.2178	1.1343	1.149	1.1993	1.15922
165.114	1.1303	1.1438	1.1936	1.1293	1.1529	1.2137	1.1606
166.114	1.1372	1.1528	1.1604	1.1187	1.1584	1.2194	1.15782
167.328	1.1381	1.1517	1.1186	1.1035	1.1582	1.2209	1.1485
168.329	1.1344	1.1502	1.0812	1.0816	1.1522	1.22	1.1366
169.329	1.1333	1.1389	1.0356	1.0584	1.1396	1.2103	1.11935
170.329	1.1235	1.123	0.9872	1.0323	1.1272	1.1973	1.09842
171.329	1.1127	1.1013	0.9382	1.0049	1.1111	1.1806	1.0748
172.33	1.0938	1.0744	0.8888	0.9729	1.0881	1.1588	1.04613
173.33	1.0815	1.0483	0.8393	0.9356	1.0651	1.1344	1.01737
174.33	1.0565	1.0161	0.7876	0.8999	1.0386	1.105	0.98395
175.331	1.0348	0.9798	0.7378	0.8579	1.0031	1.0719	0.94755
176.331	1.0038	0.9396	0.6876	0.8159	0.9716	1.0348	0.908883
177.331	0.9703	0.8953	0.6372	0.7735	0.9318	0.9912	0.86655
178.331	0.9334	0.849	0.5936	0.733	0.8945	0.947	0.825083
179.331	0.8958	0.7999	0.5575	0.6934	0.8517	0.8998	0.783017
180.331	0.8522	0.75	0.528	0.6545	0.8101	0.8485	0.74055
181.331	0.8085	0.6998	0.5063	0.6155	0.7675	0.7988	0.6994
182.331	0.7626	0.6447	0.4836	0.579	0.7245	0.7472	0.656933
183.331	0.7161	0.5894	0.4565	0.5454	0.6815	0.6888	0.61295
184.331	0.6648	0.5377	0.4278	0.5199	0.6418	0.631	0.5705
185.331	0.613	0.4933	0.4084	0.4966	0.604	0.5729	0.531367
186.331	0.5606	0.4608	0.3839	0.4791	0.5646	0.5222	0.4952
187.332	0.5088	0.4427	0.3564	0.4644	0.5281	0.4756	0.462667
188.332	0.4585	0.4275	0.3277	0.4386	0.4935	0.4345	0.43005
189.332	0.4152	0.4156	0.2874	0.4154	0.4628	0.4086	0.400833
190.332	0.3792	0.3997	0.2379	0.3952	0.4391	0.3882	0.373217
191.332	0.3548	0.381	0.2003	0.3769	0.4146	0.3738	0.350233
192.332	0.3386	0.3558	0.1591	0.3613	0.3977	0.3598	0.328717
193.332	0.3296	0.3305	0.1245	0.3366	0.3831	0.3373	0.306933
194.332	0.3142	0.2967	0.1083	0.2987	0.3768	0.3131	0.284633
195.332	0.3004	0.2593	0.1047	0.2567	0.3554	0.2829	0.2599
196.333	0.2854	0.2221	0.1046	0.2099	0.3399	0.2303	0.232033
197.333	0.2676	0.1716	0.1039	0.171	0.3103	0.1788	0.200533
198.333	0.2436	0.1126	0.1043	0.1359	0.2737	0.1411	0.168533
199.333	0.2148	0.0738	0.1033	0.1117	0.2344	0.1032	0.1402
200.334	0.1797	0.0427	0.1023	0.0979	0.1868	0.0795	0.114817
201.334	0.1336	0.0334	0.1023	0.0919	0.1399	0.0538	0.0924833
202.334	0.0893	0.0283	0.1017	0.09	0.0982	0.0461	0.0756
203.334	0.0508	0.0305	0.1002	0.0898	0.0693	0.048	0.0647667
204.334	0.0255	0.031	0.0981	0.0898	0.0522	0.0463	0.05715
205.334	0.0087	0.0313	0.0966	0.092	0.051	0.0473	0.0544833
206.334	0.003	0.0324	0.0956	0.0935	0.0568	0.0507	0.0553333
207.334	0.0028	0.0312	0.0947	0.0949	0.0615	0.054	0.0565167
208.334	0.0054	0.0309	0.0939	0.0929	0.0651	0.0528	0.0568333
209.335	0.0054	0.0304	0.0923	0.0934	0.0672	0.0525	0.0568667
210.335	0.0059	0.0276	0.0923	0.0929	0.0683	0.0522	0.0565333
211.335	0.0059	0.0267	0.0911	0.0925	0.0706	0.0486	0.0559
212.335	0.006	0.0251	0.0886	0.0905	0.0697	0.0479	0.0546333
213.335	0.0041	0.025	0.0899	0.0891	0.0691	0.0468	0.054
214.336	0.0036	0.0242	0.0885	0.0897	0.0693	0.0447	0.0533333
215.336	0.0032	0.023	0.0882	0.0888	0.0681	0.0454	0.0527833
203.766	-0.0192	-0.0852	-0.1708	-0.1378	-0.0464	-0.0807	-0.0900167
204.766	-0.0175	-0.0864	-0.1735	-0.1394	-0.0445	-0.0812	-0.0904167
205.765	-0.016	-0.0856	-0.1742	-0.1385	-0.0462	-0.0807	-0.0902
206.765	-0.017	-0.0864	-0.1741	-0.1408	-0.0464	-0.08	-0.0907833
207.765	-0.0172	-0.0883	-0.1738	-0.1396	-0.047	-0.081	-0.09115
208.764	-0.016	-0.0861	-0.1759	-0.1396	-0.0454	-0.0811	-0.0906833
209.764	-0.0156	-0.0863	-0.1734	-0.14	-0.0456	-0.0805	-0.0902333
210.764	-0.016	-0.0875	-0.1762	-0.1388	-0.0467	-0.0823	-0.09125
211.764	-0.0152	-0.0886	-0.1744	-0.139	-0.0456	-0.0805	-0.09055
212.764	-0.017	-0.0888	-0.1758	-0.1399	-0.047	-0.0809	-0.0915667
213.764	-0.0151	-0.0892	-0.1753	-0.1403	-0.046	-0.0812	-0.0911833
214.764	-0.0136	-0.0889	-0.1736	-0.1388	-0.0475	-0.0816	-0.0906667
215.764	-0.013	-0.0887	-0.1755	-0.1391	-0.0462	-0.0829	-0.0909
216.764	-0.0115	-0.0871	-0.1759	-0.1405	-0.0481	-0.0809	-0.0906667
217.764	-0.0094	-0.088	-0.1752	-0.1408	-0.0458	-0.0829	-0.09035
218.764	-0.0074	-0.0886	-0.1776	-0.1424	-0.0452	-0.0826	-0.0906333
219.754	-0.0364	-0.0066	0.0106	0.0161	0.0282	-0.0219	-0.00166667
220.755	-0.0339	-0.0066	0.0088	0.017	0.027	-0.0229	-0.00176667

## Sheet: Blank
xCELLigence raw data for the blank
Time(Hour)	Blank (H1)	Blank (H2)	Blank (H3)	Blank (H4)	Blank (H5)	Blank (H6)	Blank (Average)
0	0	0	0	0	0	0	0
0.0039	-0.003	-0.0032	-0.0028	-0.0031	-0.0027	-0.0036	-0.00306667
0.3433	-0.0267	-0.0065	-0.0086	-0.0147	-0.0173	-0.0028	-0.0127667
0.5933	-0.0213	0.0251	-0.0071	0.0126	-0.015	0.0044	-0.000216667
0.8433	-0.021	0.0222	-0.0047	0.0113	-0.013	0.0061	0.00015
1.0933	-0.0181	0.0247	-0.0042	0.0122	-0.0097	0.0099	0.00246667
1.3433	-0.0173	0.0263	-0.0072	0.0125	-0.0099	0.0112	0.0026
1.5933	-0.0162	0.0268	-0.0052	0.0157	-0.0053	0.0132	0.00483333
1.8433	-0.014	0.0257	-0.006	0.015	-0.0029	0.0132	0.00516667
2.0933	-0.0124	0.0178	-0.0034	0.0168	-0.0011	0.0147	0.0054
2.3433	-0.0107	0.0168	-0.0027	0.0114	0	0.018	0.00546667
2.5933	-0.0115	0.0181	0.0003	0.0119	0.0004	0.0189	0.00635
3.5933	-0.023	0.0238	0.0022	0.0128	-0.0006	0.0234	0.00643333
4.5933	-0.0206	0.0285	0.0031	0.0154	0.0011	0.0284	0.00931667
5.5933	-0.0192	0.0317	0.0052	0.0181	0.0019	0.0313	0.0115
6.5933	-0.018	0.0315	0.006	0.0199	0.0037	0.0339	0.0128333
7.5933	-0.018	0.0338	0.0048	0.0224	0.0007	0.0353	0.0131667
8.5933	-0.0243	0.0356	0.0078	0.0235	0.002	0.0367	0.01355
9.5933	-0.0239	0.0341	0.0067	0.0254	0.0027	0.0396	0.0141
10.5933	-0.023	0.0302	0.0087	0.0254	0.0058	0.0407	0.0146333
11.5933	-0.0208	0.0329	0.0082	0.026	0.0053	0.0417	0.01555
12.5933	-0.02	0.031	0.0085	0.0261	0.006	0.0427	0.0157167
13.5933	-0.0213	0.0323	0.0085	0.0264	0.0039	0.0403	0.0150167
14.5933	-0.0214	0.0322	0.0083	0.027	0.0021	0.0386	0.0144667
15.5933	-0.0222	0.0342	0.0064	0.0281	0.0009	0.0384	0.0143
16.5933	-0.0219	0.0331	0.0027	0.0277	0.0033	0.0378	0.0137833
17.5933	-0.021	0.0342	0.0009	0.0278	0.0027	0.0392	0.0139667
18.5933	-0.0214	0.035	0.0013	0.0265	0.0028	0.0393	0.0139167
19.5933	-0.0221	0.0454	0.003	0.034	0.0046	0.0459	0.0184667
20.5933	-0.0215	0.0415	0.0011	0.0309	0.0038	0.044	0.0166333
21.5933	-0.0215	0.0391	0.0018	0.027	0.0036	0.0408	0.0151333
22.5928	-0.0218	0.0369	0.0034	0.0263	0.0038	0.0398	0.0147333
23.5928	-0.0206	0.0378	0.0022	0.0263	0.0048	0.0392	0.01495
24.6253	-0.0221	0.0095	0.0053	0.002	-0.004	0.0098	8.33333e-05
24.6294	-0.0233	0.0077	0.0047	0.0017	-0.0045	0.0055	-0.00136667
24.6336	-0.0243	0.0079	0.0037	0.0009	-0.0052	0.0064	-0.00176667
24.6378	-0.0247	0.0062	0.0033	-0.0004	-0.0052	0.004	-0.0028
24.6419	-0.025	0.0061	0.0028	-0.0006	-0.005	0.0047	-0.00283333
24.6461	-0.0261	0.006	0.0028	-0.001	-0.007	0.0024	-0.00381667
24.6503	-0.0245	0.0058	0.0028	0	-0.0067	0.002	-0.00343333
24.6544	-0.0261	0.0052	0.003	-0.0001	-0.0064	0.0027	-0.00361667
24.6586	-0.0265	0.0052	0.003	-0.0018	-0.0074	0.0021	-0.00423333
24.6628	-0.0267	0.0061	0.0018	-0.0017	-0.0087	0.0011	-0.00468333
24.6669	-0.0268	0.0045	0.0016	-0.0002	-0.0085	0.0007	-0.00478333
24.6711	-0.0277	0.0047	0.0025	-0.002	-0.008	0	-0.00508333
24.6753	-0.0266	0.0049	0.0009	-0.0019	-0.0083	0.0004	-0.0051
24.6794	-0.0281	0.0032	0.0005	-0.0024	-0.0092	-0.0012	-0.0062
24.6836	-0.027	0.0035	0.0014	-0.0033	-0.0095	-0.0009	-0.00596667
24.6878	-0.0283	0.0038	-0.0003	-0.002	-0.0102	-0.0015	-0.00641667
24.6919	-0.0288	0.0044	-0.001	-0.0038	-0.0103	-0.0025	-0.007
24.6961	-0.0294	0.004	-0.0012	-0.0048	-0.01	-0.0023	-0.00728333
24.7003	-0.0288	0.0021	-0.0004	-0.0048	-0.01	-0.0026	-0.00741667
24.7044	-0.0309	0.0021	-0.0012	-0.0041	-0.0126	-0.0035	-0.00836667
24.7086	-0.0307	0.0025	-0.0013	-0.0055	-0.0102	-0.0049	-0.00835
24.7128	-0.0296	0.0029	-0.0028	-0.0057	-0.011	-0.004	-0.00836667
24.7169	-0.03	0.0009	-0.0029	-0.0061	-0.0122	-0.0024	-0.00878333
24.7211	-0.0301	0.0025	-0.0032	-0.0069	-0.012	-0.0048	-0.00908333
24.7253	-0.0307	0.0011	-0.0038	-0.0059	-0.0127	-0.0035	-0.00925
24.7294	-0.0312	0.0005	-0.0044	-0.0072	-0.0107	-0.0045	-0.00958333
24.7336	-0.0314	0.0014	-0.0048	-0.008	-0.013	-0.0042	-0.01
24.7378	-0.032	0.0004	-0.0055	-0.0076	-0.013	-0.005	-0.01045
24.7417	-0.0321	0.0004	-0.0038	-0.008	-0.0151	-0.0054	-0.0106667
24.7461	-0.0316	-0.0003	-0.0057	-0.0088	-0.0139	-0.0061	-0.0110667
24.7503	-0.0319	0.0005	-0.0065	-0.0089	-0.0139	-0.006	-0.0111167
24.7544	-0.0319	-0.0009	-0.0064	-0.008	-0.0144	-0.005	-0.0111
24.7586	-0.0334	0.0003	-0.006	-0.0077	-0.0158	-0.0067	-0.01155
24.7628	-0.0312	-0.0011	-0.0058	-0.009	-0.0147	-0.0067	-0.0114167
24.7669	-0.0316	-0.002	-0.0072	-0.0092	-0.0147	-0.0073	-0.012
24.7711	-0.0313	-0.0018	-0.0078	-0.0097	-0.0155	-0.0079	-0.0123333
24.7753	-0.0318	-0.001	-0.0085	-0.0089	-0.0149	-0.0081	-0.0122
24.7792	-0.0333	-0.0014	-0.0071	-0.0091	-0.0162	-0.0074	-0.0124167
24.7833	-0.0342	-0.0006	-0.0081	-0.0097	-0.0162	-0.0074	-0.0127
24.7875	-0.0341	-0.0014	-0.0096	-0.0098	-0.014	-0.0084	-0.0128833
24.7917	-0.033	-0.0011	-0.0085	-0.0108	-0.0163	-0.009	-0.0131167
24.7958	-0.0331	-0.0022	-0.0083	-0.0103	-0.0172	-0.0072	-0.01305
24.8	-0.0327	-0.0023	-0.0092	-0.0113	-0.017	-0.0084	-0.0134833
24.8042	-0.0337	-0.0017	-0.0093	-0.0108	-0.0177	-0.0092	-0.0137333
24.8081	-0.0333	-0.0018	-0.0089	-0.0109	-0.0164	-0.0081	-0.0132333
24.8122	-0.0349	-0.0019	-0.0098	-0.0112	-0.0172	-0.0084	-0.0139
24.8164	-0.0335	-0.003	-0.0094	-0.0119	-0.0174	-0.0084	-0.0139333
24.8203	-0.0343	-0.0025	-0.0092	-0.0117	-0.0174	-0.0093	-0.0140667
24.8244	-0.0353	-0.0026	-0.0105	-0.0121	-0.0182	-0.0092	-0.01465
24.8286	-0.0353	-0.0029	-0.0098	-0.0107	-0.0182	-0.0094	-0.0143833
24.8328	-0.0326	-0.0027	-0.0103	-0.0111	-0.0178	-0.0103	-0.0141333
24.8369	-0.0345	-0.0037	-0.0109	-0.0122	-0.0189	-0.0088	-0.0148333
24.8411	-0.0339	-0.0023	-0.0104	-0.0128	-0.0179	-0.0104	-0.0146167
24.8453	-0.035	-0.0023	-0.0108	-0.0123	-0.0195	-0.0098	-0.01495
24.8494	-0.0341	-0.0028	-0.0104	-0.0131	-0.0194	-0.0104	-0.0150333
24.8536	-0.0359	-0.0026	-0.0117	-0.0116	-0.0195	-0.0094	-0.0151167
24.8578	-0.0353	-0.0024	-0.0115	-0.0115	-0.0184	-0.0102	-0.0148833
24.8619	-0.0344	-0.0036	-0.012	-0.0119	-0.0172	-0.0101	-0.0148667
24.8661	-0.034	-0.0027	-0.0119	-0.0133	-0.0175	-0.0109	-0.01505
24.8703	-0.0353	-0.0034	-0.0117	-0.0119	-0.02	-0.0105	-0.0154667
24.8744	-0.0354	-0.0043	-0.0124	-0.0127	-0.0194	-0.0106	-0.0158
24.8783	-0.0354	-0.0033	-0.012	-0.0128	-0.0199	-0.0113	-0.0157833
24.8819	-0.0347	-0.0038	-0.0126	-0.0127	-0.0206	-0.0099	-0.0157167
24.8858	-0.0351	-0.0034	-0.012	-0.0138	-0.02	-0.0107	-0.0158333
24.8894	-0.0357	-0.0035	-0.0115	-0.0135	-0.0194	-0.0104	-0.0156667
24.8936	-0.035	-0.0041	-0.0127	-0.0125	-0.0195	-0.0121	-0.0159833
24.8978	-0.0337	-0.0051	-0.0119	-0.0131	-0.0182	-0.011	-0.0155
24.9019	-0.0363	-0.0039	-0.0131	-0.0123	-0.0211	-0.0108	-0.01625
24.9061	-0.0347	-0.0046	-0.0128	-0.0123	-0.0192	-0.0118	-0.0159
24.91	-0.0359	-0.0035	-0.0141	-0.0119	-0.0188	-0.0118	-0.016
24.9136	-0.0341	-0.0049	-0.013	-0.0124	-0.0198	-0.0116	-0.0159667
24.9178	-0.0355	-0.0043	-0.0143	-0.0135	-0.0199	-0.0122	-0.0166167
24.9219	-0.0349	-0.0036	-0.0134	-0.013	-0.0194	-0.0121	-0.0160667
24.9261	-0.0343	-0.0039	-0.0126	-0.0131	-0.0207	-0.0113	-0.0159833
24.9303	-0.0341	-0.0051	-0.0135	-0.0133	-0.0207	-0.0111	-0.0163
24.9344	-0.0368	-0.0042	-0.0151	-0.0132	-0.0202	-0.0131	-0.0171
24.9386	-0.036	-0.0036	-0.0141	-0.0135	-0.0203	-0.0115	-0.0165
24.9428	-0.0358	-0.003	-0.0138	-0.0136	-0.0196	-0.0135	-0.01655
24.9467	-0.034	-0.0052	-0.0146	-0.0137	-0.0198	-0.0129	-0.0167
24.9508	-0.0365	-0.0034	-0.0138	-0.0128	-0.0205	-0.0119	-0.0164833
24.955	-0.035	-0.0037	-0.0144	-0.0141	-0.0201	-0.012	-0.01655
24.9592	-0.0368	-0.0031	-0.0144	-0.0142	-0.0209	-0.0128	-0.0170333
24.9631	-0.0355	-0.0045	-0.0135	-0.0127	-0.02	-0.0113	-0.01625
24.9672	-0.0354	-0.005	-0.015	-0.0136	-0.021	-0.0124	-0.0170667
24.9714	-0.0356	-0.0036	-0.0144	-0.0145	-0.0222	-0.0126	-0.01715
24.9756	-0.0354	-0.0043	-0.0141	-0.0139	-0.0207	-0.0121	-0.01675
24.9797	-0.0365	-0.0037	-0.0155	-0.0131	-0.0206	-0.0122	-0.0169333
24.9836	-0.0359	-0.0061	-0.0143	-0.0142	-0.02	-0.0142	-0.01745
24.9878	-0.0362	-0.0054	-0.015	-0.0142	-0.021	-0.0129	-0.01745
24.9917	-0.0364	-0.0048	-0.0153	-0.0145	-0.021	-0.0124	-0.0174
24.9953	-0.0354	-0.0036	-0.0137	-0.0142	-0.0213	-0.0132	-0.0169
24.9994	-0.0364	-0.0049	-0.0135	-0.0143	-0.021	-0.0124	-0.0170833
25.0036	-0.0346	-0.0039	-0.0163	-0.0138	-0.0203	-0.0125	-0.0169
25.0078	-0.0353	-0.0048	-0.0156	-0.0138	-0.0209	-0.0133	-0.0172833
25.0119	-0.0354	-0.0042	-0.0152	-0.0148	-0.0227	-0.0121	-0.0174
25.0161	-0.0357	-0.0049	-0.0137	-0.0143	-0.0211	-0.0129	-0.0171
25.0203	-0.0347	-0.0042	-0.0142	-0.0154	-0.0208	-0.0134	-0.0171167
25.0244	-0.0349	-0.0048	-0.0147	-0.0154	-0.0203	-0.0133	-0.0172333
25.0286	-0.0356	-0.0048	-0.0157	-0.0147	-0.021	-0.0126	-0.0174
25.0328	-0.0359	-0.0041	-0.0147	-0.0157	-0.0215	-0.0137	-0.0176
25.0369	-0.0357	-0.0049	-0.0149	-0.0134	-0.0211	-0.0131	-0.0171833
25.0411	-0.0363	-0.0057	-0.0158	-0.0155	-0.0212	-0.0136	-0.0180167
25.0453	-0.035	-0.0038	-0.0165	-0.0143	-0.0222	-0.0128	-0.0174333
25.0494	-0.0358	-0.005	-0.0152	-0.0148	-0.0223	-0.0133	-0.0177333
25.0533	-0.0356	-0.0067	-0.0155	-0.0148	-0.0221	-0.0125	-0.0178667
25.0569	-0.0359	-0.0061	-0.0159	-0.0157	-0.0203	-0.0145	-0.0180667
25.0608	-0.035	-0.0044	-0.0146	-0.0159	-0.0226	-0.013	-0.0175833
25.0644	-0.0353	-0.0051	-0.0158	-0.0151	-0.0225	-0.0131	-0.0178167
25.0683	-0.0351	-0.005	-0.0155	-0.0142	-0.022	-0.0137	-0.0175833
25.0725	-0.0362	-0.006	-0.0164	-0.0152	-0.0223	-0.0133	-0.0182333
25.0767	-0.0371	-0.0051	-0.0162	-0.0153	-0.0209	-0.0127	-0.0178833
25.0808	-0.0363	-0.0044	-0.0151	-0.015	-0.0222	-0.0126	-0.0176
25.085	-0.0351	-0.0045	-0.0161	-0.015	-0.0212	-0.0128	-0.01745
25.0889	-0.0374	-0.0034	-0.0157	-0.0157	-0.0215	-0.0137	-0.0179
25.0931	-0.0355	-0.0058	-0.0167	-0.0156	-0.0205	-0.0144	-0.0180833
25.0969	-0.0358	-0.0046	-0.0159	-0.0156	-0.02	-0.0125	-0.0174
25.1006	-0.0342	-0.0042	-0.0153	-0.0149	-0.0214	-0.0145	-0.0174167
25.1047	-0.0355	-0.0043	-0.0165	-0.0158	-0.0222	-0.0144	-0.0181167
25.1089	-0.0358	-0.006	-0.0155	-0.0155	-0.0217	-0.0143	-0.0181333
25.1131	-0.0366	-0.0044	-0.0151	-0.0147	-0.0216	-0.015	-0.0179
25.1172	-0.0379	-0.006	-0.0163	-0.0162	-0.022	-0.0147	-0.01885
25.6172	-0.036	0.0024	-0.0193	-0.0087	-0.0212	-0.0021	-0.01415
26.1172	-0.0358	0.0026	-0.0187	-0.0086	-0.0226	-0.0011	-0.0140333
26.6172	-0.037	0.0026	-0.0191	-0.0085	-0.0216	0.0003	-0.0138833
27.1156	-0.0353	0.0025	-0.0178	-0.0075	-0.0199	-0.0008	-0.0131333
27.6156	-0.0346	0.0029	-0.0173	-0.0071	-0.0207	-0.0003	-0.01285
28.1156	-0.0353	0.0031	-0.016	-0.008	-0.0204	0.0013	-0.01255
28.6156	-0.0363	0.0054	-0.0142	-0.0072	-0.0184	0.0009	-0.0116333
29.115	-0.0359	0.005	-0.0161	-0.0083	-0.0191	0.0013	-0.0121833
29.615	-0.035	0.0043	-0.0156	-0.0073	-0.0177	0.0006	-0.0117833
30.1144	-0.0347	0.0048	-0.0158	-0.0071	-0.0186	0.002	-0.0115667
32.1275	-0.0337	-0.0009	-0.0139	-0.0132	-0.0178	-0.0088	-0.0147167
33.1275	-0.0357	-0.0009	-0.0158	-0.0152	-0.0168	-0.0088	-0.0155333
34.1275	-0.0347	0.0026	-0.0151	-0.0129	-0.0181	-0.0051	-0.0138833
35.1275	-0.0357	0.0029	-0.0147	-0.014	-0.017	0.0007	-0.0129667
36.1275	-0.0351	0.0038	-0.0142	-0.0118	-0.0171	-0.0023	-0.0127833
37.1275	-0.0367	0.0039	-0.0141	-0.0138	-0.0155	-0.002	-0.0130333
38.1272	-0.036	0.004	-0.0148	-0.0123	-0.0153	-0.0021	-0.01275
39.1272	-0.0364	0.0041	-0.0138	-0.0108	-0.0149	-0.0029	-0.01245
40.1267	-0.037	0.0024	-0.0132	-0.0124	-0.0154	-0.0031	-0.0131167
41.1267	-0.0379	0.0041	-0.0145	-0.0125	-0.0146	-0.0041	-0.01325
42.1261	-0.0383	0.0042	-0.0153	-0.0132	-0.0146	-0.0037	-0.0134833
43.1261	-0.0385	0.003	-0.0136	-0.0118	-0.0139	-0.0051	-0.0133167
44.1261	-0.0384	0.0039	-0.0139	-0.0114	-0.0134	-0.0049	-0.0130167
45.1261	-0.0386	0.0034	-0.0144	-0.0118	-0.0126	-0.0049	-0.01315
46.1256	-0.0387	0.0031	-0.0144	-0.0133	-0.0133	-0.0045	-0.0135167
47.1256	-0.04	0.0026	-0.0133	-0.0124	-0.0126	-0.0052	-0.0134833
48.1256	-0.0393	0.0029	-0.0136	-0.0134	-0.0136	-0.0048	-0.0136333
49.1256	-0.0419	0.0039	-0.0144	-0.0122	-0.0128	-0.0056	-0.0138333
50.125	-0.0442	0.0038	-0.0135	-0.011	-0.0113	-0.0034	-0.0132667
51.125	-0.0449	0.0032	-0.0136	-0.011	-0.0116	-0.0044	-0.0137167
52.125	-0.0447	0.0039	-0.0133	-0.0105	-0.0111	-0.0045	-0.0133667
53.125	-0.0433	0.0043	-0.0119	-0.0118	-0.0119	-0.0039	-0.0130833
54.125	-0.0434	0.0041	-0.0121	-0.012	-0.0098	-0.0062	-0.0132333
55.125	-0.0434	0.0051	-0.0121	-0.0113	-0.0108	-0.0063	-0.0131333
56.125	-0.0448	0.0048	-0.0116	-0.0119	-0.0113	-0.007	-0.0136333
57.125	-0.0451	0.0029	-0.0135	-0.0102	-0.0105	-0.0073	-0.01395
58.1247	-0.0445	0.0042	-0.0124	-0.0112	-0.0116	-0.0072	-0.0137833
59.1247	-0.0457	0.0055	-0.0132	-0.0113	-0.0121	-0.0073	-0.0140167
60.1247	-0.0452	0.003	-0.0121	-0.0121	-0.0121	-0.0067	-0.0142
61.1247	-0.0467	0.004	-0.0121	-0.0118	-0.0127	-0.0075	-0.0144667
62.1247	-0.0463	0.0048	-0.0132	-0.0119	-0.0128	-0.0069	-0.0143833
63.1247	-0.0465	0.0042	-0.0123	-0.0118	-0.0117	-0.0081	-0.0143667
64.1247	-0.0477	0.0052	-0.0126	-0.0109	-0.0113	-0.0085	-0.0143
65.1247	-0.0473	0.0031	-0.0127	-0.0114	-0.0132	-0.0089	-0.0150667
66.1244	-0.0469	0.0043	-0.0123	-0.0117	-0.0151	-0.0091	-0.0151333
67.1244	-0.0474	0.0033	-0.0134	-0.0108	-0.0143	-0.009	-0.0152667
68.1244	-0.0489	0.0024	-0.012	-0.0114	-0.0141	-0.0087	-0.01545
69.1244	-0.0504	0.0035	-0.0131	-0.0107	-0.0141	-0.0084	-0.0155333
70.1239	-0.0492	0.0051	-0.0125	-0.0102	-0.0127	-0.0055	-0.0141667
71.1239	-0.0489	0.0048	-0.0119	-0.0098	-0.0135	-0.0081	-0.0145667
72.1239	-0.0485	0.0039	-0.012	-0.0116	-0.0153	-0.0082	-0.0152833
73.1239	-0.0498	0.0038	-0.0116	-0.0124	-0.0127	-0.0085	-0.0152
74.1239	-0.0499	0.0047	-0.0115	-0.0105	-0.0139	-0.0097	-0.0151333
75.1233	-0.049	0.0036	-0.0113	-0.0112	-0.013	-0.0093	-0.0150333
76.1233	-0.0497	0.0039	-0.0123	-0.0118	-0.0133	-0.0095	-0.01545
77.1233	-0.0484	0.0035	-0.0121	-0.0107	-0.0125	-0.0098	-0.015
78.1233	-0.0487	0.0047	-0.0109	-0.0105	-0.0144	-0.0085	-0.0147167
79.1233	-0.05	0.0041	-0.0126	-0.0119	-0.0144	-0.0103	-0.01585
80.1233	-0.0503	0.0044	-0.012	-0.0127	-0.0148	-0.008	-0.0155667
81.1233	-0.0504	0.0034	-0.0118	-0.0122	-0.0146	-0.0093	-0.0158167
82.1233	-0.049	0.0042	-0.0126	-0.0121	-0.014	-0.0104	-0.01565
83.1233	-0.0516	0.0039	-0.0125	-0.0116	-0.0136	-0.0096	-0.0158333
84.1233	-0.0494	0.0037	-0.012	-0.0118	-0.0153	-0.0105	-0.0158833
85.1233	-0.0501	0.0048	-0.012	-0.012	-0.0135	-0.0096	-0.0154
86.1233	-0.051	0.0043	-0.0123	-0.0112	-0.0137	-0.0115	-0.0159
87.1233	-0.05	0.0046	-0.0113	-0.0125	-0.0135	-0.0106	-0.01555
88.1233	-0.0504	0.0066	-0.0113	-0.0123	-0.0138	-0.0108	-0.0153333
89.1233	-0.0512	0.0067	-0.0123	-0.0128	-0.0148	-0.0118	-0.0160333
90.1233	-0.0509	0.0068	-0.0115	-0.0129	-0.0139	-0.0107	-0.0155167
91.1233	-0.0516	0.0068	-0.012	-0.013	-0.0151	-0.0118	-0.0161167
92.1233	-0.0505	0.0067	-0.0118	-0.0148	-0.014	-0.0097	-0.0156833
93.1233	-0.0515	0.0055	-0.0118	-0.0132	-0.0144	-0.0086	-0.0156667
94.1233	-0.0517	0.0062	-0.0126	-0.0134	-0.0141	-0.0105	-0.0160167
99.1139	-0.0491	0.0002	-0.0097	-0.0176	-0.0136	-0.0248	-0.0191
100.114	-0.0493	-0.0004	-0.01	-0.0182	-0.0156	-0.0263	-0.0199667
101.114	-0.0495	-0.0023	-0.01	-0.0196	-0.0154	-0.0236	-0.0200667
102.114	-0.0516	-0.0007	-0.0127	-0.0188	-0.0159	-0.0199	-0.0199333
103.114	-0.0505	0.0012	-0.0109	-0.0191	-0.0155	-0.0162	-0.0185
104.114	-0.0519	0.0027	-0.0109	-0.0184	-0.0162	-0.0146	-0.0182167
105.114	-0.0525	0.0012	-0.0106	-0.0176	-0.0157	-0.0136	-0.0181333
106.114	-0.0521	0.0026	-0.0101	-0.0184	-0.0154	-0.0116	-0.0175
107.114	-0.0541	0.0023	-0.0112	-0.0187	-0.0144	-0.0123	-0.0180667
108.114	-0.0527	0.0015	-0.0108	-0.0177	-0.0147	-0.0117	-0.0176833
109.113	-0.0516	0.0033	-0.0115	-0.0166	-0.0165	-0.0113	-0.0173667
110.113	-0.0532	0.0019	-0.01	-0.0165	-0.0169	-0.0103	-0.0175
111.113	-0.053	0.003	-0.0115	-0.018	-0.015	-0.0122	-0.0177833
112.113	-0.0534	0.0015	-0.0111	-0.0168	-0.0183	-0.0127	-0.0184667
113.113	-0.0525	0.0037	-0.0107	-0.0178	-0.0159	-0.0119	-0.0175167
114.113	-0.0537	0.0011	-0.0104	-0.0176	-0.0157	-0.0137	-0.0183333
115.113	-0.0532	0.003	-0.0116	-0.0184	-0.016	-0.0135	-0.0182833
116.113	-0.0532	0.0019	-0.011	-0.0182	-0.0152	-0.0142	-0.0183167
117.113	-0.0547	0.0029	-0.0124	-0.0179	-0.017	-0.0134	-0.01875
118.113	-0.054	0.0035	-0.0126	-0.0169	-0.0167	-0.0125	-0.0182
119.113	-0.0541	0.0028	-0.0108	-0.018	-0.0167	-0.0134	-0.0183667
120.113	-0.0547	0.0029	-0.0123	-0.0173	-0.0171	-0.0136	-0.0186833
121.113	-0.0539	0.0036	-0.0113	-0.0182	-0.0178	-0.015	-0.0187667
122.113	-0.0547	0.002	-0.0109	-0.0167	-0.0181	-0.0144	-0.0188
123.113	-0.0535	0.0028	-0.0112	-0.0191	-0.0165	-0.015	-0.01875
124.113	-0.0548	0.0041	-0.0124	-0.0175	-0.0167	-0.0174	-0.0191167
125.113	-0.0565	0.0022	-0.0116	-0.0181	-0.0174	-0.0156	-0.0195
126.113	-0.0553	0.0042	-0.0127	-0.0193	-0.0176	-0.0175	-0.0197
127.113	-0.0561	0.0024	-0.0138	-0.0179	-0.0177	-0.0167	-0.0199667
128.113	-0.0574	0.0026	-0.0122	-0.0189	-0.0179	-0.0175	-0.0202167
129.113	-0.0564	0.0029	-0.012	-0.0183	-0.0165	-0.018	-0.0197167
130.113	-0.0564	0.0026	-0.0124	-0.0188	-0.0165	-0.0169	-0.0197333
131.113	-0.0577	0.0018	-0.012	-0.0201	-0.0173	-0.0175	-0.0204667
132.113	-0.0568	0.0029	-0.012	-0.0185	-0.0179	-0.0179	-0.0200333
133.113	-0.0582	0.0042	-0.0122	-0.0184	-0.0178	-0.0197	-0.02035
134.113	-0.0585	0.0037	-0.0121	-0.0189	-0.0177	-0.0185	-0.0203333
135.113	-0.0584	0.0042	-0.0115	-0.0187	-0.0186	-0.0192	-0.0203667
136.113	-0.0594	0.0029	-0.0134	-0.02	-0.0179	-0.0191	-0.02115
137.113	-0.0584	0.0036	-0.0127	-0.0195	-0.0184	-0.0197	-0.02085
138.113	-0.0576	0.0047	-0.0126	-0.019	-0.0183	-0.0179	-0.0201167
139.113	-0.0591	0.0044	-0.0134	-0.0189	-0.0184	-0.0195	-0.0208167
140.113	-0.0599	0.0031	-0.0139	-0.0204	-0.019	-0.0207	-0.0218
141.113	-0.0585	0.0045	-0.0127	-0.0202	-0.0195	-0.0185	-0.0208167
142.113	-0.0595	0.0043	-0.0133	-0.0195	-0.0194	-0.0204	-0.0213
143.113	-0.0577	0.0042	-0.0128	-0.0203	-0.0192	-0.0203	-0.0210167
144.113	-0.0594	0.0038	-0.0126	-0.0195	-0.0178	-0.0209	-0.0210667
145.113	-0.059	0.0039	-0.0136	-0.0197	-0.0177	-0.0194	-0.0209167
146.113	-0.0589	0.0033	-0.0145	-0.0197	-0.0174	-0.02	-0.0212
147.113	-0.0612	0.0026	-0.0137	-0.0205	-0.0182	-0.0205	-0.0219167
148.113	-0.0595	0.0051	-0.0122	-0.0196	-0.0191	-0.0203	-0.0209333
149.112	-0.0602	0.0042	-0.0134	-0.0211	-0.0191	-0.0198	-0.0215667
150.112	-0.0604	0.0036	-0.013	-0.0217	-0.0188	-0.0206	-0.0218167
151.112	-0.0602	0.006	-0.0134	-0.0213	-0.0197	-0.0209	-0.0215833
152.112	-0.0594	0.0039	-0.0134	-0.02	-0.0196	-0.0215	-0.0216667
153.112	-0.0624	0.0056	-0.0135	-0.0207	-0.02	-0.0213	-0.02205
154.112	-0.0598	0.0066	-0.0138	-0.0198	-0.0189	-0.0217	-0.0212333
155.112	-0.0603	0.0059	-0.0128	-0.0201	-0.0199	-0.02	-0.0212
156.112	-0.0613	0.0063	-0.0134	-0.0215	-0.0187	-0.0199	-0.0214167
157.112	-0.0615	0.0063	-0.0137	-0.0211	-0.0202	-0.0207	-0.0218167
158.112	-0.0625	0.0061	-0.0137	-0.0227	-0.0201	-0.0208	-0.0222833
159.113	-0.0622	0.0055	-0.0123	-0.0224	-0.0178	-0.0213	-0.02175
160.113	-0.0621	0.0048	-0.0133	-0.0225	-0.0203	-0.0211	-0.0224167
161.113	-0.0636	0.0058	-0.0124	-0.0219	-0.0194	-0.0211	-0.0221
162.113	-0.0629	0.0067	-0.013	-0.021	-0.0212	-0.0227	-0.02235
163.114	-0.0627	0.0054	-0.0136	-0.0216	-0.0205	-0.0203	-0.0222167
164.114	-0.0626	0.0062	-0.014	-0.0207	-0.0206	-0.0234	-0.0225167
165.114	-0.0633	0.0058	-0.0126	-0.0213	-0.0195	-0.0237	-0.0224333
166.114	-0.0625	0.0063	-0.0147	-0.0214	-0.0206	-0.0224	-0.02255
167.328	-0.0624	0.0078	-0.0153	-0.023	-0.0216	-0.0225	-0.0228333
168.329	-0.0646	0.0068	-0.0136	-0.0223	-0.0211	-0.023	-0.0229667
169.329	-0.0632	0.0059	-0.0145	-0.0236	-0.0194	-0.0209	-0.0226167
170.329	-0.0627	0.0077	-0.0128	-0.023	-0.02	-0.0211	-0.0219833
171.329	-0.0623	0.006	-0.0144	-0.0226	-0.0198	-0.0226	-0.0226167
172.33	-0.063	0.0069	-0.0143	-0.0226	-0.0214	-0.0235	-0.0229833
173.33	-0.063	0.0069	-0.0146	-0.0224	-0.0215	-0.0229	-0.0229167
174.33	-0.0622	0.0064	-0.0145	-0.0223	-0.0209	-0.0218	-0.02255
175.331	-0.0648	0.0068	-0.014	-0.0221	-0.0218	-0.0228	-0.0231167
176.331	-0.0637	0.0076	-0.0151	-0.0229	-0.0216	-0.0227	-0.0230667
177.331	-0.0634	0.0072	-0.0146	-0.0218	-0.0213	-0.0236	-0.0229167
178.331	-0.0631	0.0075	-0.0142	-0.0222	-0.0219	-0.0213	-0.0225333
179.331	-0.0637	0.0065	-0.0144	-0.0243	-0.0206	-0.0224	-0.02315
180.331	-0.0636	0.0059	-0.0138	-0.0221	-0.0225	-0.0222	-0.02305
181.331	-0.0646	0.0063	-0.0135	-0.0237	-0.0238	-0.0232	-0.02375
182.331	-0.0634	0.0059	-0.0143	-0.0244	-0.022	-0.023	-0.0235333
183.331	-0.0653	0.0052	-0.015	-0.0221	-0.0214	-0.0238	-0.0237333
184.331	-0.0661	0.0055	-0.0136	-0.0239	-0.0225	-0.0229	-0.0239167
185.331	-0.0651	0.0056	-0.015	-0.0234	-0.022	-0.0252	-0.0241833
186.331	-0.0654	0.0042	-0.0154	-0.0247	-0.023	-0.0235	-0.0246333
187.332	-0.0666	0.0062	-0.0158	-0.0238	-0.0238	-0.0239	-0.0246167
188.332	-0.0668	0.0051	-0.0153	-0.0244	-0.024	-0.0232	-0.0247667
189.332	-0.0669	0.0068	-0.0152	-0.0253	-0.0222	-0.0248	-0.0246
190.332	-0.0667	0.0055	-0.0163	-0.0244	-0.022	-0.0233	-0.0245333
191.332	-0.0647	0.0053	-0.0158	-0.0236	-0.0238	-0.0252	-0.0246333
192.332	-0.0654	0.0064	-0.0146	-0.024	-0.022	-0.0242	-0.0239667
193.332	-0.0667	0.0056	-0.0157	-0.0256	-0.0237	-0.0239	-0.025
194.332	-0.0662	0.0072	-0.0147	-0.0247	-0.0229	-0.0243	-0.0242667
195.332	-0.0675	0.0061	-0.016	-0.0243	-0.0223	-0.0247	-0.0247833
196.333	-0.0665	0.0068	-0.0148	-0.0245	-0.0233	-0.0246	-0.0244833
197.333	-0.0668	0.0062	-0.0166	-0.0253	-0.0234	-0.0255	-0.0252333
198.333	-0.0665	0.0051	-0.0166	-0.0244	-0.0236	-0.0257	-0.0252833
199.333	-0.0658	0.0055	-0.0167	-0.0265	-0.0233	-0.0258	-0.0254333
200.334	-0.067	0.0063	-0.0166	-0.0258	-0.0233	-0.0244	-0.0251333
201.334	-0.0663	0.0069	-0.0159	-0.0267	-0.0236	-0.0247	-0.02505
202.334	-0.0681	0.0069	-0.0157	-0.0265	-0.0248	-0.0245	-0.02545
203.334	-0.0673	0.0064	-0.0172	-0.0273	-0.0228	-0.0242	-0.0254
204.334	-0.0665	0.0056	-0.0155	-0.0263	-0.025	-0.0254	-0.0255167
205.334	-0.0694	0.0054	-0.0157	-0.0257	-0.0238	-0.0269	-0.0260167
206.334	-0.0672	0.0059	-0.016	-0.0264	-0.024	-0.027	-0.0257833
207.334	-0.0687	0.0057	-0.0171	-0.0262	-0.0242	-0.025	-0.0259167
208.334	-0.068	0.0054	-0.0159	-0.0272	-0.0237	-0.0248	-0.0257
209.335	-0.0667	0.006	-0.0163	-0.0287	-0.0243	-0.0252	-0.0258667
210.335	-0.0677	0.0061	-0.0152	-0.0268	-0.0234	-0.0247	-0.0252833
211.335	-0.0689	0.0067	-0.0156	-0.0274	-0.0242	-0.0246	-0.0256667
212.335	-0.0683	0.0074	-0.0166	-0.0268	-0.0257	-0.0264	-0.0260667
213.335	-0.0679	0.0065	-0.0158	-0.0267	-0.0237	-0.0251	-0.02545
214.336	-0.0688	0.0053	-0.0166	-0.0281	-0.0257	-0.0266	-0.02675
215.336	-0.0689	0.0059	-0.0171	-0.0271	-0.024	-0.0253	-0.0260833
203.766	-0.082	-0.0321	0.0246	-0.0824	-0.1011	-0.1335	-0.06775
204.766	-0.0838	-0.0324	0.0231	-0.0828	-0.1025	-0.134	-0.0687333
205.765	-0.0824	-0.0316	0.0248	-0.0851	-0.101	-0.1327	-0.068
206.765	-0.0807	-0.0331	0.0234	-0.0838	-0.1015	-0.1328	-0.0680833
207.765	-0.0845	-0.0333	0.0242	-0.0823	-0.0996	-0.1338	-0.0682167
208.764	-0.0829	-0.0311	0.0246	-0.0828	-0.0994	-0.1342	-0.0676333
209.764	-0.0832	-0.033	0.0238	-0.0843	-0.1019	-0.1332	-0.0686333
210.764	-0.0839	-0.0345	0.0231	-0.083	-0.1024	-0.1337	-0.0690667
211.764	-0.0823	-0.0333	0.0229	-0.0839	-0.1022	-0.1335	-0.0687167
212.764	-0.0838	-0.0327	0.0214	-0.0831	-0.1028	-0.1342	-0.0692
213.764	-0.0845	-0.0327	0.0226	-0.084	-0.1018	-0.1342	-0.0691
214.764	-0.0858	-0.0341	0.0205	-0.0844	-0.1028	-0.1337	-0.07005
215.764	-0.0849	-0.0342	0.0212	-0.0849	-0.1019	-0.1342	-0.0698167
216.764	-0.0867	-0.0344	0.0212	-0.0846	-0.1028	-0.1333	-0.0701
217.764	-0.0851	-0.0331	0.0213	-0.0854	-0.1046	-0.1337	-0.0701
218.764	-0.086	-0.0353	0.0212	-0.0834	-0.1024	-0.1332	-0.06985
219.754	-0.0382	-0.03	0.065	-0.0411	-0.0346	-0.0309	-0.0183
220.755	-0.0385	-0.0301	0.063	-0.0414	-0.0355	-0.0318	-0.01905

## Sheet: KTMT5 Graph2
xCELLigence raw data for KTMT5 (Fungal extract)
	Time(Hour)	A100	A50	A25	A12.5	A6.25	A3.13	A1.56	A0
	0	0	0	0	0	0	0	0	0
	0.0039	-0.000825	-0.0011	-0.00235	-0.00245	-0.001625	-0.00105	-0.001875	-0.00174167
	0.3433	-0.0246	-0.0219667	-0.025075	-0.0237	-0.02315	-0.018275	-0.0339	-0.0243444
	0.5933	0.08465	0.114067	0.153375	0.149025	0.149675	0.16695	0.122475	0.142594
	0.8433	0.261925	0.335033	0.448575	0.4445	0.449125	0.452225	0.3825	0.41866
Av	0.35676	0.06423	0.0852067	0.114905	0.113475	0.114805	0.11997	0.09384	0.107034
	1.0933	0.477975	0.5873	0.768325	0.768775	0.7784	0.77185	0.65185	0.721083
	1.3433	0.642725	0.7806	1.02363	1.0192	1.03777	1.0204	0.849275	0.955146
	1.5933	0.728575	0.870467	1.13985	1.13348	1.14777	1.13728	0.934675	1.06059
	1.8433	0.745675	0.876233	1.13793	1.13142	1.13473	1.13617	0.925475	1.05699
Av	1.4683	0.648737	0.77865	1.01743	1.01322	1.02467	1.01642	0.840319	0.948452
	2.0933	0.72075	0.8421	1.07818	1.07242	1.07132	1.0782	0.8753	1.00292
	2.3433	0.684025	0.795867	1.0193	1.00232	0.990975	1.00693	0.82145	0.939474
	2.5933	0.643825	0.7599	0.96235	0.9342	0.921075	0.9375	0.77435	0.881562
Av	2.3433	0.682867	0.799289	1.01994	1.00298	0.994458	1.00754	0.8237	0.941319
	3.5933	0.54375	0.620767	0.78345	0.75485	0.731925	0.756175	0.65695	0.717353
	4.5933	0.48085	0.543133	0.6549	0.6397	0.62715	0.6397	0.5805	0.614181
	5.5933	0.441775	0.488067	0.5723	0.572025	0.554525	0.561875	0.521875	0.545111
	6.5933	0.410275	0.4486	0.508875	0.516775	0.499025	0.509775	0.471675	0.492454
	7.5933	0.387675	0.4126	0.476075	0.47475	0.462325	0.4793	0.4397	0.457458
	8.5933	0.37905	0.403067	0.4504	0.45095	0.442275	0.4546	0.430675	0.438661
	9.5933	0.3738	0.3986	0.43875	0.441325	0.440625	0.44205	0.420625	0.430329
	10.5933	0.377625	0.389933	0.43925	0.442175	0.434325	0.43545	0.415425	0.426093
	11.5933	0.38635	0.396533	0.441325	0.44745	0.43505	0.431775	0.418725	0.428476
	12.5933	0.396925	0.405333	0.447525	0.45675	0.4436	0.43995	0.422075	0.435872
	13.5933	0.406225	0.421933	0.46415	0.4695	0.458875	0.452975	0.437025	0.450743
	14.5933	0.427525	0.438167	0.478825	0.48975	0.478475	0.4724	0.460975	0.469765
	15.5933	0.442425	0.452633	0.496825	0.519075	0.4992	0.5012	0.478625	0.49126
	16.5933	0.461625	0.475967	0.519475	0.535825	0.52735	0.5192	0.49325	0.511844
	17.5933	0.487	0.504033	0.53785	0.551775	0.547175	0.5338	0.516275	0.531818
	18.5933	0.5039	0.513667	0.55405	0.5699	0.56065	0.55395	0.5339	0.547686
	19.5933	0.52045	0.525733	0.565175	0.585275	0.57225	0.56795	0.547775	0.560693
	20.5933	0.544	0.548667	0.5782	0.597325	0.594875	0.58465	0.55895	0.577111
	21.5933	0.564125	0.571433	0.594975	0.60495	0.61625	0.598625	0.573825	0.593343
	22.5928	0.58705	0.580933	0.603075	0.621525	0.632175	0.608	0.58405	0.60496
	23.5928	0.602125	0.590633	0.6213	0.631725	0.64805	0.618575	0.59965	0.618322
	24.6253	0.1416	0.0984	0.21355	0.382825	0.43725	0.466125	0.49945	0.3496
	24.6294	0.1369	0.0933667	0.2066	0.379975	0.435425	0.466325	0.4991	0.346799
	24.6336	0.133425	0.0886	0.199975	0.376	0.435	0.4661	0.4997	0.344229
	24.6378	0.13165	0.0858333	0.1941	0.3735	0.432825	0.465825	0.49875	0.341806
	24.6419	0.129175	0.0818	0.189525	0.371025	0.431725	0.465275	0.499175	0.339754
	24.6461	0.126275	0.0786333	0.184175	0.3687	0.432325	0.466325	0.50015	0.338385
	24.6503	0.12455	0.0764333	0.1801	0.367825	0.431775	0.46605	0.50085	0.337172
	24.6544	0.1229	0.0742667	0.17745	0.366775	0.43215	0.46735	0.5014	0.336565
	24.6586	0.121325	0.0720333	0.1739	0.3658	0.432375	0.46855	0.50295	0.335935
	24.6628	0.119875	0.0691667	0.17025	0.3641	0.4341	0.46895	0.50345	0.335003
	24.6669	0.118475	0.0680667	0.168075	0.36445	0.433575	0.470575	0.5049	0.33494
	24.6711	0.1169	0.0663667	0.166125	0.3638	0.436675	0.472675	0.505675	0.335219
	24.6753	0.115475	0.0656333	0.16525	0.363475	0.4369	0.47345	0.507425	0.335356
	24.6794	0.114625	0.0637	0.162375	0.363525	0.4374	0.474975	0.508925	0.33515
	24.6836	0.114075	0.0618667	0.1605	0.3645	0.439275	0.4763	0.509975	0.335403
	24.6878	0.112075	0.0607333	0.15995	0.364925	0.441225	0.4775	0.51205	0.336064
	24.6919	0.1113	0.0600333	0.159475	0.365625	0.4425	0.4798	0.513	0.336739
	24.6961	0.1105	0.0580667	0.158025	0.366425	0.44255	0.4811	0.51535	0.336919
	24.7003	0.109875	0.0572	0.1569	0.366625	0.445325	0.483175	0.51655	0.337629
	24.7044	0.10935	0.0565333	0.15525	0.367725	0.447	0.4845	0.518475	0.338247
	24.7086	0.10855	0.0559667	0.1557	0.368925	0.44815	0.48605	0.519475	0.339044
	24.7128	0.10765	0.0556667	0.155125	0.369075	0.4507	0.487575	0.521325	0.339911
	24.7169	0.106525	0.0534	0.15545	0.369525	0.452125	0.488825	0.5225	0.340304
	24.7211	0.1056	0.0535333	0.155725	0.371375	0.453525	0.49145	0.525	0.341768
	24.7253	0.1056	0.053	0.1545	0.37195	0.4548	0.49375	0.5266	0.342433
	24.7294	0.1051	0.0513	0.153575	0.372325	0.4567	0.494975	0.527675	0.342758
	24.7336	0.1043	0.0517333	0.153425	0.37405	0.459075	0.496525	0.529375	0.344031
	24.7378	0.104	0.0505667	0.1539	0.37415	0.4603	0.498675	0.530375	0.344661
	24.7417	0.1029	0.0504667	0.152475	0.3755	0.462075	0.499225	0.532325	0.345344
	24.7461	0.102775	0.0505667	0.152875	0.37595	0.464225	0.5021	0.53345	0.346528
	24.7503	0.1021	0.0493333	0.153175	0.3774	0.466725	0.50335	0.5351	0.347514
	24.7544	0.10115	0.0494	0.153375	0.378075	0.46805	0.505475	0.53595	0.348388
	24.7586	0.10115	0.0488	0.15335	0.3793	0.469475	0.507	0.536825	0.349125
	24.7628	0.10045	0.0486333	0.1533	0.380775	0.47105	0.5071	0.538925	0.349964
	24.7669	0.100225	0.0476333	0.153075	0.38145	0.472775	0.50975	0.539725	0.350735
	24.7711	0.099525	0.0472	0.153925	0.3823	0.472725	0.5121	0.540975	0.351538
	24.7753	0.099275	0.0468	0.1536	0.383925	0.476075	0.5131	0.54235	0.352642
	24.7792	0.0989	0.0473333	0.154075	0.383625	0.47685	0.51415	0.54285	0.353147
	24.7833	0.0978	0.0470333	0.153975	0.385375	0.479325	0.515875	0.5448	0.354397
	24.7875	0.09715	0.0470333	0.15375	0.385825	0.479125	0.516975	0.5447	0.354568
	24.7917	0.097175	0.0451667	0.15415	0.38685	0.482275	0.5188	0.545975	0.355536
	24.7958	0.0967	0.0455	0.15415	0.38775	0.483975	0.51995	0.547125	0.356408
	24.8	0.096375	0.0454333	0.154225	0.387825	0.484475	0.520475	0.5492	0.356939
	24.8042	0.09615	0.0449333	0.154775	0.3904	0.48625	0.522975	0.548725	0.35801
	24.8081	0.09545	0.0444667	0.1553	0.3902	0.486425	0.523625	0.5496	0.358269
	24.8122	0.09455	0.0445333	0.15555	0.39155	0.487625	0.52405	0.55045	0.35896
	24.8164	0.095075	0.044	0.1559	0.39325	0.489375	0.525925	0.5517	0.360025
	24.8203	0.094325	0.0442	0.1569	0.39265	0.48955	0.526875	0.5526	0.360462
	24.8244	0.094175	0.0437333	0.156425	0.394575	0.49145	0.527975	0.55355	0.361285
	24.8286	0.093775	0.0437333	0.15705	0.394875	0.492925	0.529375	0.55445	0.362068
	24.8328	0.093075	0.0432667	0.1568	0.39485	0.4942	0.53065	0.554275	0.36234
	24.8369	0.09315	0.0429	0.157375	0.3964	0.49545	0.532	0.555375	0.36325
	24.8411	0.09275	0.0427667	0.15735	0.3974	0.496675	0.532775	0.5553	0.363711
	24.8453	0.092125	0.0435	0.157175	0.39705	0.49625	0.5332	0.55625	0.363904
	24.8494	0.092	0.0429667	0.158275	0.39885	0.49845	0.533975	0.5571	0.364936
	24.8536	0.091525	0.0428333	0.1581	0.398975	0.500175	0.53525	0.558075	0.365568
	24.8578	0.09185	0.0425667	0.158875	0.399125	0.500325	0.536625	0.5578	0.365886
	24.8619	0.091125	0.0421	0.158525	0.4005	0.50295	0.536475	0.557775	0.366388
	24.8661	0.090725	0.0419667	0.159475	0.401725	0.502475	0.5375	0.55915	0.367049
	24.8703	0.09055	0.0416333	0.1596	0.4015	0.5045	0.53835	0.560125	0.367618
	24.8744	0.09045	0.0412333	0.1596	0.402675	0.50405	0.540325	0.56095	0.368139
	24.8783	0.090375	0.0408667	0.159625	0.4024	0.506175	0.540275	0.560575	0.368319
	24.8819	0.089925	0.0414	0.15975	0.403675	0.507275	0.542325	0.562175	0.369433
	24.8858	0.089725	0.0411333	0.160075	0.403875	0.508675	0.541725	0.562825	0.369718
	24.8894	0.0896	0.0408333	0.160425	0.404225	0.508825	0.542825	0.562425	0.369926
	24.8936	0.089125	0.0411	0.1599	0.40525	0.5096	0.5431	0.564175	0.370521
	24.8978	0.088975	0.0412	0.16055	0.405725	0.5105	0.5441	0.564425	0.371083
	24.9019	0.08895	0.0421333	0.1611	0.40615	0.51195	0.5452	0.5649	0.371906
	24.9061	0.088775	0.0410667	0.1609	0.406975	0.512375	0.5457	0.566025	0.372174
	24.91	0.088225	0.041	0.161275	0.407275	0.51475	0.546325	0.566925	0.372925
	24.9136	0.088575	0.0401333	0.16125	0.406975	0.514475	0.545625	0.5668	0.372543
	24.9178	0.088175	0.0396333	0.161625	0.408575	0.516325	0.5465	0.56735	0.373335
	24.9219	0.08745	0.0408333	0.16235	0.409775	0.517325	0.5476	0.5684	0.374381
	24.9261	0.0878	0.0403667	0.162575	0.409075	0.518475	0.5487	0.569075	0.374711
	24.9303	0.087	0.0396667	0.1624	0.40995	0.519925	0.549575	0.570325	0.375307
	24.9344	0.087	0.0399	0.16285	0.41105	0.51985	0.54935	0.5711	0.375683
	24.9386	0.086425	0.0398667	0.162625	0.41215	0.5207	0.549525	0.5723	0.376194
	24.9428	0.0863	0.0401333	0.163475	0.41215	0.5223	0.55035	0.572675	0.376847
	24.9467	0.086625	0.0399	0.163725	0.4123	0.522775	0.5514	0.57255	0.377108
	24.9508	0.086175	0.0393667	0.1635	0.413425	0.5236	0.5527	0.573275	0.377644
	24.955	0.086025	0.0395333	0.16365	0.414	0.524575	0.551675	0.574575	0.378001
	24.9592	0.0854	0.0389667	0.16445	0.415175	0.525975	0.553025	0.575675	0.378878
	24.9631	0.08545	0.0396333	0.164825	0.415525	0.52705	0.55395	0.5758	0.379464
	24.9672	0.085525	0.0391667	0.165225	0.4159	0.527125	0.55415	0.577225	0.379799
	24.9714	0.085	0.0387667	0.165375	0.4173	0.52805	0.554975	0.57835	0.380469
	24.9756	0.085	0.0387333	0.165225	0.416775	0.52965	0.55545	0.57835	0.380697
	24.9797	0.084575	0.0391333	0.165375	0.41825	0.5298	0.55605	0.57935	0.381326
	24.9836	0.0851	0.0386667	0.16495	0.419325	0.53065	0.55745	0.580675	0.381953
	24.9878	0.08445	0.0381667	0.165875	0.41945	0.5326	0.558025	0.582125	0.382707
	24.9917	0.0841	0.0386	0.166275	0.421225	0.533425	0.557675	0.58305	0.383375
	24.9953	0.084625	0.0378	0.1672	0.4215	0.53435	0.559525	0.583025	0.3839
	24.9994	0.083775	0.0379	0.166875	0.422575	0.5349	0.559925	0.58455	0.384454
	24.8136	0.0992212	0.049904	0.162291	0.391037	0.484186	0.518118	0.545154	0.358448
Av	24.8136	0.0992212	0.049904	0.162291	0.391037	0.484186	0.518118	0.545154	0.358448
	25.0036	0.08365	0.0381333	0.1682	0.422825	0.53605	0.5611	0.585675	0.385331
	25.0078	0.083675	0.0382333	0.16745	0.4236	0.53815	0.56175	0.5873	0.386081
	25.0119	0.08395	0.0383667	0.16725	0.423875	0.538775	0.563475	0.588175	0.386653
	25.0161	0.083775	0.0374333	0.1687	0.424825	0.539125	0.563975	0.58845	0.387085
	25.0203	0.083375	0.0374333	0.168675	0.42525	0.5402	0.5652	0.590675	0.387906
	25.0244	0.083075	0.0373667	0.16895	0.42605	0.541825	0.56525	0.59145	0.388482
	25.0286	0.08285	0.0378	0.169725	0.4263	0.542	0.566225	0.59185	0.388983
	25.0328	0.082875	0.037	0.169625	0.42745	0.543275	0.56805	0.593775	0.389863
	25.0369	0.082625	0.0369667	0.170025	0.429025	0.544525	0.569025	0.5945	0.390678
	25.0411	0.0826	0.0376333	0.16965	0.42975	0.545125	0.5698	0.595575	0.391256
	25.0453	0.08175	0.0374	0.17085	0.430675	0.5466	0.570625	0.596975	0.392187
	25.0494	0.0822	0.0375333	0.17105	0.4313	0.5472	0.57115	0.59765	0.392647
	25.0533	0.082725	0.0377667	0.171075	0.43195	0.54915	0.573025	0.5986	0.393594
	25.0569	0.081625	0.0369	0.17115	0.4332	0.551425	0.573825	0.599775	0.394379
	25.0608	0.081425	0.0374667	0.171325	0.434075	0.551425	0.57415	0.6013	0.394957
	25.0644	0.081625	0.0365667	0.172425	0.434475	0.55345	0.57525	0.602	0.395694
	25.0683	0.081775	0.0371333	0.172425	0.435775	0.55355	0.5758	0.602975	0.396276
	25.0725	0.081325	0.0365333	0.172775	0.436875	0.55485	0.576825	0.604175	0.397006
	25.0767	0.0813	0.0372	0.17385	0.437925	0.555675	0.578675	0.606575	0.398317
	25.0808	0.080775	0.0364333	0.17345	0.4381	0.557625	0.5791	0.60725	0.39866
	25.085	0.080825	0.0356667	0.17525	0.4395	0.559075	0.5811	0.608025	0.399769
	25.0889	0.080925	0.0357333	0.1739	0.44035	0.560225	0.581575	0.60945	0.400206
	25.0931	0.081125	0.0367667	0.17535	0.440725	0.560825	0.58345	0.611175	0.401382
	25.0969	0.080225	0.0366	0.175875	0.44245	0.561325	0.584425	0.61225	0.402154
	25.1006	0.0807	0.0366667	0.176	0.443075	0.56315	0.58585	0.61285	0.402932
	25.1047	0.08015	0.0364667	0.176575	0.444725	0.565225	0.586875	0.61485	0.404119
	25.1089	0.080775	0.0365333	0.176725	0.445675	0.56605	0.587925	0.615925	0.404806
	25.1131	0.08035	0.0366	0.17705	0.4475	0.5675	0.589525	0.6178	0.405996
	25.1172	0.079575	0.0355333	0.177175	0.44885	0.5688	0.59095	0.619175	0.406747
	25.6172	0.070025	0.0393333	0.277425	0.5783	0.70275	0.714925	0.7371	0.508306
Av	25.0793	0.081455	0.0371067	0.175665	0.439148	0.556831	0.579629	0.60611	0.399082
	26.1172	0.0633	0.0565333	0.3286	0.56675	0.67875	0.685275	0.709025	0.504156
	26.6172	0.06065	0.0675	0.3456	0.534675	0.624725	0.62575	0.660375	0.476438
	26.3672	0.061975	0.0620167	0.3371	0.550712	0.651738	0.655513	0.6847	0.490297
	27.1156	0.059825	0.0799	0.36055	0.51825	0.600675	0.596175	0.63695	0.465417
	27.6156	0.0575	0.0868	0.367575	0.507725	0.590325	0.585925	0.62445	0.460467
Av	27.3656	0.0586625	0.08335	0.364063	0.512987	0.5955	0.59105	0.6307	0.462942
	28.1156	0.057125	0.0885333	0.376225	0.50755	0.584625	0.58525	0.62285	0.460839
	28.6156	0.0563	0.0832	0.380475	0.503825	0.5838	0.5836	0.620125	0.459171
Av	28.3656	0.0567125	0.0858667	0.37835	0.505687	0.584213	0.584425	0.621487	0.460005
	29.115	0.05485	0.0774667	0.37915	0.500825	0.581825	0.586275	0.616025	0.456928
	29.615	0.0545	0.0706667	0.379	0.496	0.5741	0.588225	0.613275	0.453544
Av	29.365	0.054675	0.0740667	0.379075	0.498413	0.577962	0.58725	0.61465	0.455236
	30.1144	0.054225	0.0660667	0.376875	0.482275	0.56055	0.5837	0.612975	0.447074
	32.1275	0.056625	0.0766333	0.36855	0.45335	0.536325	0.56635	0.60275	0.433993
	33.1275	0.054275	0.0846667	0.353875	0.44775	0.52485	0.5459	0.580475	0.422919
	34.1275	0.05375	0.0895333	0.342875	0.44835	0.515575	0.5411	0.57135	0.418131
	35.1275	0.05475	0.0947333	0.33915	0.4543	0.529375	0.54555	0.57355	0.422776
	36.1275	0.05585	0.100967	0.339075	0.467875	0.5466	0.5551	0.5801	0.431619
	37.1275	0.0564	0.108633	0.34465	0.483225	0.55885	0.567875	0.59875	0.443664
	38.1272	0.0571	0.118233	0.35475	0.498875	0.577925	0.582525	0.6123	0.457435
	39.1272	0.05795	0.1258	0.369425	0.520825	0.599125	0.602825	0.6326	0.4751
	40.1267	0.05865	0.1314	0.3852	0.54685	0.6138	0.6266	0.64705	0.491817
	41.1267	0.0604	0.139667	0.414125	0.57085	0.63675	0.64195	0.668175	0.511919
	42.1261	0.06135	0.1469	0.430775	0.592775	0.65575	0.6498	0.678075	0.525679
	43.1261	0.06275	0.153933	0.455425	0.621025	0.681025	0.666075	0.686325	0.543968
	44.1261	0.0638	0.157733	0.48335	0.6443	0.7019	0.679225	0.696825	0.560556
	45.1261	0.06525	0.163567	0.5119	0.6702	0.710625	0.694525	0.704775	0.575932
	46.1256	0.06595	0.171167	0.54015	0.694575	0.720975	0.7009	0.717625	0.590899
	47.1256	0.06725	0.1754	0.563175	0.713375	0.733375	0.7158	0.7341	0.605871
	48.1256	0.068925	0.180533	0.599725	0.7322	0.748375	0.728825	0.74115	0.621801
	49.1256	0.0695	0.182633	0.62915	0.74455	0.767525	0.73475	0.75245	0.635176
	50.125	0.07135	0.1866	0.667475	0.7687	0.774025	0.739225	0.758025	0.649008
	51.125	0.071925	0.188433	0.70535	0.78535	0.786325	0.75235	0.77065	0.664743
	52.125	0.0732	0.188867	0.745375	0.80645	0.795975	0.763925	0.780475	0.680178
	53.125	0.074175	0.191267	0.7807	0.8357	0.812825	0.770325	0.791	0.696969
	54.125	0.075575	0.1925	0.818975	0.8609	0.8284	0.776525	0.7977	0.7125
	55.125	0.075725	0.1942	0.8609	0.878075	0.841325	0.7957	0.8028	0.728833
	56.125	0.077525	0.193567	0.9032	0.892225	0.85185	0.807775	0.8185	0.744519
	57.125	0.077875	0.195067	0.944425	0.924375	0.8607	0.816075	0.82655	0.761199
	58.1247	0.07875	0.195833	0.98835	0.9453	0.875325	0.8296	0.83915	0.778926
	59.1247	0.079775	0.195867	1.02505	0.97875	0.892475	0.848325	0.8512	0.798611
	60.1247	0.080225	0.1948	1.06285	0.9949	0.9078	0.86125	0.869375	0.815163
	61.1247	0.08085	0.194433	1.1114	1.01923	0.9227	0.87245	0.88885	0.834843
	62.1247	0.0815	0.1896	1.14485	1.0414	0.935625	0.8843	0.902875	0.849775
	63.1247	0.082	0.183567	1.18317	1.06585	0.9556	0.89975	0.9157	0.867274
	64.1247	0.0824	0.1794	1.21917	1.08467	0.973975	0.90665	0.924675	0.881425
	65.1247	0.08315	0.174833	1.25385	1.1173	0.988825	0.92155	0.931375	0.897956
	66.1244	0.0843	0.168833	1.28697	1.14892	1.00655	0.932575	0.945575	0.914906
	67.1244	0.0846	0.162467	1.3188	1.181	1.0331	0.951775	0.952525	0.933278
	68.1244	0.0853	0.158967	1.34665	1.2137	1.04355	0.96525	0.96035	0.948078
	69.1244	0.086525	0.153367	1.37357	1.24185	1.05408	0.967525	0.9762	0.961099
	70.1239	0.086775	0.147067	1.40505	1.2774	1.06747	0.977575	0.997325	0.978649
	71.1239	0.0877	0.142533	1.44097	1.3086	1.08822	0.99815	1.01495	0.998906
	72.1239	0.088525	0.1366	1.46772	1.33617	1.0969	1.0097	1.02757	1.01245
	73.1239	0.08815	0.129667	1.50255	1.37055	1.11928	1.02698	1.04055	1.03159
	74.1239	0.088375	0.123833	1.52763	1.39582	1.1349	1.04108	1.05763	1.04681
	75.1233	0.089325	0.117333	1.5568	1.42478	1.1508	1.06073	1.07032	1.06346
	76.1233	0.089925	0.1112	1.5777	1.45035	1.16025	1.07095	1.0846	1.07584
	77.1233	0.0902	0.107	1.5951	1.47247	1.17742	1.094	1.10195	1.09133
	78.1233	0.09065	0.1009	1.61247	1.49145	1.19075	1.1087	1.10698	1.10187
	79.1233	0.090925	0.0962667	1.62038	1.5061	1.20243	1.12302	1.11505	1.11054
	80.1233	0.091875	0.0909667	1.63485	1.51805	1.21423	1.14328	1.1296	1.12183
	81.1233	0.092225	0.0877	1.64515	1.534	1.23103	1.14645	1.14213	1.13108
	82.1233	0.093075	0.0824333	1.65435	1.55195	1.25515	1.15983	1.15755	1.14354
	83.1233	0.09305	0.08	1.6707	1.5764	1.26915	1.16458	1.16352	1.15406
	84.1233	0.093275	0.0744	1.67343	1.58635	1.28735	1.18185	1.17667	1.16334
	85.1233	0.094325	0.0718667	1.6821	1.5957	1.29712	1.19103	1.1802	1.16967
	86.1233	0.094275	0.0702333	1.68735	1.6109	1.301	1.19435	1.1864	1.17504
	87.1233	0.09525	0.0669	1.69195	1.61428	1.30307	1.20922	1.19435	1.17996
	88.1233	0.0957	0.0627333	1.69423	1.61985	1.29757	1.21517	1.18895	1.17975
	89.1233	0.095925	0.0602333	1.6946	1.61725	1.29668	1.22575	1.1919	1.18107
	90.1233	0.0962	0.0574	1.7016	1.6179	1.30525	1.23713	1.20342	1.18712
	91.1233	0.09715	0.0569	1.70507	1.62118	1.31435	1.24475	1.21388	1.19269
	92.1233	0.097975	0.0547667	1.70297	1.6351	1.31812	1.24268	1.21558	1.19487
	93.1233	0.0989	0.0533667	1.7055	1.63682	1.3053	1.2422	1.21655	1.19329
	94.1233	0.099675	0.0518	1.7023	1.63667	1.3002	1.24853	1.227	1.19442
	99.1139	0.1085	0.0541	1.8298	1.72703	1.37285	1.32768	1.32193	1.27223
	100.114	0.107325	0.0499333	1.8058	1.72513	1.28763	1.23382	1.23747	1.2233
	101.114	0.105975	0.0472667	1.7771	1.6933	1.24972	1.19978	1.19995	1.19452
	102.114	0.106725	0.0465	1.7513	1.64562	1.23297	1.2015	1.2014	1.17988
	103.114	0.1064	0.0455333	1.7292	1.58373	1.21097	1.20358	1.20487	1.16298
	104.114	0.107725	0.0457333	1.70253	1.53995	1.20037	1.21415	1.21423	1.15283
	105.114	0.10835	0.0439333	1.681	1.4976	1.20162	1.22155	1.22123	1.14449
	106.114	0.1091	0.0423667	1.6686	1.4734	1.1892	1.23063	1.23045	1.13911
	107.114	0.109425	0.0414667	1.65725	1.4514	1.179	1.21972	1.23577	1.13077
	108.114	0.11095	0.0409667	1.65233	1.4319	1.16435	1.21047	1.23905	1.12318
	109.113	0.11165	0.0410667	1.64872	1.41683	1.15068	1.20315	1.2311	1.11526
	110.113	0.11285	0.0412	1.64685	1.39772	1.13948	1.18433	1.22635	1.10599
	111.113	0.113325	0.0403333	1.64467	1.381	1.12243	1.16538	1.22215	1.09599
	112.113	0.114575	0.0398667	1.63695	1.3654	1.1008	1.157	1.21752	1.08626
	113.113	0.115225	0.0407333	1.63213	1.34675	1.06945	1.138	1.2032	1.07171
	114.113	0.116175	0.0405333	1.6286	1.33498	1.04513	1.1205	1.19057	1.06005
	115.113	0.116925	0.0398	1.62387	1.31945	1.01733	1.10625	1.18145	1.04803
	116.113	0.11765	0.0397	1.62113	1.30678	0.994325	1.0921	1.17797	1.03867
	117.113	0.118525	0.0385667	1.60988	1.2856	0.9745	1.06337	1.1672	1.02319
	118.113	0.119525	0.0398667	1.59837	1.27638	0.956575	1.04147	1.1578	1.01174
	119.113	0.12025	0.0403333	1.58645	1.25705	0.934725	1.02058	1.1439	0.997172
	120.113	0.12115	0.0399	1.57665	1.2377	0.91715	0.99805	1.13048	0.983321
	121.113	0.1219	0.04	1.56627	1.21975	0.89735	0.976625	1.11783	0.969637
	122.113	0.122175	0.0395333	1.55468	1.20318	0.881375	0.9533	1.10162	0.955614
	123.113	0.12275	0.0401333	1.5435	1.19195	0.866625	0.933625	1.07685	0.942114
	124.113	0.123775	0.0414	1.53105	1.17543	0.8467	0.910025	1.05967	0.927379
	125.113	0.12465	0.0404	1.51972	1.15395	0.8303	0.885925	1.03912	0.911571
	126.113	0.125425	0.0402667	1.50543	1.13338	0.8053	0.866575	1.01912	0.895011
	127.113	0.12625	0.0404	1.4933	1.10918	0.779575	0.84195	0.9897	0.875683
	128.113	0.126725	0.0415667	1.48565	1.09173	0.752225	0.816425	0.969125	0.859453
	129.113	0.12815	0.0421333	1.4727	1.0729	0.7279	0.78845	0.941175	0.840876
	130.113	0.128625	0.0413333	1.45847	1.05347	0.7022	0.761225	0.915875	0.822097
	131.113	0.12945	0.0424	1.44598	1.0319	0.683475	0.735725	0.88665	0.804354
	132.113	0.1301	0.0417667	1.4306	1.0167	0.659675	0.7107	0.85645	0.785982
	133.113	0.1307	0.0427	1.4206	1.0039	0.632425	0.68715	0.827025	0.768967
	134.113	0.13155	0.0423	1.40568	0.984975	0.608275	0.662675	0.8001	0.750667
	135.113	0.132375	0.0424667	1.39575	0.96215	0.58485	0.639625	0.7751	0.733324
	136.113	0.132725	0.043	1.38637	0.942625	0.5659	0.6191	0.74395	0.716825
	137.113	0.133675	0.0437	1.3706	0.92485	0.544425	0.5973	0.716725	0.6996
	138.113	0.134975	0.0436667	1.35828	0.90795	0.52455	0.57465	0.69215	0.68354
	139.113	0.135525	0.043	1.34692	0.89505	0.506275	0.556225	0.667275	0.669125
	140.113	0.1364	0.0443667	1.33595	0.8795	0.4894	0.539125	0.641825	0.655028
	141.113	0.13725	0.0441333	1.325	0.86205	0.469275	0.52185	0.6208	0.640518
	142.113	0.13765	0.0455333	1.31012	0.845725	0.45525	0.506675	0.601025	0.627389
	143.113	0.137725	0.0446667	1.29297	0.82765	0.4425	0.4946	0.583575	0.614328
	144.113	0.139125	0.0447	1.2759	0.815375	0.432925	0.48455	0.565325	0.603129
	145.113	0.1398	0.0448	1.26455	0.801725	0.424475	0.4756	0.55065	0.593633
	146.113	0.1402	0.0451667	1.25035	0.785675	0.416875	0.46575	0.537125	0.58349
	147.113	0.141	0.0450667	1.2386	0.770575	0.408425	0.4575	0.528975	0.574857
	148.113	0.142225	0.0453	1.22217	0.759075	0.403875	0.45295	0.5253	0.568112
	149.112	0.142675	0.0448	1.20503	0.742825	0.399525	0.4489	0.52115	0.560371
	150.112	0.143	0.0436	1.1917	0.728025	0.394275	0.447825	0.5183	0.553954
	151.112	0.142975	0.0446667	1.17353	0.7147	0.390275	0.44815	0.5198	0.548519
	152.112	0.144425	0.0439	1.1592	0.7035	0.388075	0.44795	0.523475	0.54435
	153.112	0.144875	0.0441333	1.14225	0.688975	0.388375	0.44825	0.525875	0.539643
	154.112	0.145375	0.0446667	1.12762	0.6776	0.389675	0.4524	0.530575	0.53709
	155.112	0.14605	0.0441333	1.11125	0.664725	0.391325	0.459825	0.53905	0.535051
	156.112	0.14675	0.0435	1.0966	0.650625	0.396375	0.467175	0.5477	0.533663
	157.112	0.147775	0.0439	1.0829	0.63515	0.402375	0.47625	0.558425	0.533167
	158.112	0.1482	0.0437667	1.06355	0.62275	0.410425	0.4855	0.570775	0.532794
	159.113	0.148125	0.0436667	1.0477	0.61295	0.418525	0.4949	0.58705	0.534132
	160.113	0.149	0.0445333	1.03153	0.59915	0.428025	0.50625	0.6034	0.535481
	161.113	0.149275	0.0438667	1.01753	0.5864	0.44075	0.519325	0.621225	0.538182
	162.113	0.149575	0.0437333	1.00005	0.5758	0.4488	0.532475	0.63985	0.540118
	163.114	0.150575	0.0445	0.9832	0.56325	0.463025	0.544575	0.658175	0.542788
	164.114	0.151	0.0440667	0.96715	0.5509	0.476925	0.5595	0.6768	0.54589
	165.114	0.151075	0.0431333	0.953525	0.538325	0.489975	0.575025	0.698575	0.54976
	166.114	0.152225	0.0432333	0.936525	0.527425	0.503925	0.591625	0.717225	0.553326
	167.328	0.15225	0.0436	0.918625	0.517225	0.521075	0.609375	0.7394	0.558217
	168.329	0.1528	0.0438667	0.90085	0.5073	0.53655	0.628025	0.756075	0.562111
	169.329	0.153375	0.0439667	0.8881	0.498875	0.55005	0.642125	0.77345	0.566094
	170.329	0.1533	0.0431667	0.876975	0.491825	0.563675	0.65875	0.78865	0.570507
	171.329	0.153175	0.0438	0.86115	0.484175	0.578625	0.67465	0.80155	0.573992
	172.33	0.1544	0.0447333	0.848525	0.478175	0.5887	0.689725	0.8141	0.577326
	173.33	0.154975	0.0442	0.836425	0.4733	0.5997	0.701175	0.823875	0.579779
	174.33	0.155625	0.0443667	0.821825	0.471525	0.609125	0.712175	0.8321	0.581853
	175.331	0.155675	0.0442333	0.808225	0.4683	0.6176	0.72155	0.8399	0.583301
	176.331	0.15675	0.0436	0.795	0.4676	0.623975	0.729275	0.846	0.584242
	177.331	0.1569	0.0433	0.780375	0.466275	0.630225	0.736575	0.847625	0.584062
	178.331	0.15765	0.0439	0.767575	0.46575	0.63435	0.74105	0.8482	0.583471
	179.331	0.157125	0.0435	0.75675	0.46675	0.63675	0.743925	0.8484	0.582679
	180.331	0.1578	0.0435667	0.742725	0.468425	0.6385	0.745325	0.8447	0.58054
	181.331	0.158275	0.0437667	0.72855	0.4707	0.638475	0.7446	0.839125	0.577536
	182.331	0.15885	0.0421667	0.7171	0.4722	0.6363	0.7433	0.832225	0.573882
	183.331	0.158375	0.0424	0.705075	0.47605	0.633725	0.73985	0.822	0.56985
	184.331	0.1592	0.0425667	0.694325	0.479025	0.62965	0.731425	0.80815	0.56419
	185.331	0.160475	0.0421333	0.68225	0.48195	0.623075	0.72365	0.790625	0.557281
	186.331	0.159725	0.0426	0.669775	0.48575	0.6138	0.711875	0.77115	0.549158
	187.332	0.16045	0.0421667	0.65525	0.487175	0.60225	0.696175	0.748675	0.538615
	188.332	0.160225	0.0423667	0.644775	0.4886	0.5871	0.680725	0.72415	0.527953
	189.332	0.1609	0.0422333	0.631475	0.492	0.57045	0.659725	0.6967	0.515431
	190.332	0.160625	0.0419333	0.620775	0.494525	0.5511	0.637225	0.667275	0.502139
	191.332	0.162025	0.0425	0.61285	0.497325	0.529475	0.611775	0.634325	0.488042
	192.332	0.16205	0.0416667	0.602125	0.498125	0.503325	0.584025	0.6011	0.471728
	193.332	0.162575	0.0415667	0.5913	0.50025	0.475425	0.555125	0.56615	0.454969
	194.332	0.162875	0.0417667	0.580475	0.50135	0.4441	0.525925	0.52725	0.436811
	195.332	0.1625	0.0415333	0.571425	0.5031	0.4131	0.494425	0.488375	0.41866
	196.333	0.16285	0.0412333	0.5616	0.505225	0.380425	0.46185	0.448475	0.399801
	197.333	0.16265	0.0411	0.549525	0.506125	0.346675	0.430175	0.40675	0.380058
	198.333	0.1632	0.041	0.54045	0.5067	0.3146	0.3951	0.36655	0.360733
	199.333	0.163925	0.0401333	0.532025	0.507225	0.287025	0.36015	0.3286	0.342526
	200.334	0.1645	0.0401667	0.52365	0.507625	0.2634	0.325	0.294125	0.325661
	201.334	0.1645	0.0394	0.5168	0.50795	0.242425	0.289025	0.2645	0.310017
	202.334	0.164375	0.0385	0.5066	0.510025	0.222825	0.2575	0.23965	0.29585
	203.334	0.1654	0.0387	0.5004	0.5084	0.20085	0.23215	0.218575	0.283179
	204.334	0.164725	0.0378	0.492075	0.507725	0.180125	0.211775	0.19675	0.271042
	205.334	0.166525	0.0379	0.4858	0.507775	0.160725	0.19145	0.179625	0.260546
	206.334	0.165875	0.0370333	0.480225	0.5079	0.138525	0.1718	0.16165	0.249522
	207.334	0.165875	0.0372667	0.4719	0.507425	0.111075	0.15525	0.145725	0.238107
	208.334	0.166475	0.0368333	0.465025	0.5055	0.08185	0.142175	0.1307	0.227014
	209.335	0.167125	0.0354	0.459925	0.502975	0.055675	0.12775	0.115425	0.216192
	210.335	0.167475	0.0343333	0.45205	0.49975	0.037225	0.113625	0.0989	0.205981
	211.335	0.166325	0.0342333	0.443225	0.49415	0.020625	0.094575	0.0829	0.194951
	212.335	0.1673	0.0347333	0.43695	0.488475	0.00595	0.06815	0.06785	0.183685
	213.335	0.16695	0.0343667	0.430775	0.47935	-0.011675	0.03565	0.04945	0.169653
	214.336	0.167925	0.0335667	0.423325	0.469375	-0.024	0.005075	0.032025	0.156561
	215.336	0.167525	0.0328667	0.417475	0.457025	-0.033675	-0.021075	0.013775	0.144399

## Sheet: KTMT5 Graph 
xCELLigence raw data for KTMT5 (Fungal extract)
	Time(Hour)	100 µg/mL	50 µg/mL	25 µg/mL	12.5 µg/mL	6.25 µg/mL	3.13 µg/mL	1.56 µg/mL	0 µg/mL
	0.35676	0	0	0	0	0	0	0	0
	1.4683	0.648737	0.77865	1.01743	1.01322	1.02467	1.01642	0.840319	0.948452
	2.3433	0.682867	0.799289	1.01994	1.00298	0.994458	1.00754	0.8237	0.941319
	3.5933	0.54375	0.620767	0.78345	0.75485	0.731925	0.756175	0.65695	0.717353
	4.5933	0.48085	0.543133	0.6549	0.6397	0.62715	0.6397	0.5805	0.614181
	5.5933	0.441775	0.488067	0.5723	0.572025	0.554525	0.561875	0.521875	0.545111
	6.5933	0.410275	0.4486	0.508875	0.516775	0.499025	0.509775	0.471675	0.492454
	7.5933	0.387675	0.4126	0.476075	0.47475	0.462325	0.4793	0.4397	0.457458
	8.5933	0.37905	0.403067	0.4504	0.45095	0.442275	0.4546	0.430675	0.438661
	9.5933	0.3738	0.3986	0.43875	0.441325	0.440625	0.44205	0.420625	0.430329
	10.5933	0.377625	0.389933	0.43925	0.442175	0.434325	0.43545	0.415425	0.426093
	11.5933	0.38635	0.396533	0.441325	0.44745	0.43505	0.431775	0.418725	0.428476
	12.5933	0.396925	0.405333	0.447525	0.45675	0.4436	0.43995	0.422075	0.435872
	13.5933	0.406225	0.421933	0.46415	0.4695	0.458875	0.452975	0.437025	0.450743
	14.5933	0.427525	0.438167	0.478825	0.48975	0.478475	0.4724	0.460975	0.469765
	15.5933	0.442425	0.452633	0.496825	0.519075	0.4992	0.5012	0.478625	0.49126
	16.5933	0.461625	0.475967	0.519475	0.535825	0.52735	0.5192	0.49325	0.511844
	17.5933	0.487	0.504033	0.53785	0.551775	0.547175	0.5338	0.516275	0.531818
	18.5933	0.5039	0.513667	0.55405	0.5699	0.56065	0.55395	0.5339	0.547686
	19.5933	0.52045	0.525733	0.565175	0.585275	0.57225	0.56795	0.547775	0.560693
	20.5933	0.544	0.548667	0.5782	0.597325	0.594875	0.58465	0.55895	0.577111
	21.5933	0.564125	0.571433	0.594975	0.60495	0.61625	0.598625	0.573825	0.593343
	22.5928	0.58705	0.580933	0.603075	0.621525	0.632175	0.608	0.58405	0.60496
	23.5928	0.602125	0.590633	0.6213	0.631725	0.64805	0.618575	0.59965	0.618322
	24.8136	0.0992212	0.049904	0.162291	0.391037	0.484186	0.518118	0.545154	0.358448
	25.0793	0.081455	0.0371067	0.175665	0.439148	0.556831	0.579629	0.60611	0.399082
	26.3672	0.061975	0.0620167	0.3371	0.550712	0.651738	0.655513	0.6847	0.490297
	27.3656	0.0586625	0.08335	0.364063	0.512987	0.5955	0.59105	0.6307	0.462942
	28.3656	0.0567125	0.0858667	0.37835	0.505687	0.584213	0.584425	0.621487	0.460005
	29.365	0.054675	0.0740667	0.379075	0.498413	0.577962	0.58725	0.61465	0.455236
	30.1144	0.054225	0.0660667	0.376875	0.482275	0.56055	0.5837	0.612975	0.447074
	31	0.054225	0.0660667	0.376875	0.482275	0.56055	0.5837	0.612975	0.447074
	32.1275	0.056625	0.0766333	0.36855	0.45335	0.536325	0.56635	0.60275	0.433993
	33.1275	0.054275	0.0846667	0.353875	0.44775	0.52485	0.5459	0.580475	0.422919
	34.1275	0.05375	0.0895333	0.342875	0.44835	0.515575	0.5411	0.57135	0.418131
	35.1275	0.05475	0.0947333	0.33915	0.4543	0.529375	0.54555	0.57355	0.422776
	36.1275	0.05585	0.100967	0.339075	0.467875	0.5466	0.5551	0.5801	0.431619
	37.1275	0.0564	0.108633	0.34465	0.483225	0.55885	0.567875	0.59875	0.443664
	38.1272	0.0571	0.118233	0.35475	0.498875	0.577925	0.582525	0.6123	0.457435
	39.1272	0.05795	0.1258	0.369425	0.520825	0.599125	0.602825	0.6326	0.4751
	40.1267	0.05865	0.1314	0.3852	0.54685	0.6138	0.6266	0.64705	0.491817
	41.1267	0.0604	0.139667	0.414125	0.57085	0.63675	0.64195	0.668175	0.511919
	42.1261	0.06135	0.1469	0.430775	0.592775	0.65575	0.6498	0.678075	0.525679
	43.1261	0.06275	0.153933	0.455425	0.621025	0.681025	0.666075	0.686325	0.543968
	44.1261	0.0638	0.157733	0.48335	0.6443	0.7019	0.679225	0.696825	0.560556
	45.1261	0.06525	0.163567	0.5119	0.6702	0.710625	0.694525	0.704775	0.575932
	46.1256	0.06595	0.171167	0.54015	0.694575	0.720975	0.7009	0.717625	0.590899
	47.1256	0.06725	0.1754	0.563175	0.713375	0.733375	0.7158	0.7341	0.605871
	48.1256	0.068925	0.180533	0.599725	0.7322	0.748375	0.728825	0.74115	0.621801
	49.1256	0.0695	0.182633	0.62915	0.74455	0.767525	0.73475	0.75245	0.635176
	50.125	0.07135	0.1866	0.667475	0.7687	0.774025	0.739225	0.758025	0.649008
	51.125	0.071925	0.188433	0.70535	0.78535	0.786325	0.75235	0.77065	0.664743
	52.125	0.0732	0.188867	0.745375	0.80645	0.795975	0.763925	0.780475	0.680178
	53.125	0.074175	0.191267	0.7807	0.8357	0.812825	0.770325	0.791	0.696969
	54.125	0.075575	0.1925	0.818975	0.8609	0.8284	0.776525	0.7977	0.7125
	55.125	0.075725	0.1942	0.8609	0.878075	0.841325	0.7957	0.8028	0.728833
	56.125	0.077525	0.193567	0.9032	0.892225	0.85185	0.807775	0.8185	0.744519
	57.125	0.077875	0.195067	0.944425	0.924375	0.8607	0.816075	0.82655	0.761199
	58.1247	0.07875	0.195833	0.98835	0.9453	0.875325	0.8296	0.83915	0.778926
	59.1247	0.079775	0.195867	1.02505	0.97875	0.892475	0.848325	0.8512	0.798611
	60.1247	0.080225	0.1948	1.06285	0.9949	0.9078	0.86125	0.869375	0.815163
	61.1247	0.08085	0.194433	1.1114	1.01923	0.9227	0.87245	0.88885	0.834843
	62.1247	0.0815	0.1896	1.14485	1.0414	0.935625	0.8843	0.902875	0.849775
	63.1247	0.082	0.183567	1.18317	1.06585	0.9556	0.89975	0.9157	0.867274
	64.1247	0.0824	0.1794	1.21917	1.08467	0.973975	0.90665	0.924675	0.881425
	65.1247	0.08315	0.174833	1.25385	1.1173	0.988825	0.92155	0.931375	0.897956
	66.1244	0.0843	0.168833	1.28697	1.14892	1.00655	0.932575	0.945575	0.914906
	67.1244	0.0846	0.162467	1.3188	1.181	1.0331	0.951775	0.952525	0.933278
	68.1244	0.0853	0.158967	1.34665	1.2137	1.04355	0.96525	0.96035	0.948078
	69.1244	0.086525	0.153367	1.37357	1.24185	1.05408	0.967525	0.9762	0.961099
	70.1239	0.086775	0.147067	1.40505	1.2774	1.06747	0.977575	0.997325	0.978649
	71.1239	0.0877	0.142533	1.44097	1.3086	1.08822	0.99815	1.01495	0.998906
	72.1239	0.088525	0.1366	1.46772	1.33617	1.0969	1.0097	1.02757	1.01245
	73.1239	0.08815	0.129667	1.50255	1.37055	1.11928	1.02698	1.04055	1.03159
	74.1239	0.088375	0.123833	1.52763	1.39582	1.1349	1.04108	1.05763	1.04681
	75.1233	0.089325	0.117333	1.5568	1.42478	1.1508	1.06073	1.07032	1.06346
	76.1233	0.089925	0.1112	1.5777	1.45035	1.16025	1.07095	1.0846	1.07584
	77.1233	0.0902	0.107	1.5951	1.47247	1.17742	1.094	1.10195	1.09133
	78.1233	0.09065	0.1009	1.61247	1.49145	1.19075	1.1087	1.10698	1.10187
	79.1233	0.090925	0.0962667	1.62038	1.5061	1.20243	1.12302	1.11505	1.11054
	80.1233	0.091875	0.0909667	1.63485	1.51805	1.21423	1.14328	1.1296	1.12183
	81.1233	0.092225	0.0877	1.64515	1.534	1.23103	1.14645	1.14213	1.13108
	82.1233	0.093075	0.0824333	1.65435	1.55195	1.25515	1.15983	1.15755	1.14354
	83.1233	0.09305	0.08	1.6707	1.5764	1.26915	1.16458	1.16352	1.15406
	84.1233	0.093275	0.0744	1.67343	1.58635	1.28735	1.18185	1.17667	1.16334
	85.1233	0.094325	0.0718667	1.6821	1.5957	1.29712	1.19103	1.1802	1.16967
	86.1233	0.094275	0.0702333	1.68735	1.6109	1.301	1.19435	1.1864	1.17504
	87.1233	0.09525	0.0669	1.69195	1.61428	1.30307	1.20922	1.19435	1.17996
	88.1233	0.0957	0.0627333	1.69423	1.61985	1.29757	1.21517	1.18895	1.17975
	89.1233	0.095925	0.0602333	1.6946	1.61725	1.29668	1.22575	1.1919	1.18107
	90.1233	0.0962	0.0574	1.7016	1.6179	1.30525	1.23713	1.20342	1.18712
	91.1233	0.09715	0.0569	1.70507	1.62118	1.31435	1.24475	1.21388	1.19269
	92.1233	0.097975	0.0547667	1.70297	1.6351	1.31812	1.24268	1.21558	1.19487
	93.1233	0.0989	0.0533667	1.7055	1.63682	1.3053	1.2422	1.21655	1.19329
	94.1233	0.099675	0.0518	1.7023	1.63667	1.3002	1.24853	1.227	1.19442
	95	0.09981	0.05196	1.7094	1.64322	1.30997	1.25443	1.23778	1.21656
	96	0.09994	0.0523	1.7259	1.64999	1.3103	1.26111	1.24564	1.22321
	97	0.1009	0.05281	1.74533	1.65688	1.32467	1.29	1.25235	1.24112
	98	0.10227	0.053568	1.779	1.69647	1.34457	1.30043	1.27899	1.25779
	99.1139	0.1055	0.0541	1.8298	1.71703	1.37285	1.32768	1.32193	1.27223
	100.114	0.107325	0.0499333	1.8058	1.72513	1.28763	1.23382	1.23747	1.2233
	101.114	0.105975	0.0472667	1.7771	1.6933	1.24972	1.19978	1.19995	1.19452
	102.114	0.106725	0.0465	1.7513	1.64562	1.23297	1.2015	1.2014	1.17988
	103.114	0.1064	0.0455333	1.7292	1.58373	1.21097	1.20358	1.20487	1.16298
	104.114	0.107725	0.0457333	1.70253	1.53995	1.20037	1.21415	1.21423	1.15283
	105.114	0.10835	0.0439333	1.681	1.4976	1.20162	1.22155	1.22123	1.14449
	106.114	0.1091	0.0423667	1.6686	1.4734	1.1892	1.23063	1.23045	1.13911
	107.114	0.109425	0.0414667	1.65725	1.4514	1.179	1.21972	1.23577	1.13077
	108.114	0.11095	0.0409667	1.65233	1.4319	1.16435	1.21047	1.23905	1.12318
	109.113	0.11165	0.0410667	1.64872	1.41683	1.15068	1.20315	1.2311	1.11526
	110.113	0.11285	0.0412	1.64685	1.39772	1.13948	1.18433	1.22635	1.10599
	111.113	0.113325	0.0403333	1.64467	1.381	1.12243	1.16538	1.22215	1.09599
	112.113	0.114575	0.0398667	1.63695	1.3654	1.1008	1.157	1.21752	1.08626
	113.113	0.115225	0.0407333	1.63213	1.34675	1.06945	1.138	1.2032	1.07171
	114.113	0.116175	0.0405333	1.6286	1.33498	1.04513	1.1205	1.19057	1.06005
	115.113	0.116925	0.0398	1.62387	1.31945	1.01733	1.10625	1.18145	1.04803
	116.113	0.11765	0.0397	1.62113	1.30678	0.994325	1.0921	1.17797	1.03867
	117.113	0.118525	0.0385667	1.60988	1.2856	0.9745	1.06337	1.1672	1.02319
	118.113	0.119525	0.0398667	1.59837	1.27638	0.956575	1.04147	1.1578	1.01174
	119.113	0.12025	0.0403333	1.58645	1.25705	0.934725	1.02058	1.1439	0.997172
	120.113	0.12115	0.0399	1.57665	1.2377	0.91715	0.99805	1.13048	0.983321
	121.113	0.1219	0.04	1.56627	1.21975	0.89735	0.976625	1.11783	0.969637
	122.113	0.122175	0.0395333	1.55468	1.20318	0.881375	0.9533	1.10162	0.955614
	123.113	0.12275	0.0401333	1.5435	1.19195	0.866625	0.933625	1.07685	0.942114
	124.113	0.123775	0.0414	1.53105	1.17543	0.8467	0.910025	1.05967	0.927379
	125.113	0.12465	0.0404	1.51972	1.15395	0.8303	0.885925	1.03912	0.911571
	126.113	0.125425	0.0402667	1.50543	1.13338	0.8053	0.866575	1.01912	0.895011
	127.113	0.12625	0.0404	1.4933	1.10918	0.779575	0.84195	0.9897	0.875683
	128.113	0.126725	0.0415667	1.48565	1.09173	0.752225	0.816425	0.969125	0.859453
	129.113	0.12815	0.0421333	1.4727	1.0729	0.7279	0.78845	0.941175	0.840876
	130.113	0.128625	0.0413333	1.45847	1.05347	0.7022	0.761225	0.915875	0.822097
	131.113	0.12945	0.0424	1.44598	1.0319	0.683475	0.735725	0.88665	0.804354
	132.113	0.1301	0.0417667	1.4306	1.0167	0.659675	0.7107	0.85645	0.785982
	133.113	0.1307	0.0427	1.4206	1.0039	0.632425	0.68715	0.827025	0.768967
	134.113	0.13155	0.0423	1.40568	0.984975	0.608275	0.662675	0.8001	0.750667
	135.113	0.132375	0.0424667	1.39575	0.96215	0.58485	0.639625	0.7751	0.733324
	136.113	0.132725	0.043	1.38637	0.942625	0.5659	0.6191	0.74395	0.716825
	137.113	0.133675	0.0437	1.3706	0.92485	0.544425	0.5973	0.716725	0.6996
	138.113	0.134975	0.0436667	1.35828	0.90795	0.52455	0.57465	0.69215	0.68354
	139.113	0.135525	0.043	1.34692	0.89505	0.506275	0.556225	0.667275	0.669125
	140.113	0.1364	0.0443667	1.33595	0.8795	0.4894	0.539125	0.641825	0.655028
	141.113	0.13725	0.0441333	1.325	0.86205	0.469275	0.52185	0.6208	0.640518
	142.113	0.13765	0.0455333	1.31012	0.845725	0.45525	0.506675	0.601025	0.627389
	143.113	0.137725	0.0446667	1.29297	0.82765	0.4425	0.4946	0.583575	0.614328
	144.113	0.139125	0.0447	1.2759	0.815375	0.432925	0.48455	0.565325	0.603129
	145.113	0.1398	0.0448	1.26455	0.801725	0.424475	0.4756	0.55065	0.593633
	146.113	0.1402	0.0451667	1.25035	0.785675	0.416875	0.46575	0.537125	0.58349
	147.113	0.141	0.0450667	1.2386	0.770575	0.408425	0.4575	0.528975	0.574857
	148.113	0.142225	0.0453	1.22217	0.759075	0.403875	0.45295	0.5253	0.568112
	149.112	0.142675	0.0448	1.20503	0.742825	0.399525	0.4489	0.52115	0.560371
	150.112	0.143	0.0436	1.1917	0.728025	0.394275	0.447825	0.5183	0.553954
	151.112	0.142975	0.0446667	1.17353	0.7147	0.390275	0.44815	0.5198	0.548519
	152.112	0.144425	0.0439	1.1592	0.7035	0.388075	0.44795	0.523475	0.54435
	153.112	0.144875	0.0441333	1.14225	0.688975	0.388375	0.44825	0.525875	0.539643
	154.112	0.145375	0.0446667	1.12762	0.6776	0.389675	0.4524	0.530575	0.53709
	155.112	0.14605	0.0441333	1.11125	0.664725	0.391325	0.459825	0.53905	0.535051
	156.112	0.14675	0.0435	1.0966	0.650625	0.396375	0.467175	0.5477	0.533663
	157.112	0.147775	0.0439	1.0829	0.63515	0.402375	0.47625	0.558425	0.533167
	158.112	0.1482	0.0437667	1.06355	0.62275	0.410425	0.4855	0.570775	0.532794
	159.113	0.148125	0.0436667	1.0477	0.61295	0.418525	0.4949	0.58705	0.534132
	160.113	0.149	0.0445333	1.03153	0.59915	0.428025	0.50625	0.6034	0.535481
	161.113	0.149275	0.0438667	1.01753	0.5864	0.44075	0.519325	0.621225	0.538182
	162.113	0.149575	0.0437333	1.00005	0.5758	0.4488	0.532475	0.63985	0.540118
	163.114	0.150575	0.0445	0.9832	0.56325	0.463025	0.544575	0.658175	0.542788
	164.114	0.151	0.0440667	0.96715	0.5509	0.476925	0.5595	0.6768	0.54589
	165.114	0.151075	0.0431333	0.953525	0.538325	0.489975	0.575025	0.698575	0.54976
	166.114	0.152225	0.0432333	0.936525	0.527425	0.503925	0.591625	0.717225	0.553326
	167.328	0.15225	0.0436	0.918625	0.517225	0.521075	0.609375	0.7394	0.558217
	168.329	0.1528	0.0438667	0.90085	0.5073	0.53655	0.628025	0.756075	0.562111
	169.329	0.153375	0.0439667	0.8881	0.498875	0.55005	0.642125	0.77345	0.566094
	170.329	0.1533	0.0431667	0.876975	0.491825	0.563675	0.65875	0.78865	0.570507
	171.329	0.153175	0.0438	0.86115	0.484175	0.578625	0.67465	0.80155	0.573992
	172.33	0.1544	0.0447333	0.848525	0.478175	0.5887	0.689725	0.8141	0.577326
	173.33	0.154975	0.0442	0.836425	0.4733	0.5997	0.701175	0.823875	0.579779
	174.33	0.155625	0.0443667	0.821825	0.471525	0.609125	0.712175	0.8321	0.581853
	175.331	0.155675	0.0442333	0.808225	0.4683	0.6176	0.72155	0.8399	0.583301
	176.331	0.15675	0.0436	0.795	0.4676	0.623975	0.729275	0.846	0.584242
	177.331	0.1569	0.0433	0.780375	0.466275	0.630225	0.736575	0.847625	0.584062
	178.331	0.15765	0.0439	0.767575	0.46575	0.63435	0.74105	0.8482	0.583471
	179.331	0.157125	0.0435	0.75675	0.46675	0.63675	0.743925	0.8484	0.582679
	180.331	0.1578	0.0435667	0.742725	0.468425	0.6385	0.745325	0.8447	0.58054
	181.331	0.158275	0.0437667	0.72855	0.4707	0.638475	0.7446	0.839125	0.577536
	182.331	0.15885	0.0421667	0.7171	0.4722	0.6363	0.7433	0.832225	0.573882
	183.331	0.158375	0.0424	0.705075	0.47605	0.633725	0.73985	0.822	0.56985
	184.331	0.1592	0.0425667	0.694325	0.479025	0.62965	0.731425	0.80815	0.56419
	185.331	0.160475	0.0421333	0.68225	0.48195	0.623075	0.72365	0.790625	0.557281
	186.331	0.159725	0.0426	0.669775	0.48575	0.6138	0.711875	0.77115	0.549158
	187.332	0.16045	0.0421667	0.65525	0.487175	0.60225	0.696175	0.748675	0.538615
	188.332	0.160225	0.0423667	0.644775	0.4886	0.5871	0.680725	0.72415	0.527953
	189.332	0.1609	0.0422333	0.631475	0.492	0.57045	0.659725	0.6967	0.515431
	190.332	0.160625	0.0419333	0.620775	0.494525	0.5511	0.637225	0.667275	0.502139
	191.332	0.162025	0.0425	0.61285	0.497325	0.529475	0.611775	0.634325	0.488042
	192.332	0.16205	0.0416667	0.602125	0.498125	0.503325	0.584025	0.6011	0.471728
	193.332	0.162575	0.0415667	0.5913	0.50025	0.475425	0.555125	0.56615	0.454969
	194.332	0.162875	0.0417667	0.580475	0.50135	0.4441	0.525925	0.52725	0.436811
	195.332	0.1625	0.0415333	0.571425	0.5031	0.4131	0.494425	0.488375	0.41866
	196.333	0.16285	0.0412333	0.5616	0.505225	0.380425	0.46185	0.448475	0.399801
	197.333	0.16265	0.0411	0.549525	0.506125	0.346675	0.430175	0.40675	0.380058
	198.333	0.1632	0.041	0.54045	0.5067	0.3146	0.3951	0.36655	0.360733
	199.333	0.163925	0.0401333	0.532025	0.507225	0.287025	0.36015	0.3286	0.342526
	200.334	0.1645	0.0401667	0.52365	0.507625	0.2634	0.325	0.294125	0.325661
	201.334	0.1645	0.0394	0.5168	0.50795	0.242425	0.289025	0.2645	0.310017
	202.334	0.164375	0.0385	0.5066	0.510025	0.222825	0.2575	0.23965	0.29585
	203.334	0.1654	0.0387	0.5004	0.5084	0.20085	0.23215	0.218575	0.283179
	204.334	0.164725	0.0378	0.492075	0.507725	0.180125	0.211775	0.19675	0.271042
	205.334	0.166525	0.0379	0.4858	0.507775	0.160725	0.19145	0.179625	0.260546
	206.334	0.165875	0.0370333	0.480225	0.5079	0.138525	0.1718	0.16165	0.249522
	207.334	0.165875	0.0372667	0.4719	0.507425	0.111075	0.15525	0.145725	0.238107
	208.334	0.166475	0.0368333	0.465025	0.5055	0.08185	0.142175	0.1307	0.227014
	209.335	0.167125	0.0354	0.459925	0.502975	0.055675	0.12775	0.115425	0.216192
	210.335	0.167475	0.0343333	0.45205	0.49975	0.037225	0.113625	0.0989	0.205981
	211.335	0.166325	0.0342333	0.443225	0.49415	0.020625	0.094575	0.0829	0.194951
	212.335	0.1673	0.0347333	0.43695	0.488475	0.00595	0.06815	0.06785	0.183685
	213.335	0.16695	0.0343667	0.430775	0.47935	-0.011675	0.03565	0.04945	0.169653
	214.336	0.167925	0.0335667	0.423325	0.469375	-0.024	0.005075	0.032025	0.156561
	215.336	0.167525	0.0328667	0.417475	0.457025	-0.033675	-0.021075	0.013775	0.144399

## Sheet: Pos control Graph
xCELLigence raw data the positive control (auranofin)
Four replicates for each concentration in µg/mL (100, 50, 25, 12.5, 6.25. 3.13, 1.56)
Time(Hour)	100 (Average)	50 (Average)	25 (Average)	12.5 (Average)	6.25 (Average)	3.13 (Average)	1.56 (Average)
0	0	0	0	0	0	0	0
0.0039	-0.001125	-0.0012	-0.001175	-0.001525	-0.003425	-0.00255	-0.001725
0.3433	-0.0048	-0.014875	-0.01435	-0.017975	-0.0324	-0.0208	-0.02195
0.5933	0.13015	0.1503	0.184975	0.1984	0.184075	0.193025	0.170625
0.8433	0.35405	0.435375	0.51935	0.56775	0.55515	0.588175	0.5334
0.35676	0.095655	0.11392	0.13776	0.14933	0.14068	0.15157	0.13607
1.0933	0.606575	0.7478	0.8874	0.966875	0.9507	0.9991	0.9118
1.3433	0.80245	0.959825	1.1686	1.28215	1.26067	1.32003	1.19445
1.5933	0.89005	1.06027	1.28725	1.41168	1.37828	1.45087	1.31385
1.8433	0.889725	1.0594	1.29263	1.39892	1.36332	1.41615	1.30455
1.4683	0.7972	0.956825	1.15897	1.26491	1.23824	1.29654	1.18116
2.0933	0.85175	1.0015	1.23775	1.32088	1.2731	1.3196	1.22585
2.3433	0.803475	0.937575	1.16005	1.23042	1.17875	1.22323	1.13665
2.5933	0.762225	0.886075	1.07963	1.14245	1.09193	1.13885	1.05675
2.3433	0.805817	0.941717	1.15914	1.23125	1.18126	1.22722	1.13975
3.5933	0.657225	0.722825	0.870875	0.907875	0.855625	0.904375	0.8438
4.5933	0.59315	0.6167	0.735975	0.746075	0.7216	0.7584	0.7105
5.5933	0.55695	0.558675	0.6487	0.65715	0.6354	0.6615	0.626125
6.5933	0.52195	0.515725	0.58805	0.59135	0.568825	0.601625	0.57545
7.5933	0.492025	0.4845	0.5406	0.5451	0.5168	0.5486	0.534
8.5933	0.4794	0.4629	0.519425	0.516975	0.49265	0.52385	0.509575
9.5933	0.4803	0.45075	0.49965	0.498275	0.4767	0.5057	0.50845
10.5933	0.48255	0.445625	0.4994	0.494775	0.4762	0.4908	0.49225
11.5933	0.4844	0.449625	0.49725	0.49605	0.480225	0.4982	0.494575
12.5933	0.493	0.4584	0.501	0.500525	0.4903	0.49815	0.50585
13.5933	0.5107	0.4686	0.51225	0.517	0.50185	0.522025	0.514475
14.5933	0.5294	0.48285	0.5297	0.5365	0.5143	0.53955	0.53625
15.5933	0.549975	0.50675	0.554475	0.558175	0.53725	0.554025	0.55705
16.5933	0.5765	0.525875	0.576525	0.573075	0.5546	0.578125	0.576375
17.5933	0.596425	0.550025	0.589925	0.596775	0.570125	0.5938	0.59595
18.5933	0.61815	0.5642	0.602225	0.6054	0.588375	0.608375	0.612825
19.5933	0.632	0.580275	0.62275	0.6261	0.603375	0.617925	0.623225
20.5933	0.6647	0.599725	0.6377	0.643675	0.620725	0.638225	0.64535
21.5933	0.694725	0.614575	0.6545	0.655825	0.634425	0.6535	0.66295
22.5928	0.712175	0.62155	0.661075	0.66565	0.64705	0.659225	0.675925
23.5928	0.7314	0.639825	0.6769	0.68215	0.6623	0.677125	0.6987
24.6253	0.5282	0.5024	0.5044	0.481675	0.446375	0.4943	0.484725
24.6294	0.484425	0.482025	0.49855	0.47925	0.444825	0.49365	0.483875
24.6336	0.44515	0.457875	0.490625	0.476925	0.4452	0.492225	0.483325
24.6378	0.409575	0.429975	0.481525	0.473725	0.44395	0.491125	0.482575
24.6419	0.38165	0.401575	0.470525	0.47095	0.443175	0.491275	0.4835
24.6461	0.35925	0.37335	0.45785	0.46905	0.4431	0.491275	0.48365
24.6503	0.341025	0.347825	0.446925	0.465975	0.443275	0.49225	0.483725
24.6544	0.328425	0.320675	0.43425	0.463925	0.442875	0.4921	0.484475
24.6586	0.31685	0.299075	0.42065	0.4606	0.4422	0.492925	0.48485
24.6628	0.3101	0.277875	0.4068	0.45885	0.442925	0.4929	0.487025
24.6669	0.303075	0.261175	0.394375	0.45645	0.4427	0.4941	0.48725
24.6711	0.2991	0.245225	0.380375	0.4544	0.4426	0.494825	0.4883
24.6753	0.29495	0.23185	0.368225	0.452725	0.444425	0.495175	0.48975
24.6794	0.292025	0.220775	0.355425	0.45015	0.44485	0.497275	0.49025
24.6836	0.28905	0.211375	0.34565	0.449675	0.4451	0.49845	0.492025
24.6878	0.286975	0.203625	0.335025	0.4485	0.445375	0.50025	0.493525
24.6919	0.284475	0.19615	0.32625	0.445275	0.445225	0.50185	0.495275
24.6961	0.2824	0.19055	0.31725	0.445175	0.447	0.503275	0.496525
24.7003	0.28105	0.185725	0.30875	0.44435	0.44915	0.5049	0.4963
24.7044	0.278825	0.18195	0.30235	0.443475	0.450125	0.5062	0.4978
24.7086	0.2774	0.1789	0.296625	0.442525	0.451675	0.50775	0.4998
24.7128	0.274075	0.175875	0.290375	0.4421	0.45135	0.51005	0.501175
24.7169	0.272025	0.173925	0.285525	0.44195	0.4547	0.511225	0.5025
24.7211	0.2697	0.17205	0.280225	0.442475	0.455175	0.5137	0.5038
24.7253	0.26745	0.170225	0.276275	0.4423	0.457575	0.515375	0.506025
24.7294	0.264325	0.169925	0.27345	0.44255	0.45765	0.518025	0.507475
24.7336	0.262175	0.1688	0.270225	0.441425	0.45985	0.518675	0.50875
24.7378	0.259225	0.168475	0.267775	0.4433	0.460325	0.52095	0.51055
24.7417	0.256875	0.167125	0.266125	0.443375	0.462775	0.52155	0.51215
24.7461	0.254425	0.166	0.265425	0.443275	0.4649	0.525025	0.513475
24.7503	0.252225	0.166825	0.262975	0.4448	0.466525	0.52705	0.514975
24.7544	0.2496	0.1662	0.2624	0.4449	0.46735	0.528925	0.51735
24.7586	0.246975	0.1662	0.261125	0.446075	0.468875	0.5306	0.5183
24.7628	0.24555	0.164675	0.2613	0.447775	0.470325	0.53175	0.51975
24.7669	0.243375	0.1651	0.261025	0.4483	0.47305	0.53385	0.52205
24.7711	0.24115	0.164875	0.2612	0.4493	0.473725	0.5356	0.523275
24.7753	0.239675	0.164725	0.2617	0.449875	0.4759	0.537625	0.524475
24.7792	0.237525	0.165075	0.261675	0.450575	0.477775	0.539575	0.5264
24.7833	0.23635	0.164825	0.261975	0.451725	0.479225	0.541175	0.5289
24.7875	0.233775	0.16445	0.26275	0.453025	0.48115	0.54305	0.529775
24.7917	0.23295	0.1642	0.26455	0.4538	0.483275	0.544725	0.531925
24.7958	0.231225	0.16395	0.265625	0.4553	0.48485	0.546225	0.532975
24.8	0.229525	0.163675	0.26675	0.4564	0.486575	0.548725	0.534425
24.8042	0.228	0.1633	0.26815	0.458625	0.4879	0.550125	0.5366
24.8081	0.2274	0.163875	0.27015	0.4593	0.489225	0.551475	0.53745
24.8122	0.225725	0.16445	0.270775	0.460475	0.491475	0.553175	0.539625
24.8164	0.224725	0.1632	0.272975	0.46215	0.491825	0.5534	0.539975
24.8203	0.223775	0.161975	0.274675	0.463025	0.493825	0.55635	0.541525
24.8244	0.222925	0.162075	0.2756	0.4651	0.4956	0.5577	0.5428
24.8286	0.22235	0.16135	0.277275	0.46665	0.497375	0.559275	0.545125
24.8328	0.220475	0.161125	0.2803	0.468275	0.4991	0.559875	0.547125
24.8369	0.2197	0.160125	0.2818	0.470375	0.501575	0.5631	0.547825
24.8411	0.21825	0.159775	0.28315	0.47165	0.501525	0.563475	0.5498
24.8453	0.21785	0.159025	0.285975	0.473225	0.5037	0.56515	0.5513
24.8494	0.217025	0.157975	0.287325	0.4739	0.5055	0.566125	0.552525
24.8536	0.21635	0.1583	0.2889	0.47675	0.507075	0.5677	0.55465
24.8578	0.215425	0.15745	0.2913	0.478	0.508275	0.56955	0.55605
24.8619	0.214375	0.1561	0.293025	0.481425	0.510425	0.5706	0.557275
24.8661	0.213925	0.15515	0.29545	0.4818	0.511475	0.571975	0.559575
24.8703	0.21335	0.15325	0.297375	0.484475	0.5131	0.573775	0.560975
24.8744	0.212075	0.153025	0.298375	0.486225	0.515275	0.575375	0.56205
24.8783	0.211425	0.1522	0.301025	0.488025	0.5168	0.57545	0.56365
24.8819	0.211225	0.1516	0.301775	0.49105	0.517275	0.57765	0.565275
24.8858	0.210925	0.151075	0.3038	0.492125	0.519675	0.579	0.56745
24.8894	0.20975	0.149925	0.305675	0.49375	0.519425	0.5794	0.568
24.8936	0.209275	0.148175	0.307025	0.49655	0.5216	0.5812	0.57115
24.8978	0.209325	0.1478	0.3081	0.4977	0.523425	0.582625	0.5722
24.9019	0.2085	0.146025	0.3116	0.5017	0.525375	0.584625	0.573175
24.9061	0.208175	0.145325	0.3126	0.504075	0.526675	0.58605	0.575525
24.91	0.207575	0.14485	0.313775	0.504925	0.527725	0.587175	0.57665
24.9136	0.20675	0.144475	0.315925	0.50675	0.529025	0.588	0.578425
24.9178	0.2066	0.1421	0.316325	0.509525	0.5309	0.58985	0.58075
24.9219	0.205925	0.14115	0.31715	0.512	0.5322	0.591475	0.582225
24.9261	0.2063	0.140125	0.319025	0.514175	0.53315	0.59325	0.5845
24.9303	0.2047	0.139425	0.320075	0.5162	0.5344	0.595375	0.585375
24.9344	0.20435	0.138425	0.320125	0.5184	0.5367	0.596425	0.587525
24.9386	0.204175	0.13695	0.32215	0.520525	0.537425	0.597775	0.5891
24.9428	0.20355	0.1359	0.32315	0.525425	0.538875	0.599675	0.591925
24.9467	0.203225	0.135425	0.323025	0.525175	0.5406	0.602	0.592625
24.9508	0.204225	0.1345	0.323775	0.527675	0.5407	0.60305	0.595425
24.955	0.20305	0.132625	0.3245	0.53075	0.543225	0.6039	0.596125
24.9592	0.20315	0.132125	0.3251	0.53245	0.54505	0.606225	0.5982
24.9631	0.2026	0.1309	0.3251	0.534475	0.545825	0.6076	0.600225
24.9672	0.20255	0.129625	0.325825	0.537425	0.54735	0.609875	0.6027
24.9714	0.202325	0.12935	0.3258	0.539275	0.5494	0.611975	0.60395
24.9756	0.202525	0.127625	0.325825	0.5417	0.55155	0.613525	0.6063
24.9797	0.20155	0.127925	0.326125	0.543875	0.552925	0.6158	0.60705
24.9836	0.201625	0.126025	0.325825	0.54685	0.553775	0.616025	0.610075
24.9878	0.202425	0.12505	0.3261	0.548775	0.556225	0.619175	0.6111
24.9917	0.2018	0.1254	0.325875	0.55085	0.5576	0.620425	0.61295
24.9953	0.201425	0.12465	0.326275	0.5534	0.5582	0.6217	0.6152
24.9994	0.201825	0.1226	0.3253	0.555675	0.5595	0.623125	0.616925
24.8136	0.248812	0.18487	0.317382	0.479466	0.492998	0.55173	0.541554
25.0036	0.200775	0.121325	0.32505	0.5586	0.56275	0.6256	0.618825
25.0078	0.20145	0.1204	0.325625	0.5613	0.5638	0.6279	0.621475
25.0119	0.2005	0.120325	0.3253	0.562475	0.5655	0.62915	0.623425
25.0161	0.200725	0.117975	0.324375	0.564725	0.567775	0.630975	0.625925
25.0203	0.200875	0.1176	0.324225	0.56695	0.5699	0.63245	0.62725
25.0244	0.200775	0.117125	0.323	0.5688	0.571075	0.634875	0.63015
25.0286	0.201125	0.116	0.32195	0.571575	0.5717	0.636175	0.632475
25.0328	0.20115	0.114875	0.3222	0.574375	0.573575	0.638025	0.634975
25.0369	0.200975	0.114725	0.321525	0.575875	0.575775	0.6406	0.6374
25.0411	0.201725	0.113275	0.320375	0.57775	0.5769	0.642025	0.638925
25.0453	0.200325	0.112325	0.319425	0.5802	0.580275	0.6434	0.64125
25.0494	0.200275	0.111925	0.318475	0.58215	0.581025	0.6465	0.643375
25.0533	0.2007	0.110925	0.318	0.585075	0.5833	0.648925	0.6455
25.0569	0.201075	0.1106	0.31635	0.586475	0.5847	0.650475	0.647075
25.0608	0.2002	0.1093	0.315025	0.588	0.5868	0.6527	0.65045
25.0644	0.19985	0.1091	0.314825	0.5897	0.58835	0.653775	0.65175
25.0683	0.20025	0.108	0.313725	0.590725	0.589975	0.655575	0.65355
25.0725	0.200825	0.1065	0.3113	0.593	0.59235	0.6579	0.6572
25.0767	0.200325	0.106025	0.31175	0.5957	0.595175	0.659525	0.6588
25.0808	0.20125	0.105775	0.3106	0.596975	0.59725	0.66275	0.6601
25.085	0.199775	0.10565	0.309375	0.59875	0.59875	0.664725	0.66395
25.0889	0.201225	0.1047	0.307525	0.5993	0.601175	0.666975	0.6669
25.0931	0.20045	0.103225	0.30635	0.602	0.6036	0.66895	0.669125
25.0969	0.1994	0.102425	0.30475	0.60195	0.605	0.67105	0.671
25.1006	0.2007	0.102175	0.30395	0.604125	0.6058	0.6729	0.673525
25.1047	0.200725	0.101425	0.302425	0.606875	0.60925	0.67565	0.675325
25.1089	0.201125	0.1004	0.300875	0.60765	0.6118	0.676575	0.678075
25.1131	0.201675	0.1005	0.299575	0.60885	0.613525	0.679375	0.6803
25.1172	0.201475	0.100075	0.298375	0.612025	0.615525	0.682575	0.683575
25.6172	0.21045	0.0798	0.12805	0.5179	0.758025	0.91725	0.921375
25.0793	0.201072	0.108816	0.308145	0.584328	0.593347	0.661511	0.659434
26.1172	0.2191	0.09005	0.080125	0.24475	0.663775	0.938425	0.9397
26.6172	0.222075	0.09675	0.071	0.110675	0.54615	0.89725	0.9162
26.3672	0.220587	0.0934	0.0755625	0.177712	0.604962	0.917838	0.92795
27.1156	0.222675	0.101375	0.07015	0.058075	0.45045	0.8574	0.9044
27.6156	0.223625	0.10425	0.072875	0.03495	0.38375	0.816075	0.88595
27.3656	0.22315	0.102813	0.0715125	0.0465125	0.4171	0.836738	0.895175
28.1156	0.224525	0.105725	0.075725	0.0237	0.339475	0.776675	0.86975
28.6156	0.22525	0.106225	0.077825	0.017375	0.314025	0.7431	0.8564
28.3656	0.224888	0.105975	0.076775	0.0205375	0.32675	0.759888	0.863075
29.115	0.225325	0.10715	0.080175	0.014475	0.299925	0.711	0.84415
29.615	0.2254	0.10805	0.082725	0.014025	0.2922	0.682725	0.8318
29.365	0.225362	0.1076	0.08145	0.01425	0.296063	0.696862	0.837975
30.1144	0.225775	0.108175	0.0839	0.0134	0.289225	0.6622	0.823825
32.1275	0.224725	0.10675	0.0857	0.015875	0.33045	0.678875	0.829675
33.1275	0.223625	0.106225	0.08975	0.02	0.359275	0.68005	0.8046
34.1275	0.223525	0.107075	0.090325	0.02205	0.389725	0.68775	0.79095
35.1275	0.223075	0.106675	0.09095	0.024125	0.43205	0.6979	0.79195
36.1275	0.222375	0.106	0.0923	0.0248	0.4805	0.726925	0.8027
37.1275	0.222825	0.105625	0.091775	0.0258	0.532375	0.754075	0.8217
38.1272	0.222375	0.1049	0.091875	0.026875	0.583125	0.780475	0.84325
39.1272	0.2234	0.104675	0.0924	0.025775	0.62685	0.8109	0.859675
40.1267	0.222525	0.10455	0.09295	0.027625	0.675575	0.839275	0.880275
41.1267	0.221475	0.103675	0.09355	0.029775	0.717525	0.879	0.89995
42.1261	0.2215	0.1034	0.0927	0.029625	0.770825	0.90895	0.9316
43.1261	0.2214	0.10325	0.091975	0.029625	0.813075	0.942575	0.9557
44.1261	0.222275	0.102625	0.093225	0.030075	0.850375	0.972625	0.973425
45.1261	0.221075	0.1025	0.092925	0.030625	0.888775	1.00425	0.990225
46.1256	0.221375	0.1018	0.094025	0.0313	0.935125	1.03258	1.00032
47.1256	0.22115	0.10205	0.0927	0.03075	0.982375	1.0551	1.0111
48.1256	0.2208	0.10215	0.094225	0.029925	1.0234	1.0752	1.02018
49.1256	0.220825	0.10045	0.093225	0.03045	1.06347	1.08422	1.0243
50.125	0.221175	0.10125	0.094275	0.029425	1.10737	1.11075	1.04658
51.125	0.220925	0.1007	0.0936	0.02805	1.14912	1.12015	1.05622
52.125	0.221775	0.100075	0.092675	0.0282	1.19155	1.1439	1.06278
53.125	0.221525	0.1	0.092925	0.0271	1.23517	1.14758	1.07505
54.125	0.2218	0.0994	0.09225	0.027475	1.2654	1.15558	1.0792
55.125	0.2212	0.099075	0.092625	0.027675	1.3086	1.16073	1.0945
56.125	0.221325	0.098225	0.0939	0.027	1.34538	1.17727	1.11865
57.125	0.221475	0.097475	0.09305	0.027875	1.3652	1.186	1.12663
58.1247	0.22095	0.097675	0.092425	0.02725	1.40108	1.19015	1.135
59.1247	0.220975	0.09755	0.0924	0.028425	1.42955	1.18427	1.1447
60.1247	0.2208	0.096775	0.092925	0.0285	1.4394	1.2007	1.1525
61.1247	0.221225	0.096625	0.093725	0.026225	1.4513	1.22762	1.17715
62.1247	0.2209	0.0962	0.092225	0.02525	1.4637	1.2443	1.19603
63.1247	0.2211	0.09495	0.092375	0.025075	1.48278	1.26065	1.21027
64.1247	0.22065	0.095475	0.0923	0.0249	1.48653	1.2764	1.22293
65.1247	0.22045	0.094225	0.092925	0.023625	1.49408	1.30255	1.24627
66.1244	0.221025	0.094375	0.091925	0.022725	1.49697	1.33168	1.2604
67.1244	0.220975	0.093725	0.0905	0.02285	1.52265	1.3388	1.27393
68.1244	0.2196	0.092825	0.091125	0.022975	1.54055	1.36472	1.284
69.1244	0.2205	0.092775	0.0915	0.02365	1.55935	1.38475	1.3015
70.1239	0.219875	0.091425	0.089975	0.024375	1.59042	1.41045	1.32522
71.1239	0.2207	0.091425	0.08935	0.02225	1.62733	1.42532	1.36102
72.1239	0.220375	0.089925	0.08965	0.0194	1.64972	1.4364	1.3641
73.1239	0.220425	0.09045	0.08935	0.019275	1.68933	1.44877	1.38775
74.1239	0.22	0.0896	0.08955	0.019575	1.70107	1.45467	1.39882
75.1233	0.2198	0.089325	0.08975	0.0186	1.7219	1.45505	1.4137
76.1233	0.21885	0.088725	0.088175	0.01795	1.73408	1.46913	1.4295
77.1233	0.219525	0.089275	0.0881	0.017525	1.72663	1.4721	1.43417
78.1233	0.219575	0.08815	0.087425	0.016675	1.72057	1.47952	1.4535
79.1233	0.21915	0.0876	0.087875	0.0161	1.72092	1.48973	1.45917
80.1233	0.219675	0.08655	0.087525	0.015075	1.7136	1.4947	1.46433
81.1233	0.218925	0.086975	0.087825	0.0159	1.70973	1.495	1.46457
82.1233	0.21815	0.08715	0.0872	0.014575	1.70027	1.49408	1.47025
83.1233	0.2186	0.086775	0.086575	0.0143	1.70303	1.52278	1.47302
84.1233	0.218825	0.08605	0.086525	0.01325	1.69373	1.53375	1.47303
85.1233	0.218825	0.085575	0.085175	0.01325	1.68525	1.54085	1.47098
86.1233	0.218725	0.08535	0.0855	0.01415	1.68277	1.54628	1.4786
87.1233	0.2187	0.083975	0.0856	0.012975	1.66355	1.55797	1.48683
88.1233	0.2188	0.083225	0.08435	0.014275	1.65238	1.565	1.4904
89.1233	0.217125	0.082925	0.0842	0.012975	1.64265	1.59068	1.47825
90.1233	0.2177	0.08365	0.085025	0.013375	1.63097	1.58507	1.46865
91.1233	0.217875	0.0833	0.0837	0.014275	1.62892	1.5868	1.47015
92.1233	0.2178	0.081525	0.083825	0.012925	1.61167	1.5816	1.46582
93.1233	0.21755	0.081975	0.083175	0.010625	1.60895	1.58973	1.46345
94.1233	0.21725	0.08225	0.08335	0.0106	1.609	1.58385	1.4624
99.1139	0.219775	0.075825	0.0777	0.0063	1.76733	1.7137	1.53188
100.114	0.220075	0.0787	0.079825	0.007775	1.64668	1.6089	1.44885
101.114	0.2188	0.078475	0.081625	0.00645	1.56607	1.55195	1.37965
102.114	0.21775	0.0776	0.081575	0.0071	1.53003	1.53068	1.33555
103.114	0.2174	0.077475	0.081	0.008975	1.5043	1.523	1.31405
104.114	0.217475	0.077125	0.0804	0.009775	1.48928	1.51477	1.29818
105.114	0.21705	0.076275	0.080825	0.008575	1.4854	1.50568	1.27985
106.114	0.217625	0.076175	0.080025	0.0082	1.49588	1.4943	1.26745
107.114	0.2177	0.0754	0.07995	0.00755	1.50537	1.4898	1.25392
108.114	0.217025	0.076025	0.0793	0.006725	1.5165	1.47988	1.2383
109.113	0.217225	0.074925	0.0787	0.00665	1.53307	1.4735	1.2154
110.113	0.217125	0.074775	0.078825	0.0054	1.53018	1.4586	1.1905
111.113	0.217125	0.0742	0.079125	0.005825	1.5302	1.44305	1.16488
112.113	0.217575	0.0746	0.077175	0.00625	1.53028	1.43568	1.13287
113.113	0.21735	0.07435	0.07695	0.00605	1.51707	1.42115	1.10352
114.113	0.21645	0.0745	0.077225	0.004575	1.52522	1.40635	1.07892
115.113	0.216525	0.07345	0.07635	0.00345	1.53323	1.39247	1.05248
116.113	0.2164	0.07355	0.076675	0.00385	1.52423	1.37962	1.0318
117.113	0.216725	0.07225	0.076825	0.00285	1.52577	1.36265	1.00415
118.113	0.216275	0.07175	0.0764	0.0023	1.51945	1.35672	0.977125
119.113	0.215975	0.071175	0.075625	0.0022	1.5251	1.3432	0.95505
120.113	0.2166	0.07125	0.0752	0.002275	1.52417	1.3274	0.932825
121.113	0.2158	0.07125	0.074375	0.002975	1.52517	1.30993	0.905175
122.113	0.214975	0.070375	0.074675	0.000775	1.53675	1.2862	0.882775
123.113	0.21565	0.070325	0.074525	0.000175	1.54233	1.27287	0.8593
124.113	0.216325	0.070125	0.0744	-0.000775	1.52892	1.26337	0.8382
125.113	0.216375	0.070275	0.07395	0.000825	1.53255	1.24665	0.8177
126.113	0.215525	0.069675	0.073775	-0.000925	1.53133	1.2296	0.796325
127.113	0.2151	0.0693	0.07285	-0.0005	1.53025	1.21945	0.77475
128.113	0.21515	0.06815	0.073225	-0.001225	1.52895	1.20803	0.759075
129.113	0.214775	0.068	0.0731	-0.00085	1.51927	1.1931	0.74155
130.113	0.2152	0.068	0.072575	-0.000525	1.51355	1.18023	0.72345
131.113	0.21485	0.067875	0.072925	-0.001675	1.5164	1.16922	0.710175
132.113	0.214525	0.066275	0.071575	-0.0011	1.51685	1.15245	0.69835
133.113	0.214675	0.067075	0.072375	-0.002275	1.51693	1.14	0.68275
134.113	0.213725	0.066675	0.07175	-0.000475	1.52302	1.1294	0.672475
135.113	0.21425	0.06585	0.071925	-0.0021	1.5209	1.11852	0.66485
136.113	0.213825	0.065375	0.071025	-0.002425	1.51555	1.1115	0.66035
137.113	0.2136	0.064925	0.07035	-0.002175	1.52612	1.10537	0.6552
138.113	0.2137	0.065075	0.071225	-0.003525	1.5109	1.0963	0.649925
139.113	0.213	0.0647	0.0692	-0.00365	1.51377	1.09192	0.6439
140.113	0.212725	0.064525	0.07055	-0.00325	1.51705	1.08767	0.642925
141.113	0.213475	0.063775	0.070025	-0.00355	1.51105	1.08338	0.6446
142.113	0.2121	0.062225	0.069125	-0.004625	1.5064	1.07587	0.64705
143.113	0.21325	0.062675	0.06845	-0.0036	1.50853	1.07183	0.647925
144.113	0.21265	0.0623	0.068775	-0.003325	1.50285	1.06657	0.654
145.113	0.212325	0.062625	0.069075	-0.004475	1.50367	1.06145	0.663775
146.113	0.213325	0.06165	0.068075	-0.0057	1.50042	1.05412	0.670975
147.113	0.212275	0.06105	0.06805	-0.0051	1.50275	1.05178	0.68145
148.113	0.211725	0.061775	0.0661	-0.003825	1.4983	1.04992	0.69005
149.112	0.211875	0.06085	0.06685	-0.004675	1.49703	1.04795	0.701725
150.112	0.2119	0.061025	0.06695	-0.004075	1.4928	1.04527	0.7177
151.112	0.2107	0.0607	0.0668	-0.004875	1.49552	1.04428	0.729325
152.112	0.2111	0.059875	0.066575	-0.004225	1.4928	1.04268	0.741
153.112	0.21085	0.05875	0.06665	-0.0043	1.47418	1.03598	0.75015
154.112	0.21155	0.059075	0.06565	-0.0043	1.46098	1.02995	0.75685
155.112	0.211525	0.058575	0.0656	-0.003925	1.45055	1.02662	0.76395
156.112	0.211825	0.05845	0.065825	-0.004575	1.45173	1.021	0.767875
157.112	0.2114	0.058525	0.06605	-0.004925	1.44488	1.01425	0.769575
158.112	0.209725	0.057725	0.0652	-0.005575	1.435	1.00382	0.764725
159.113	0.210375	0.05715	0.0644	-0.005225	1.4312	0.9979	0.7587
160.113	0.210375	0.057825	0.065	-0.00655	1.42283	0.988525	0.745775
161.113	0.21015	0.056325	0.0645	-0.00805	1.41945	0.979175	0.722825
162.113	0.2096	0.056175	0.064275	-0.00765	1.40975	0.97475	0.696025
163.114	0.209775	0.055925	0.063875	-0.0085	1.4008	0.967075	0.66725
164.114	0.2101	0.055425	0.0639	-0.00905	1.38575	0.960575	0.6324
165.114	0.2096	0.055075	0.064325	-0.0094	1.38687	0.95455	0.6001
166.114	0.210175	0.0551	0.062725	-0.01055	1.38115	0.94695	0.56435
167.328	0.20865	0.0555	0.0623	-0.007975	1.382	0.936175	0.522425
168.329	0.208975	0.054325	0.062675	-0.008475	1.37115	0.9275	0.488425
169.329	0.209925	0.0534	0.063225	-0.00965	1.36143	0.9183	0.460275
170.329	0.209625	0.05425	0.062475	-0.010275	1.35943	0.90985	0.433
171.329	0.2079	0.05365	0.0617	-0.0096	1.3447	0.90115	0.405475
172.33	0.209	0.05345	0.061825	-0.008375	1.33433	0.89425	0.3767
173.33	0.20935	0.053325	0.06185	-0.009225	1.32367	0.883975	0.3454
174.33	0.20945	0.0524	0.060975	-0.01065	1.32167	0.877275	0.313925
175.331	0.208675	0.052625	0.061475	-0.011075	1.3165	0.86615	0.279475
176.331	0.2089	0.05165	0.06115	-0.0116	1.30928	0.856475	0.244425
177.331	0.208875	0.0514	0.06005	-0.01175	1.30955	0.848475	0.210225
178.331	0.207975	0.051175	0.06035	-0.01	1.30303	0.84225	0.180275
179.331	0.2079	0.051425	0.060975	-0.0096	1.30145	0.834325	0.15565
180.331	0.20835	0.050875	0.059925	-0.00915	1.29395	0.826825	0.1385
181.331	0.207825	0.050125	0.060475	-0.008375	1.28177	0.820575	0.124375
182.331	0.2076	0.05015	0.059725	-0.009725	1.26735	0.815075	0.11545
183.331	0.20645	0.0498	0.06	-0.0095	1.25087	0.809575	0.109525
184.331	0.2077	0.049925	0.058875	-0.009575	1.2403	0.802875	0.10555
185.331	0.207575	0.049025	0.059475	-0.01085	1.2322	0.798825	0.102725
186.331	0.206425	0.048225	0.059075	-0.009575	1.22915	0.7964	0.1012
187.332	0.207025	0.0487	0.0584	-0.010325	1.22198	0.793975	0.101125
188.332	0.206775	0.04865	0.058225	-0.011325	1.20913	0.790825	0.0999
189.332	0.2073	0.047775	0.0584	-0.012175	1.198	0.788075	0.100875
190.332	0.206125	0.047425	0.057775	-0.01305	1.1893	0.786575	0.101375
191.332	0.20695	0.047325	0.0585	-0.013425	1.18297	0.78475	0.10315
192.332	0.206375	0.047225	0.0577	-0.01365	1.17188	0.7845	0.105725
193.332	0.206625	0.0469	0.057475	-0.013875	1.16595	0.7833	0.106775
194.332	0.20775	0.046475	0.057875	-0.013525	1.15775	0.783525	0.108375
195.332	0.207025	0.04575	0.0576	-0.011775	1.14402	0.785	0.11025
196.333	0.206075	0.046	0.057925	-0.012725	1.13613	0.783075	0.11135
197.333	0.20605	0.045775	0.056075	-0.01275	1.12763	0.78445	0.11115
198.333	0.20615	0.044975	0.055475	-0.013075	1.1151	0.783325	0.112325
199.333	0.2064	0.045375	0.055675	-0.01275	1.1075	0.7852	0.1129
200.334	0.20605	0.04515	0.05695	-0.0124	1.10728	0.7867	0.11345
201.334	0.2055	0.045025	0.05585	-0.013025	1.10447	0.78855	0.113775
202.334	0.205125	0.044625	0.054925	-0.013975	1.09555	0.79295	0.1142
203.334	0.2062	0.044475	0.054825	-0.012575	1.0832	0.791375	0.1137
204.334	0.20585	0.04395	0.05505	-0.01315	1.0757	0.7929	0.113925
205.334	0.20595	0.0436	0.054575	-0.0145	1.07247	0.7983	0.1137
206.334	0.206225	0.042825	0.056	-0.013825	1.069	0.7964	0.113
207.334	0.205	0.0429	0.05455	-0.0119	1.06583	0.797075	0.1123
208.334	0.205925	0.043125	0.055875	-0.012425	1.0649	0.79945	0.11265
209.335	0.204525	0.0432	0.054425	-0.01435	1.0626	0.801075	0.1129
210.335	0.20395	0.041525	0.054725	-0.014375	1.06193	0.80335	0.111925
211.335	0.20475	0.04225	0.054425	-0.014525	1.05905	0.8035	0.111375
212.335	0.205025	0.041525	0.052725	-0.0153	1.0558	0.80275	0.1118
213.335	0.20465	0.0405	0.054175	-0.01535	1.0477	0.804375	0.11105
214.336	0.20505	0.04005	0.053775	-0.01595	1.04183	0.801425	0.110175
215.336	0.204425	0.0407	0.05375	-0.016625	1.04115	0.8034	0.11035
203.766	1.01693	0.33315	0.379725	0.454525	0.46735	0.43775	0.347
204.766	0.9588	0.33095	0.378475	0.452225	0.465425	0.435075	0.338875
205.765	0.906475	0.32705	0.3766	0.449275	0.46325	0.434	0.330325
206.765	0.8578	0.324275	0.374525	0.44835	0.461525	0.43165	0.322725
207.765	0.8128	0.3231	0.3726	0.445225	0.458675	0.429075	0.3145
208.764	0.77365	0.31945	0.371725	0.444825	0.45655	0.4276	0.307125
209.764	0.737125	0.318075	0.37	0.443725	0.454775	0.427225	0.2995
210.764	0.705325	0.3153	0.3684	0.44165	0.45475	0.424875	0.29155
211.764	0.6756	0.314125	0.36725	0.4403	0.45255	0.423025	0.2849
212.764	0.649	0.3114	0.36555	0.4381	0.45085	0.4225	0.2779
213.764	0.62465	0.310325	0.36415	0.437725	0.45005	0.4206	0.271675
214.764	0.6029	0.3089	0.363975	0.4368	0.4488	0.419375	0.264775
215.764	0.582775	0.3069	0.3626	0.43585	0.4476	0.418375	0.258875
216.764	0.564475	0.3058	0.3614	0.435225	0.4476	0.416725	0.252975
217.764	0.548425	0.3039	0.360325	0.43205	0.445375	0.415375	0.246925
218.764	0.53335	0.30325	0.359325	0.43175	0.445025	0.414025	0.2409
219.754	0.2255	0.06925	0.131725	0.127725	0.0884	0.05765	0.03545
220.755	0.2258	0.0694	0.13165	0.128	0.08845	0.0562	0.035125

## Sheet: Pos Control Graph2
xCELLigence raw data the positive control (auranofin)
Four replicates for each concentration in µg/mL (100, 50, 25, 12.5, 6.25. 3.13, 1.56)
Time(Hour)	100 µg/mL	50 µg/mL	25 µg/mL	12.5 µg/mL	6.25 µg/mL	3.13 µg/mL	1.56 µg/mL	0 µg/mL
0	0	0	0	0	0	0	0	0
1.4683	0.7972	0.956825	1.15897	1.26491	1.23824	1.29654	1.18116	0.941319
2.3433	0.805817	0.941717	1.15914	1.23125	1.18126	1.22722	1.13975	0.717353
3.5933	0.657225	0.722825	0.870875	0.907875	0.855625	0.904375	0.8438	0.614181
4.5933	0.59315	0.6167	0.735975	0.746075	0.7216	0.7584	0.7105	0.545111
5.5933	0.55695	0.558675	0.6487	0.65715	0.6354	0.6615	0.626125	0.492454
6.5933	0.52195	0.515725	0.58805	0.59135	0.568825	0.601625	0.57545	0.457458
7.5933	0.492025	0.4845	0.5406	0.5451	0.5168	0.5486	0.534	0.438661
8.5933	0.4794	0.4629	0.519425	0.516975	0.49265	0.52385	0.509575	0.430329
9.5933	0.4803	0.45075	0.49965	0.498275	0.4767	0.5057	0.50845	0.426093
10.5933	0.48255	0.445625	0.4994	0.494775	0.4762	0.4908	0.49225	0.428476
11.5933	0.4844	0.449625	0.49725	0.49605	0.480225	0.4982	0.494575	0.435872
12.5933	0.493	0.4584	0.501	0.500525	0.4903	0.49815	0.50585	0.450743
13.5933	0.5107	0.4686	0.51225	0.517	0.50185	0.522025	0.514475	0.469765
14.5933	0.5294	0.48285	0.5297	0.5365	0.5143	0.53955	0.53625	0.49126
15.5933	0.549975	0.50675	0.554475	0.558175	0.53725	0.554025	0.55705	0.511844
16.5933	0.5765	0.525875	0.576525	0.573075	0.5546	0.578125	0.576375	0.531818
17.5933	0.596425	0.550025	0.589925	0.596775	0.570125	0.5938	0.59595	0.547686
18.5933	0.61815	0.5642	0.602225	0.6054	0.588375	0.608375	0.612825	0.560693
19.5933	0.632	0.580275	0.62275	0.6261	0.603375	0.617925	0.623225	0.577111
20.5933	0.6647	0.599725	0.6377	0.643675	0.620725	0.638225	0.64535	0.593343
21.5933	0.694725	0.614575	0.6545	0.655825	0.634425	0.6535	0.66295	0.60496
22.5928	0.712175	0.62155	0.661075	0.66565	0.64705	0.659225	0.675925	0.618322
23.5928	0.7314	0.639825	0.6769	0.68215	0.6623	0.677125	0.6987	0.358448
24.8136	0.248812	0.18487	0.317382	0.479466	0.492998	0.55173	0.541554	0.399082
25.0793	0.201072	0.108816	0.308145	0.584328	0.593347	0.661511	0.659434	0.490297
26.3672	0.220587	0.0934	0.0755625	0.177712	0.604962	0.917838	0.92795	0.462942
27.3656	0.22315	0.102813	0.0715125	0.0465125	0.4171	0.836738	0.895175	0.460005
28.3656	0.224888	0.105975	0.076775	0.0205375	0.32675	0.759888	0.863075	0.455236
29.365	0.225362	0.1076	0.08145	0.01425	0.296063	0.696862	0.837975	0.447074
30.1144	0.225775	0.108175	0.0839	0.0134	0.289225	0.6622	0.823825	0.447074
31.0879	0.2256	0.1079	0.0846	0.01444	0.295544	0.670089	0.825676	0.440021
32.1275	0.224725	0.10675	0.0857	0.015875	0.33045	0.678875	0.829675	0.433993
33.1275	0.223625	0.106225	0.08975	0.02	0.359275	0.68005	0.8046	0.422919
34.1275	0.223525	0.107075	0.090325	0.02205	0.389725	0.68775	0.79095	0.418131
35.1275	0.223075	0.106675	0.09095	0.024125	0.43205	0.6979	0.79195	0.422776
36.1275	0.222375	0.106	0.0923	0.0248	0.4805	0.726925	0.8027	0.431619
37.1275	0.222825	0.105625	0.091775	0.0258	0.532375	0.754075	0.8217	0.443664
38.1272	0.222375	0.1049	0.091875	0.026875	0.583125	0.780475	0.84325	0.457435
39.1272	0.2234	0.104675	0.0924	0.025775	0.62685	0.8109	0.859675	0.4751
40.1267	0.222525	0.10455	0.09295	0.027625	0.675575	0.839275	0.880275	0.491817
41.1267	0.221475	0.103675	0.09355	0.029775	0.717525	0.879	0.89995	0.511919
42.1261	0.2215	0.1034	0.0927	0.029625	0.770825	0.90895	0.9316	0.525679
43.1261	0.2214	0.10325	0.091975	0.029625	0.813075	0.942575	0.9557	0.543968
44.1261	0.222275	0.102625	0.093225	0.030075	0.850375	0.972625	0.973425	0.560556
45.1261	0.221075	0.1025	0.092925	0.030625	0.888775	1.00425	0.990225	0.575932
46.1256	0.221375	0.1018	0.094025	0.0313	0.935125	1.03258	1.00032	0.590899
47.1256	0.22115	0.10205	0.0927	0.03075	0.982375	1.0551	1.0111	0.605871
48.1256	0.2208	0.10215	0.094225	0.029925	1.0234	1.0752	1.02018	0.621801
49.1256	0.220825	0.10045	0.093225	0.03045	1.06347	1.08422	1.0243	0.635176
50.125	0.221175	0.10125	0.094275	0.029425	1.10737	1.11075	1.04658	0.649008
51.125	0.220925	0.1007	0.0936	0.02805	1.14912	1.12015	1.05622	0.664743
52.125	0.221775	0.100075	0.092675	0.0282	1.19155	1.1439	1.06278	0.680178
53.125	0.221525	0.1	0.092925	0.0271	1.23517	1.14758	1.07505	0.696969
54.125	0.2218	0.0994	0.09225	0.027475	1.2654	1.15558	1.0792	0.7125
55.125	0.2212	0.099075	0.092625	0.027675	1.3086	1.16073	1.0945	0.728833
56.125	0.221325	0.098225	0.0939	0.027	1.34538	1.17727	1.11865	0.744519
57.125	0.221475	0.097475	0.09305	0.027875	1.3652	1.186	1.12663	0.761199
58.1247	0.22095	0.097675	0.092425	0.02725	1.40108	1.19015	1.135	0.778926
59.1247	0.220975	0.09755	0.0924	0.028425	1.42955	1.18427	1.1447	0.798611
60.1247	0.2208	0.096775	0.092925	0.0285	1.4394	1.2007	1.1525	0.815163
61.1247	0.221225	0.096625	0.093725	0.026225	1.4513	1.22762	1.17715	0.834843
62.1247	0.2209	0.0962	0.092225	0.02525	1.4637	1.2443	1.19603	0.849775
63.1247	0.2211	0.09495	0.092375	0.025075	1.48278	1.26065	1.21027	0.867274
64.1247	0.22065	0.095475	0.0923	0.0249	1.48653	1.2764	1.22293	0.881425
65.1247	0.22045	0.094225	0.092925	0.023625	1.49408	1.30255	1.24627	0.897956
66.1244	0.221025	0.094375	0.091925	0.022725	1.49697	1.33168	1.2604	0.914906
67.1244	0.220975	0.093725	0.0905	0.02285	1.52265	1.3388	1.27393	0.933278
68.1244	0.2196	0.092825	0.091125	0.022975	1.54055	1.36472	1.284	0.948078
69.1244	0.2205	0.092775	0.0915	0.02365	1.55935	1.38475	1.3015	0.961099
70.1239	0.219875	0.091425	0.089975	0.024375	1.59042	1.41045	1.32522	0.978649
71.1239	0.2207	0.091425	0.08935	0.02225	1.62733	1.42532	1.36102	0.998906
72.1239	0.220375	0.089925	0.08965	0.0194	1.64972	1.4364	1.3641	1.01245
73.1239	0.220425	0.09045	0.08935	0.019275	1.68933	1.44877	1.38775	1.03159
74.1239	0.22	0.0896	0.08955	0.019575	1.70107	1.45467	1.39882	1.04681
75.1233	0.2198	0.089325	0.08975	0.0186	1.7219	1.45505	1.4137	1.06346
76.1233	0.21885	0.088725	0.088175	0.01795	1.73408	1.46913	1.4295	1.07584
77.1233	0.219525	0.089275	0.0881	0.017525	1.72663	1.4721	1.43417	1.09133
78.1233	0.219575	0.08815	0.087425	0.016675	1.72057	1.47952	1.4535	1.10187
79.1233	0.21915	0.0876	0.087875	0.0161	1.72092	1.48973	1.45917	1.11054
80.1233	0.219675	0.08655	0.087525	0.015075	1.7136	1.4947	1.46433	1.12183
81.1233	0.218925	0.086975	0.087825	0.0159	1.70973	1.495	1.46457	1.13108
82.1233	0.21815	0.08715	0.0872	0.014575	1.70027	1.49408	1.47025	1.14354
83.1233	0.2186	0.086775	0.086575	0.0143	1.70303	1.52278	1.47302	1.15406
84.1233	0.218825	0.08605	0.086525	0.01325	1.69373	1.53375	1.47303	1.16334
85.1233	0.218825	0.085575	0.085175	0.01325	1.68525	1.54085	1.47098	1.16967
86.1233	0.218725	0.08535	0.0855	0.01415	1.68277	1.54628	1.4786	1.17504
87.1233	0.2187	0.083975	0.0856	0.012975	1.66355	1.55797	1.48683	1.17996
88.1233	0.2188	0.083225	0.08435	0.014275	1.65238	1.565	1.4904	1.17975
89.1233	0.217125	0.082925	0.0842	0.012975	1.64265	1.59068	1.47825	1.18107
90.1233	0.2177	0.08365	0.085025	0.013375	1.63097	1.58507	1.46865	1.18712
91.1233	0.217875	0.0833	0.0837	0.014275	1.62892	1.5868	1.47015	1.19269
92.1233	0.2178	0.081525	0.083825	0.012925	1.61167	1.5816	1.46582	1.19487
93.1233	0.21755	0.081975	0.083175	0.010625	1.60895	1.58973	1.46345	1.19329
94.1233	0.21725	0.08225	0.08335	0.0106	1.609	1.58385	1.4624	1.19442
95.1233	0.2177	0.0829	0.0839	0.0101	1.61993	1.59777	1.47458	1.21656
96.1233	0.218	0.0832	0.0841	0.009433	1.64993	1.6099	1.48564	1.22321
97.1233	0.2185	0.081	0.0832	0.008211	1.69212	1.62989	1.49334	1.24112
98.1233	0.2191	0.0794432	0.08001	0.0073322	1.7234	1.67678	1.51999	1.25779
99.1139	0.219775	0.075825	0.0777	0.0063	1.76733	1.7137	1.53188	1.27223
100.114	0.220075	0.0787	0.079825	0.007775	1.64668	1.6089	1.44885	1.2233
101.114	0.2188	0.078475	0.081625	0.00645	1.56607	1.55195	1.37965	1.19452
102.114	0.21775	0.0776	0.081575	0.0071	1.53003	1.53068	1.33555	1.17988
103.114	0.2174	0.077475	0.081	0.008975	1.5043	1.523	1.31405	1.16298
104.114	0.217475	0.077125	0.0804	0.009775	1.48928	1.51477	1.29818	1.15283
105.114	0.21705	0.076275	0.080825	0.008575	1.4854	1.50568	1.27985	1.14449
106.114	0.217625	0.076175	0.080025	0.0082	1.49588	1.4943	1.26745	1.13911
107.114	0.2177	0.0754	0.07995	0.00755	1.50537	1.4898	1.25392	1.13077
108.114	0.217025	0.076025	0.0793	0.006725	1.5165	1.47988	1.2383	1.12318
109.113	0.217225	0.074925	0.0787	0.00665	1.53307	1.4735	1.2154	1.11526
110.113	0.217125	0.074775	0.078825	0.0054	1.53018	1.4586	1.1905	1.10599
111.113	0.217125	0.0742	0.079125	0.005825	1.5302	1.44305	1.16488	1.09599
112.113	0.217575	0.0746	0.077175	0.00625	1.53028	1.43568	1.13287	1.08626
113.113	0.21735	0.07435	0.07695	0.00605	1.51707	1.42115	1.10352	1.07171
114.113	0.21645	0.0745	0.077225	0.004575	1.52522	1.40635	1.07892	1.06005
115.113	0.216525	0.07345	0.07635	0.00345	1.53323	1.39247	1.05248	1.04803
116.113	0.2164	0.07355	0.076675	0.00385	1.52423	1.37962	1.0318	1.03867
117.113	0.216725	0.07225	0.076825	0.00285	1.52577	1.36265	1.00415	1.02319
118.113	0.216275	0.07175	0.0764	0.0023	1.51945	1.35672	0.977125	1.01174
119.113	0.215975	0.071175	0.075625	0.0022	1.5251	1.3432	0.95505	0.997172
120.113	0.2166	0.07125	0.0752	0.002275	1.52417	1.3274	0.932825	0.983321
121.113	0.2158	0.07125	0.074375	0.002975	1.52517	1.30993	0.905175	0.969637
122.113	0.214975	0.070375	0.074675	0.000775	1.53675	1.2862	0.882775	0.955614
123.113	0.21565	0.070325	0.074525	0.000175	1.54233	1.27287	0.8593	0.942114
124.113	0.216325	0.070125	0.0744	-0.000775	1.52892	1.26337	0.8382	0.927379
125.113	0.216375	0.070275	0.07395	0.000825	1.53255	1.24665	0.8177	0.911571
126.113	0.215525	0.069675	0.073775	-0.000925	1.53133	1.2296	0.796325	0.895011
127.113	0.2151	0.0693	0.07285	-0.0005	1.53025	1.21945	0.77475	0.875683
128.113	0.21515	0.06815	0.073225	-0.001225	1.52895	1.20803	0.759075	0.859453
129.113	0.214775	0.068	0.0731	-0.00085	1.51927	1.1931	0.74155	0.840876
130.113	0.2152	0.068	0.072575	-0.000525	1.51355	1.18023	0.72345	0.822097
131.113	0.21485	0.067875	0.072925	-0.001675	1.5164	1.16922	0.710175	0.804354
132.113	0.214525	0.066275	0.071575	-0.0011	1.51685	1.15245	0.69835	0.785982
133.113	0.214675	0.067075	0.072375	-0.002275	1.51693	1.14	0.68275	0.768967
134.113	0.213725	0.066675	0.07175	-0.000475	1.52302	1.1294	0.672475	0.750667
135.113	0.21425	0.06585	0.071925	-0.0021	1.5209	1.11852	0.66485	0.733324
136.113	0.213825	0.065375	0.071025	-0.002425	1.51555	1.1115	0.66035	0.716825
137.113	0.2136	0.064925	0.07035	-0.002175	1.52612	1.10537	0.6552	0.6996
138.113	0.2137	0.065075	0.071225	-0.003525	1.5109	1.0963	0.649925	0.68354
139.113	0.213	0.0647	0.0692	-0.00365	1.51377	1.09192	0.6439	0.669125
140.113	0.212725	0.064525	0.07055	-0.00325	1.51705	1.08767	0.642925	0.655028
141.113	0.213475	0.063775	0.070025	-0.00355	1.51105	1.08338	0.6446	0.640518
142.113	0.2121	0.062225	0.069125	-0.004625	1.5064	1.07587	0.64705	0.627389
143.113	0.21325	0.062675	0.06845	-0.0036	1.50853	1.07183	0.647925	0.614328
144.113	0.21265	0.0623	0.068775	-0.003325	1.50285	1.06657	0.654	0.603129
145.113	0.212325	0.062625	0.069075	-0.004475	1.50367	1.06145	0.663775	0.593633
146.113	0.213325	0.06165	0.068075	-0.0057	1.50042	1.05412	0.670975	0.58349
147.113	0.212275	0.06105	0.06805	-0.0051	1.50275	1.05178	0.68145	0.574857
148.113	0.211725	0.061775	0.0661	-0.003825	1.4983	1.04992	0.69005	0.568112
149.112	0.211875	0.06085	0.06685	-0.004675	1.49703	1.04795	0.701725	0.560371
150.112	0.2119	0.061025	0.06695	-0.004075	1.4928	1.04527	0.7177	0.553954
151.112	0.2107	0.0607	0.0668	-0.004875	1.49552	1.04428	0.729325	0.548519
152.112	0.2111	0.059875	0.066575	-0.004225	1.4928	1.04268	0.741	0.54435
153.112	0.21085	0.05875	0.06665	-0.0043	1.47418	1.03598	0.75015	0.539643
154.112	0.21155	0.059075	0.06565	-0.0043	1.46098	1.02995	0.75685	0.53709
155.112	0.211525	0.058575	0.0656	-0.003925	1.45055	1.02662	0.76395	0.535051
156.112	0.211825	0.05845	0.065825	-0.004575	1.45173	1.021	0.767875	0.533663
157.112	0.2114	0.058525	0.06605	-0.004925	1.44488	1.01425	0.769575	0.533167
158.112	0.209725	0.057725	0.0652	-0.005575	1.435	1.00382	0.764725	0.532794
159.113	0.210375	0.05715	0.0644	-0.005225	1.4312	0.9979	0.7587	0.534132
160.113	0.210375	0.057825	0.065	-0.00655	1.42283	0.988525	0.745775	0.535481
161.113	0.21015	0.056325	0.0645	-0.00805	1.41945	0.979175	0.722825	0.538182
162.113	0.2096	0.056175	0.064275	-0.00765	1.40975	0.97475	0.696025	0.540118
163.114	0.209775	0.055925	0.063875	-0.0085	1.4008	0.967075	0.66725	0.542788
164.114	0.2101	0.055425	0.0639	-0.00905	1.38575	0.960575	0.6324	0.54589
165.114	0.2096	0.055075	0.064325	-0.0094	1.38687	0.95455	0.6001	0.54976
166.114	0.210175	0.0551	0.062725	-0.01055	1.38115	0.94695	0.56435	0.553326
167.328	0.20865	0.0555	0.0623	-0.007975	1.382	0.936175	0.522425	0.558217
168.329	0.208975	0.054325	0.062675	-0.008475	1.37115	0.9275	0.488425	0.562111
169.329	0.209925	0.0534	0.063225	-0.00965	1.36143	0.9183	0.460275	0.566094
170.329	0.209625	0.05425	0.062475	-0.010275	1.35943	0.90985	0.433	0.570507
171.329	0.2079	0.05365	0.0617	-0.0096	1.3447	0.90115	0.405475	0.573992
172.33	0.209	0.05345	0.061825	-0.008375	1.33433	0.89425	0.3767	0.577326
173.33	0.20935	0.053325	0.06185	-0.009225	1.32367	0.883975	0.3454	0.579779
174.33	0.20945	0.0524	0.060975	-0.01065	1.32167	0.877275	0.313925	0.581853
175.331	0.208675	0.052625	0.061475	-0.011075	1.3165	0.86615	0.279475	0.583301
176.331	0.2089	0.05165	0.06115	-0.0116	1.30928	0.856475	0.244425	0.584242
177.331	0.208875	0.0514	0.06005	-0.01175	1.30955	0.848475	0.210225	0.584062
178.331	0.207975	0.051175	0.06035	-0.01	1.30303	0.84225	0.180275	0.583471
179.331	0.2079	0.051425	0.060975	-0.0096	1.30145	0.834325	0.15565	0.582679
180.331	0.20835	0.050875	0.059925	-0.00915	1.29395	0.826825	0.1385	0.58054
181.331	0.207825	0.050125	0.060475	-0.008375	1.28177	0.820575	0.124375	0.577536
182.331	0.2076	0.05015	0.059725	-0.009725	1.26735	0.815075	0.11545	0.573882
183.331	0.20645	0.0498	0.06	-0.0095	1.25087	0.809575	0.109525	0.56985
184.331	0.2077	0.049925	0.058875	-0.009575	1.2403	0.802875	0.10555	0.56419
185.331	0.207575	0.049025	0.059475	-0.01085	1.2322	0.798825	0.102725	0.557281
186.331	0.206425	0.048225	0.059075	-0.009575	1.22915	0.7964	0.1012	0.549158
187.332	0.207025	0.0487	0.0584	-0.010325	1.22198	0.793975	0.101125	0.538615
188.332	0.206775	0.04865	0.058225	-0.011325	1.20913	0.790825	0.0999	0.527953
189.332	0.2073	0.047775	0.0584	-0.012175	1.198	0.788075	0.100875	0.515431
190.332	0.206125	0.047425	0.057775	-0.01305	1.1893	0.786575	0.101375	0.502139
191.332	0.20695	0.047325	0.0585	-0.013425	1.18297	0.78475	0.10315	0.488042
192.332	0.206375	0.047225	0.0577	-0.01365	1.17188	0.7845	0.105725	0.471728
193.332	0.206625	0.0469	0.057475	-0.013875	1.16595	0.7833	0.106775	0.454969
194.332	0.20775	0.046475	0.057875	-0.013525	1.15775	0.783525	0.108375	0.436811
195.332	0.207025	0.04575	0.0576	-0.011775	1.14402	0.785	0.11025	0.41866
196.333	0.206075	0.046	0.057925	-0.012725	1.13613	0.783075	0.11135	0.399801
197.333	0.20605	0.045775	0.056075	-0.01275	1.12763	0.78445	0.11115	0.380058
198.333	0.20615	0.044975	0.055475	-0.013075	1.1151	0.783325	0.112325	0.360733
199.333	0.2064	0.045375	0.055675	-0.01275	1.1075	0.7852	0.1129	0.342526
200.334	0.20605	0.04515	0.05695	-0.0124	1.10728	0.7867	0.11345	0.325661
201.334	0.2055	0.045025	0.05585	-0.013025	1.10447	0.78855	0.113775	0.310017
202.334	0.205125	0.044625	0.054925	-0.013975	1.09555	0.79295	0.1142	0.29585
203.334	0.2062	0.044475	0.054825	-0.012575	1.0832	0.791375	0.1137	0.283179
204.334	0.20585	0.04395	0.05505	-0.01315	1.0757	0.7929	0.113925	0.271042
205.334	0.20595	0.0436	0.054575	-0.0145	1.07247	0.7983	0.1137	0.260546
206.334	0.206225	0.042825	0.056	-0.013825	1.069	0.7964	0.113	0.249522
207.334	0.205	0.0429	0.05455	-0.0119	1.06583	0.797075	0.1123	0.238107
208.334	0.205925	0.043125	0.055875	-0.012425	1.0649	0.79945	0.11265	0.227014
209.335	0.204525	0.0432	0.054425	-0.01435	1.0626	0.801075	0.1129	0.216192
210.335	0.20395	0.041525	0.054725	-0.014375	1.06193	0.80335	0.111925	0.205981
211.335	0.20475	0.04225	0.054425	-0.014525	1.05905	0.8035	0.111375	0.194951
212.335	0.205025	0.041525	0.052725	-0.0153	1.0558	0.80275	0.1118	0.183685
213.335	0.20465	0.0405	0.054175	-0.01535	1.0477	0.804375	0.11105	0.169653
214.336	0.20505	0.04005	0.053775	-0.01595	1.04183	0.801425	0.110175	0.156561
215.336	0.204425	0.0407	0.05375	-0.016625	1.04115	0.8034	0.11035	0.144399
