# Supplementary material for: Anticancer activity and metabolite profiling data of Penicillium janthinellum KTMT5
Source: Data Brief. 2019 Dec 7;28:104959. doi: 10.1016/j.dib.2019.104959 (PMC6928313; doi:10.1016/j.dib.2019.104959)
Supplement: Multimedia component 4 [file mmc4.xlsx]

## Sheet: Sheet1
#	RT [min]	Area	Int. Type	I	S/N	Chromatogram	Max. m/z	FWHM [min]
1	0.03	9185	MolFeature	956	5.4		211.098
2	0.08	3202	MolFeature	1597	14.7		185.001
3	0.08	5345	MolFeature	2054	17.3		203.009
4	0.09	10169	MolFeature	1263	10.2		803.397
5	0.09	22765	MolFeature	2934	21.1		413.185
6	0.09	4586	MolFeature	282	3.1		976.643
7	0.09	12933	MolFeature	689	4.6		1212.56
8	0.1	8242	MolFeature	1194	6.8		172.056
9	0.1	9949	MolFeature	1133	5.3		242.233
10	0.11	20766	MolFeature	2197	7.5		703.739
11	0.11	14894	MolFeature	1737	6		431.834
12	0.11	23432	MolFeature	1774	6.1		805.202
13	0.11	15652	MolFeature	970	6.1		873.179
14	0.11	32316	MolFeature	1787	6.9		941.155
15	0.11	131856	MolFeature	22683	200.3		158.928
16	0.11	46509	MolFeature	1516	6.1		567.786
17	0.11	11607	MolFeature	1197	6		499.811
18	0.11	15664	MolFeature	1660	6.2		635.762
19	0.11	18651	MolFeature	1410	5.5		669.25
20	0.11	13196	MolFeature	799	4.8		737.726
21	0.12	220424	MolFeature	36139	270.2		90.9537
22	0.12	15669	MolFeature	599	3.2		952.651
23	0.12	30011	MolFeature	1163	4.7		1009.13
24	0.12	9915	MolFeature	1188	4.2		228.907
25	0.13	7050	MolFeature	396	4		1201.57
26	0.16	18854	MolFeature	1491	13.7		185.002
27	0.17	11057	MolFeature	1643	4.8		129.022
28	0.17	20297	MolFeature	273	3		425.133
29	0.33	72111	MolFeature	1787	4.4		127.009
30	0.35	39710	MolFeature	2986	8.9		145.017
31	0.35	40661	MolFeature	2986	8.9		145.016
32	0.47	37748	MolFeature	2913	8.6		145.016
33	0.68	5077	MolFeature	1504	3.7		127.01
34	0.7	9497	MolFeature	2302	6.8		145.016
35	0.74		AutoMS(n)	36566
36	0.75		AutoMS(n)	32796
37	0.77	20778	MS(n)	5416	0.2	TIC +MS2(252.0557)	136.03	0.09
38	0.77		AutoMS(n)	71082
39	0.77		AutoMS(n)	22471
40	0.78	5233	MolFeature	275	3.1		471.042
41	0.79	6082	MolFeature	460	5.1		398.265
42	0.79	4043	MolFeature	272	3		693.081
43	0.79	4059	MolFeature	307	3.4		544.159
44	0.79	11361	MolFeature	1063	11.4		203.008
45	0.8	7905	MolFeature	1093	12.1		455.02
46	0.8	21705	MolFeature	2841	25.1		173.004
47	0.8	7443	MolFeature	424	4.4		466.144
48	0.8	10883	MS(n)	14178	1.3	TIC +MS2(447.0552)	262.017	0.04
49	0.8	147040	MS(n)	34010	3.2	TIC +MS2(136.0314)	136.03	0.11
50	0.8	9684	MolFeature	650	5.3		497.171
51	0.8	33718	MolFeature	4554	33.1		423.183
52	0.81	6964	MolFeature	563	6.3		531.18
53	0.81	302055	MolFeature	30562	339.6		512.18
54	0.81	5392	MolFeature	340	3.4		915.094
55	0.81	17076	MolFeature	1807	13.6		265.025
56	0.81	22374	MolFeature	2958	32.9		157.012
57	0.81	24249	MolFeature	3258	35.4		231.036
58	0.81	28407	MolFeature	4010	27.8		196.052
59	0.81	3488	MolFeature	195	3		573.143
60	0.81	15325	MolFeature	1854	18.4		450.153
61	0.81	30310	MolFeature	3738	27.7		526.157
62	0.81	12485	MolFeature	1326	13		199.016
63	0.81	58239	MolFeature	7294	79.6		484.153
64	0.81	21453	MolFeature	1264	7.6		247.028
65	0.81	19654	MolFeature	2088	18.9		182.039
66	0.81	5276	MolFeature	373	4.1		711.081
67	0.81	70220	MolFeature	8415	61.4		468.161
68	0.81	158614	MolFeature	19586	217.6		486.168
69	0.81	28899	MolFeature	3132	28.9		510.165
70	0.81	7795	MolFeature	1066	11.8		515.172
71	0.82	6120	MolFeature	320	3.6		691.072
72	0.82	11553	MolFeature	1688	8.6		139.018
73	0.82	4840	MolFeature	549	6.1		245.134
74	0.82	16979	MolFeature	2826	31.4		223.134
75	0.82	24515	MolFeature	2902	30		217.058
76	0.82	571916	MolFeature	61446	682.7		528.173
77	0.82	6430	MolFeature	839	9.3		348.097
78	0.82	5466	MolFeature	529	5.9		274.218
79	0.82	266096	MolFeature	29406	326.7		470.176
80	0.82	10347	MolFeature	762	4.6		229.031
81	0.82	14774	MolFeature	2211	17.7		130.128
82	0.82	3745	MolFeature	351	3.9		591.007
83	0.82	42029	MolFeature	4764	44.7		252.057
84	0.82	10309	MolFeature	1230	12		102.103
85	0.82	10275	MolFeature	1277	9.2		268.049
86	0.82	13450	MolFeature	1936	18.3		218.165
87	0.82	17309	MolFeature	2049	6		129.023
88	0.82	7818	MolFeature	1089	10		282.062
89	0.82	17790	MolFeature	2124	15		157.048
90	0.83	613416	MolFeature	59106	349.4		136.03
91	0.83	22941	MolFeature	1879	20.9		433.042
92	0.83	7209	MolFeature	791	8.8		479.075
93	0.83	5334	MolFeature	403	4.5		365.034
94	0.83	14824	MolFeature	1004	8		435.057
95	0.83	7605	MolFeature	373	4.1		583.077
96	0.83	11393	MolFeature	1255	9.4		132.071
97	0.84	28906	MolFeature	3075	17.6		174.074
98	0.84	43882	MolFeature	5229	19.7		153.006
99	0.84	68774	MolFeature	6419	42.2		447.055
100	0.84	17292	MolFeature	1589	10.5		117.027
101	0.84	26805	MolFeature	2380	8.7		128.077
102	0.84	5936	MolFeature	691	6.6		464.079
103	0.84	16540	MolFeature	1293	4.8		160.061
104	0.85	106176	MolFeature	4452	21.6		113.007
105	0.87	45492	MS(n)	23182	2.4	TIC +MS2(136.0314)	136.03	0.05
106	0.88	12576	MS(n)	6355	0.6	TIC +MS2(153.0074)	110.008	0.08
107	0.92	25060	MS(n)	14797	1.3	TIC +MS2(136.0314)	136.03	0.04
108	0.96	47658	MolFeature	2792	24.6		124.01
109	0.96	17658	MolFeature	2477	9.3		153.006
110	1.03	9717	MS(n)	9451	0.4	TIC +MS2(136.0314)	136.03	0.04
111	1.1	34873	MolFeature	2731	8.1		145.016
112	1.15	2920736	MS(n)	11859	1.1	TIC +MS2(136.0314)	136.03	5.44
113	1.15	662399	MS(n)	4290	1.8	TIC +MS2(124.0113)	124.01	1.71
114	1.17	35155	MolFeature	8241	72.6		124.01
115	1.17	965	MS(n)	6751	0.9	TIC +MS2(153.0074)	110.008	0.01
116	1.17	138692	MolFeature	21817	129		136.03
117	1.18	7731	MolFeature	1267	4		208.019
118	1.18	22207	MolFeature	4788	12		137.015
119	1.18	1312	MS(n)	8160	1	TIC +MS2(153.0074)	110.008	0.01
120	1.18	12210	MolFeature	2554	9.5		245.026
121	1.19	447	MS(n)	7657	0.6	TIC +MS2(153.0074)	110.008	0
122	1.19	74356	MolFeature	13701	51.6		153.006
123	1.22	5212	MolFeature	2231	6.6		145.016
124	1.24	19818	MolFeature	1742	12.6		268.049
125	1.24	18437	MolFeature	1572	10.4		117.027
126	1.25	9112	MolFeature	269	3.7		512.178
127	1.28	24800	MolFeature	1132	10.6		252.057
128	1.3	7347	MolFeature	1336	6.5		113.007
129	1.32	10072	MolFeature	351	3.8		231.036
130	1.5	55449	MolFeature	2853	8.5		145.016
131	1.98	53184	MolFeature	2625	7.8		145.016
132	2.16	38367	MolFeature	2008	3.4		127.017
133	2.17	10110	MolFeature	801	5.4		243.047
134	2.39	58747	MolFeature	2938	8.7		145.016
135	2.43	1965	MolFeature	1197	4.6		127.009
136	2.45	4322	MolFeature	2242	6.6		145.016
137	2.53	20158	MolFeature	2233	6.6		145.016
138	2.65	5482	MolFeature	2009	6		145.016
139	2.75	21405	MolFeature	2365	7		145.016
140	2.92	20929	MolFeature	2477	7.3		145.016
141	3.11	4531	MolFeature	402	3.1		186.915
142	3.19	32146	MolFeature	2115	6.3		145.016
143	3.32	8047	MolFeature	1856	5.5		145.016
144	3.35	28876	MolFeature	1431	6.9		135.07
145	3.44	13402	MolFeature	2032	6		145.016
146	3.45	13656	MolFeature	1257	10.1		130.128
147	3.54	6791	MolFeature	1955	5.8		145.016
148	3.59	13121	MolFeature	1996	5.9		145.016
149	3.86	29592	MolFeature	1808	5.4		145.016
150	3.93	16370	MolFeature	1963	12.1		142.053
151	3.93	22578	MolFeature	3024	18.2		114.064
152	3.93	59091	MolFeature	5817	21.4		160.061
153	3.93	13057	MolFeature	1283	9.2		159.029
154	3.94	10993	MolFeature	1472	8.7		118.058
155	3.96	4038	MolFeature	1999	5.9		145.016
156	4.02	4773	MolFeature	2053	6.1		145.016
157	4.03	6787	MolFeature	274	3		296.074
158	4.07	17598	MolFeature	1876	5.6		145.016
159	4.18	2799	MolFeature	823	3.2		127.009
160	4.28	10324	MolFeature	2022	6		145.016
161	4.33	14018	MolFeature	2005	5.9		145.016
162	4.47	6046	MolFeature	1518	4.5		145.016
163	4.5	10498689	MS(n)	834341	2.5	TIC +MS2(486.1679)	439.176	3.41
164	4.6	12855	MolFeature	1826	5.4		145.016
165	4.61	16634	MolFeature	1881	18.2		224.044
166	4.7	10056	MolFeature	1424	4.2		145.016
167	4.71	16218373	MS(n)	8734949	16.6	TIC +MS2(512.1766)	465.186	4.18
168	4.77	4275	MolFeature	646	3.7		174.074
169	4.82	6412	MolFeature	1760	5.2		145.016
170	4.89	4988	MolFeature	1509	4.5		145.016
171	4.89	4586	MolFeature	531	3		174.074
172	4.92	4800	MolFeature	1272	4.6		128.077
173	4.95	9712	MolFeature	1532	4.5		145.016
174	5.06	2605	MolFeature	992	5.7		174.074
175	5.09	8788	MolFeature	1213	4.4		128.077
176	5.1	10900	MolFeature	537	4.7		171.061
177	5.11	31448	MolFeature	1534	4.5		129.024
178	5.14	9517	MolFeature	1674	5		145.016
179	5.14	6769	MolFeature	742	4.3		174.074
180	5.2	3568	MolFeature	1498	4.4		145.016
181	5.2	2841	MolFeature	1434	5.2		128.077
182	5.22	5888	MolFeature	862	4.9		174.074
183	5.23	21101	MolFeature	2324	24.2		223.133
184	5.25	5883	MolFeature	1746	5.2		145.016
185	5.27	5533	MolFeature	1738	6.3		128.077
186	5.27	3551	MolFeature	957	5.5		174.074
187	5.31	3945	MolFeature	828	4.7		174.074
188	5.31	3222	MolFeature	1404	4.2		145.016
189	5.33	9544	MolFeature	1494	5.4		128.077
190	5.37	5093	MolFeature	1377	4.1		145.016
191	5.38	28942442	MS(n)	1565742	5.1	TIC +MS2(528.1759)	481.179	4.68
192	5.44	21237	MolFeature	3057	17.5		148.989
193	5.45	7553	MolFeature	526	3.3		156.066
194	5.47	8069	MolFeature	706	4		174.074
195	5.48	4868	MolFeature	1422	4.2		145.016
196	5.49	22663746	MS(n)	4034330	6.3	TIC +MS2(470.1804)	423.183	4.77
197	5.56	7222	MolFeature	1366	4		145.016
198	5.61	2702	MolFeature	1382	4.1		145.016
199	5.67	6927	MolFeature	1276	3.8		145.016
200	5.73	2896	MolFeature	1569	4.7		145.016
201	5.77	3365	MolFeature	1269	3.8		145.016
202	5.84	5642	MolFeature	1671	5		145.016
203	5.9	4433	MolFeature	1255	3.7		145.016
204	5.91	4437	MS(n)	3470	0.8	TIC +MS2(174.0723)	86.0745	0.06
205	6.01	11901	MS(n)	5619	2	TIC +MS2(174.0723)	86.0746	0.07
206	6.02	4119	MS(n)	7627	3	TIC +MS2(174.0723)	86.0747	0.02
207	6.04	4956	MS(n)	8842	3.7	TIC +MS2(174.0723)	86.0746	0.01
208	6.08	16831	MolFeature	3133	21.7		196.052
209	6.08	33943	MS(n)	14838	6.9	TIC +MS2(174.0723)	86.0747	0.05
210	6.08	144520	MolFeature	17227	62.6		128.077
211	6.08	46472	MolFeature	6761	42.2		156.066
212	6.08	149070	MolFeature	21569	123.6		174.074
213	6.09	17018	MolFeature	1775	11.7		86.0746
214	6.09	38566	MolFeature	4270	32.1		132.071
215	6.09	8958	MolFeature	1230	13.7		347.148
216	6.09	8437	MolFeature	687	7.6		369.127
217	6.1	36901	MS(n)	13690	5.8	TIC +MS2(174.0723)	86.0745	0.05
218	6.15	14685	MolFeature	1313	3.9		145.016
219	6.35	6820	MolFeature	1181	5.8		208.052
220	6.4	1342	MS(n)	6729	1.2	TIC +MS2(174.0723)	86.0748	0.01
221	6.42	2018	MS(n)	8987	1.1	TIC +MS2(174.0723)	86.0744	0.01
222	6.42	6718	MolFeature	674	7.5		347.148
223	6.42	32764	MolFeature	4636	34.9		132.071
224	6.42	36493	MolFeature	6299	22.9		128.077
225	6.42	10896	MolFeature	1968	13.7		196.052
226	6.42	101936	MolFeature	15302	87.7		174.074
227	6.43	35237	MolFeature	3821	23.9		156.066
228	6.43	6423	MolFeature	1323	8.7		86.0746
229	6.58	6955	MolFeature	1279	3.8		145.016
230	6.6	6296	MolFeature	1237	6.1		208.052
231	6.65	12035	MolFeature	527	5.5		271.059
232	6.66	6634	MolFeature	390	3.8		249.081
233	6.75	7812	MolFeature	1267	3.8		145.016
234	6.81	9670	MolFeature	1357	4		145.016
235	6.95	11726	MolFeature	1212	3.6		145.016
236	7.01	8308	MolFeature	522	4		162.055
237	7.19	7165	MolFeature	855	6.8		435.055
238	7.2	5979	MolFeature	1250	3.7		145.017
239	7.27	171996	MolFeature	3476	22.9		447.053
240	7.32	1640	MS(n)	10084	0.4	TIC +MS2(208.0179)	120.052	0.01
241	7.34	778	MS(n)	13828	0.8	TIC +MS2(208.0179)	120.053	0
242	7.38	6285	MS(n)	28937	1.9	TIC +MS2(208.0179)	120.052	0.02
243	7.4	19254	MolFeature	2499	20.1		230.03
244	7.4	21947	MolFeature	2892	22.9		190.045
245	7.4	54065	MolFeature	6063	46.8		162.055
246	7.4	3722	MolFeature	594	6.6		437.084
247	7.4	41717	MolFeature	7033	53.7		166.049
248	7.4	172778	MolFeature	22051	108.5		208.052
249	7.4	8131	MolFeature	969	10.8		415.106
250	7.4	37656	MolFeature	3831	27.2		120.052
251	7.44	9879	MolFeature	962	7.7		435.055
252	7.52	2205	MolFeature	534	3.3		528.17
253	7.61	2729	MolFeature	1205	3.6		145.016
254	7.62	5424	MolFeature	701	4.4		528.17
255	7.69	12303	MolFeature	442	4.9		516.012
256	7.7	9988	MolFeature	1429	15.9		498.989
257	7.76	2315	MolFeature	693	5.5		435.054
258	7.78	4182	MolFeature	743	4.6		528.17
259	7.78	11981	MolFeature	538	6		451.047
260	7.81	21324	MolFeature	1118	8.7		332.994
261	7.81	13380	MolFeature	474	5.3		300.973
262	7.84	2388	MolFeature	722	4.5		528.171
263	7.89	1749	MS(n)	6270	0.3	TIC +MS2(447.0552)	262.017	0.03
264	7.92	6723	MolFeature	444	4.8		273.124
265	7.92	7932	MolFeature	1323	12.5		198.084
266	7.96	7666	MolFeature	1050	6.5		433.041
267	7.97	6591	MolFeature	735	4.6		528.17
268	7.99	1020	MS(n)	8687	0.4	TIC +MS2(447.0552)	262.016	0.01
269	8.01	3225	MolFeature	658	4.1		528.171
270	8.08	7059	MolFeature	337	3.5		213.113
271	8.08	12312	MS(n)	13752	1.8	TIC +MS2(447.0552)	262.017	0.01
272	8.09	5447	MolFeature	839	5.2		528.171
273	8.12	19082	MS(n)	18053	3.1	TIC +MS2(447.0552)	262.017	0.04
274	8.14		AutoMS(n)	31983
275	8.14	7169	MolFeature	661	7.3		247.056
276	8.16	17592	MolFeature	583	11.7		465.075
277	8.16	55226	MS(n)	51691	12.5	TIC +MS2(447.0552)	262.017	0.02
278	8.18	52285	MS(n)	68713	15.7	TIC +MS2(447.0552)	262.017	0.02
279	8.19	47837	MolFeature	4995	41.8		262.017
280	8.19	22705	MolFeature	2642	29.4		262.018
281	8.19	323365	MolFeature	28313	186.2		447.054
282	8.19	21267	MolFeature	2365	26.3		910.136
283	8.2	1006220	MS(n)	67719	16.6	TIC +MS2(447.0552)	262.017	0.06
284	8.2	35116	MolFeature	980	10.9		469.032
285	8.2	9665	MolFeature	1277	14.2		464.077
286	8.27	9555	MolFeature	279	3.1		500.143
287	8.28	4808	MolFeature	683	4.2		433.041
288	8.31	21907	MolFeature	3071	33.4		486.168
289	8.34	15828	MolFeature	406	4.5		479.075
290	8.37	24605	MolFeature	3824	30.4		435.056
291	8.43	11225	MolFeature	474	5.3		463.047
292	8.45	14278	MS(n)	11938	0.5	TIC +MS2(435.0556)	435.055	0.19
293	8.51	9596	MolFeature	2985	3		433.041
294	8.54	4054	MolFeature	685	4.1		470.175
295	8.56	471	MS(n)	9928	0.3	TIC +MS2(435.0556)	291.039	0
296	8.57	33114	MS(n)	11783	1.1	TIC +MS2(433.0437)	248.004	0.07
297	8.58	23845	MolFeature	864	9.6		235.047
298	8.59	28391	MolFeature	4782	38.1		435.055
299	8.59	7420	MolFeature	342	3.8		457.035
300	8.61	5024	MolFeature	912	5.4		470.176
301	8.68	3086	MolFeature	641	3.8		470.176
302	8.68	3796	MolFeature	543	5.1		433.041
303	8.71	2950	MS(n)	12886	0.3	TIC +MS2(514.1613)	283.035	0.02
304	8.71	9792	MolFeature	589	6.5		515.002
305	8.71	28088	MolFeature	4240	36.5		513.003
306	8.71	4443	MolFeature	755	8.4		530.027
307	8.76	4745	MolFeature	784	8.7		481.036
308	8.78	4604	MolFeature	759	4.5		470.176
309	8.79	7275	MolFeature	889	5.5		433.041
310	8.86	4244	MolFeature	571	3.5		433.041
311	8.92	5311	MolFeature	858	5.3		433.04
312	9	3819	MolFeature	567	3.4		470.176
313	9.01	10582	MolFeature	938	3		433.041
314	9.02	20887	MolFeature	1731	10.9		263.001
315	9.02	9407	MolFeature	1799	20		281.009
316	9.07	9882	MolFeature	277	3.1		431.06
317	9.07	2177	MolFeature	663	3.9		470.176
318	9.18	7662	MolFeature	698	4.1		470.175
319	9.2	9197	MolFeature	475	4.9		482.136
320	9.24	15478	MolFeature	1055	11.7		287.138
321	9.27	19596	MolFeature	3265	36.3		445.039
322	9.27	8115	MolFeature	510	5.7		462.062
323	9.27	5190	MolFeature	290	3.2		467.018
324	9.32	6082	MolFeature	1108	12.3		451.031
325	9.35	67615	MolFeature	10207	93.3		484.152
326	9.36	10890	MolFeature	1428	15.9		495.049
327	9.36	52160	MS(n)	36621	1.8	TIC +MS2(486.1679)	439.174	0.02
328	9.39	9412451	MS(n)	55144	2.8	TIC +MS2(486.1679)	439.175	0.59
329	9.39	203100	MolFeature	28284	244.4		486.168
330	9.4	7696	MolFeature	563	6.3		411.039
331	9.44	9660	MolFeature	477	3.9		227.127
332	9.45	37071	MolFeature	5380	38		218.165
333	9.51	17863	MolFeature	803	8.7		456.162
334	9.53	4415	MS(n)	8834	0.3	TIC +MS2(433.0437)	248.004	0.03
335	9.58	12650	MolFeature	686	7.6		202.137
336	9.61	8536	MS(n)	29608	2.4	TIC +MS2(433.0437)	248.004	0.01
337	9.63	18844	MS(n)	42271	4.1	TIC +MS2(433.0437)	248.004	0.01
338	9.63	24753	MolFeature	2319	19.2		183.025
339	9.65	55385	MS(n)	53390	5.5	TIC +MS2(433.0437)	248.004	0.04
340	9.65	221876	MolFeature	27785	172.7		433.041
341	9.65	10491	MolFeature	897	5.7		450.065
342	9.65	14168	MolFeature	1235	13.7		882.11
343	9.65	7735	MolFeature	855	9.5		865.088
344	9.65	10008	MolFeature	838	9.3		455.02
345	9.66	10064	MolFeature	1104	9.5		348.098
346	9.71	12900	MolFeature	586	3.7		528.171
347	9.74	9915	MolFeature	1854	20.6		308.999
348	9.74	9665	MolFeature	554	6.1		290.991
349	9.75	6874	MolFeature	295	3.3		326.022
350	9.76	9858	MolFeature	1550	6.2		512.179
351	9.81	4216	MolFeature	899	3.6		512.179
352	9.84	4540	MolFeature	671	7.5		433.223
353	9.86	24527	MolFeature	340	3.1		263.185
354	9.9	15284	MolFeature	1518	11.6		166.049
355	9.9	11080	MolFeature	1860	18.2		307.104
356	9.94	11310	MolFeature	1459	12.6		348.098
357	9.97	2908	MolFeature	820	4.5		512.179
358	9.98	25405	MolFeature	946	10.5		544.97
359	10.02	5567	MolFeature	549	5.4		466.146
360	10.05	15188	MolFeature	2245	4.6		512.179
361	10.07	23473	MolFeature	2511	21.8		450.152
362	10.1	8058	MolFeature	794	6.6		309.062
363	10.11	8162	MolFeature	1068	6.7		528.171
364	10.12	32467	MS(n)	14392	1.7	TIC +MS2(512.1766)	465.186	0.07
365	10.12	8952	MolFeature	1369	5.5		512.179
366	10.14	45906	MolFeature	3183	35.4		450.153
367	10.19	15037	MS(n)	18630	1	TIC +MS2(468.1606)	421.168	0.01
368	10.2	15105	MolFeature	656	7.3		321.116
369	10.2	7818	MS(n)	21318	1.2	TIC +MS2(468.1606)	421.168	0.01
370	10.2	10461	MolFeature	572	3.9		261.105
371	10.21	40199	MS(n)	27270	1.6	TIC +MS2(468.1606)	421.168	0.03
372	10.22	639	MS(n)	13584	0.3	TIC +MS2(450.1544)	450.152	0.01
373	10.22	84480	MolFeature	11438	127.1		468.16
374	10.23	647	MS(n)	16111	0.5	TIC +MS2(450.1544)	450.152	0
375	10.24	9525	MolFeature	344	3.8		477.057
376	10.24	30558	MolFeature	4172	28.3		449.015
377	10.26	34189	MS(n)	12333	1.3	TIC +MS2(512.1766)	465.186	0.09
378	10.29	5024	MolFeature	302	3.4		485.173
379	10.32	7301	MolFeature	593	6.6		516.953
380	10.33	3605	MolFeature	523	5.8		432.144
381	10.33	11889	MolFeature	564	5.6		351.001
382	10.33	9342	MolFeature	671	7.5		248.988
383	10.34		AutoMS(n)	37852
384	10.34	47354	MolFeature	2357	3.8		512.179
385	10.35	20218	MolFeature	292	3.2		337.06
386	10.37	14848	MolFeature	2514	21.8		448.136
387	10.41	11040	MolFeature	620	6.9		434.159
388	10.42	117193	MS(n)	65365	5	TIC +MS2(470.1804)	423.183	0.03
389	10.44	830239	MS(n)	59875	4.6	TIC +MS2(470.1804)	423.183	0.24
390	10.44	291623	MolFeature	34836	206.9		470.176
391	10.45	8005	MolFeature	334	3.7		448.136
392	10.5	17698	MolFeature	2778	30.9		423.183
393	10.54	12277	MolFeature	780	8.7		489.058
394	10.54	13889	MolFeature	1912	7.6		512.179
395	10.54	7549	MolFeature	303	3.4		481.177
396	10.55	8111	MolFeature	583	6.5		321.116
397	10.61	6847	MS(n)	12001	0.2	TIC +MS2(528.1759)	481.178	0.02
398	10.61	14845	MolFeature	2197	8.8		512.178
399	10.61	411151	MS(n)	20237	1	TIC +MS2(468.1606)	423.183	0.52
400	10.63	74360	MS(n)	16298	1.8	TIC +MS2(512.1766)	465.186	0.12
401	10.63	10157	MS(n)	16636	0.5	TIC +MS2(528.1759)	481.177	0.02
402	10.65		AutoMS(n)	89885
403	10.68	53721	MS(n)	58382	2.6	TIC +MS2(528.1759)	481.178	0.01
404	10.71	173987	MS(n)	133640	6.4	TIC +MS2(528.1759)	481.178	0.03
405	10.72	6207	MolFeature	279	3.1		452.166
406	10.73	7316	MolFeature	623	6.9		531.179
407	10.73	671699	MolFeature	78379	488.5		528.171
408	10.74	221255	MS(n)	152002	6.8	TIC +MS2(528.1759)	481.178	0.03
409	10.76	585	MS(n)	5570	0.4	TIC +MS2(295.0815)	120.053	0.01
410	10.77	30002	MolFeature	3751	30.1		295.084
411	10.78	682	MS(n)	5838	0.5	TIC +MS2(295.0815)	120.051	0.01
412	10.81	9644	MolFeature	524	5.8		365.015
413	10.81	6843	MolFeature	337	3.7		303.082
414	10.82	8167	MolFeature	1229	10.3		309.061
415	10.82	20544	MolFeature	1390	14.7		325.06
416	10.82	25621	MS(n)	14156	2	TIC +MS2(512.1766)	465.185	0.05
417	10.83	9340	MolFeature	1455	15.8		320.106
418	10.85	3655	MolFeature	733	8.1		481.036
419	10.86	15437	MolFeature	2867	5.6		514.16
420	10.86	913948	MS(n)	544271	6.2	TIC +MS2(528.1759)	481.178	0.12
421	10.86	3516	MolFeature	554	6.2		477.042
422	10.87	19657	MS(n)	14946	2.2	TIC +MS2(512.1766)	465.186	0.06
423	10.91	9554	MolFeature	613	6.8		431.025
424	10.92	8443	MolFeature	1307	14.5		289.013
425	10.95	5479	MolFeature	520	5.1		546.986
426	10.95	79145	MS(n)	16427	2.5	TIC +MS2(512.1766)	465.185	0.07
427	11	67623	MolFeature	2694	4		512.179
428	11.01	422	MS(n)	9508	0.3	TIC +MS2(526.1533)	526.156	0
429	11.03	3207	MS(n)	13052	1.1	TIC +MS2(526.1533)	526.156	0.01
430	11.04	7129	MS(n)	16497	1.8	TIC +MS2(526.1533)	526.156	0.02
431	11.05	41896	MolFeature	6175	68.6		526.156
432	11.06	19090	MolFeature	2765	30.7		468.16
433	11.07	5467	MolFeature	322	3.6		369.079
434	11.07	33408	MS(n)	17846	0.6	TIC +MS2(528.1759)	481.178	0.04
435	11.07		AutoMS(n)	89885
436	11.08	6627	MolFeature	1345	12.1		163.112
437	11.09	23857	MS(n)	34710	1.4	TIC +MS2(528.1759)	481.178	0.01
438	11.12	73349	MS(n)	61057	2.8	TIC +MS2(528.1759)	481.178	0.03
439	11.13	13339	MolFeature	781	7.6		211.051
440	11.13	210506	MolFeature	30408	189.5		528.171
441	11.13	448901	MS(n)	66021	2.8	TIC +MS2(528.1759)	481.179	0.03
442	11.14	3290	MolFeature	270	3		531.18
443	11.15		AutoMS(n)	41318
444	11.19	17218	MS(n)	20751	1.3	TIC +MS2(470.1804)	423.183	0.01
445	11.21	38295	MS(n)	49767	3.8	TIC +MS2(470.1804)	423.183	0.02
446	11.24	93121	MS(n)	69824	5.5	TIC +MS2(470.1804)	423.183	0.03
447	11.24	294480	MolFeature	36067	214.2		470.176
448	11.25	26234	MolFeature	2140	20.8		546.986
449	11.25	16846762	MS(n)	73888	5.5	TIC +MS2(470.1804)	423.182	1.28
450	11.31	10784	MolFeature	1672	14.6		115.084
451	11.31	10683	MolFeature	1872	18		191.123
452	11.31	15487	MolFeature	1761	14.5		213.101
453	11.44	9635	MolFeature	768	3.1		512.179
454	11.55	4413	MolFeature	647	7.2		436.175
455	11.56	9303	MolFeature	1585	17.6		530.966
456	11.67	23692	MolFeature	665	7.4		654.057
457	11.69	20094	MolFeature	3198	26.3		293.069
458	11.74	2975	MolFeature	877	3.5		512.179
459	11.76	5350	MolFeature	602	6.7		560.998
460	11.77	5485	MolFeature	765	6.8		546.001
461	11.81	3046	MolFeature	387	4.3		524.177
462	11.87	5386	MolFeature	801	7.9		573.145
463	11.87	7410	MolFeature	792	8.8		576.99
464	11.87	15122	MolFeature	543	5.8		237.135
465	11.87	3694	MolFeature	795	5		591.004
466	11.91	17073	MolFeature	1161	12.9		480.983
467	11.99	6902	MolFeature	604	6.7		588.989
468	11.99	3444	MolFeature	783	4.3		512.179
469	12	7204	MolFeature	263	4.6		929.003
470	12.02	32152	MolFeature	242	3.2		672.033
471	12.08	6154	MolFeature	682	3.7		512.179
472	12.1	6789	MolFeature	728	6.4		568.19
473	12.12	11228	MolFeature	635	6.1		397.07
474	12.13	9506	MolFeature	553	6.1		392.115
475	12.19	41568	MS(n)	11501	1.3	TIC +MS2(512.1766)	465.186	0.07
476	12.22	12621	MolFeature	317	3.5		454.148
477	12.22	7880	MolFeature	371	4.1		688.036
478	12.37	972264	MS(n)	80950	0.7	TIC +MS2(160.0615)	72.0616	16.95
479	12.38	14289	MolFeature	869	9.7		469.18
480	12.41	14301	MolFeature	1306	14.5		475.044
481	12.41	7736	MolFeature	885	5.6		591.004
482	12.42	7746	MolFeature	322	3.6		397.108
483	12.42	8583	MolFeature	397	4.4		414.132
484	12.42	8791	MolFeature	398	4.4		379.101
485	12.43	21905	MolFeature	298	3.3		416.151
486	12.43	13639	MolFeature	1034	11.5		461.155
487	12.53	15696	MolFeature	1073	10.8		179.104
488	12.54	6708	MolFeature	354	3.9		335.13
489	12.54	6489	MolFeature	921	5.8		591.004
490	12.6	15394	MolFeature	1172	3.6		213.067
491	12.63	3679	MolFeature	277	3.1		415.033
492	12.65	9756	MolFeature	1355	11.8		323.011
493	12.66	70851	MolFeature	8696	82.2		246.191
494	12.67	1941795	MS(n)	9541	6.5	TIC +MS2(245.0274)	246.191	2.17
495	12.68	43759	MS(n)	13968	2.1	TIC +MS2(512.1766)	465.185	0.12
496	12.69	2483	MS(n)	10087	0.6	TIC +MS2(568.1880)	99.0195	0.01
497	12.69	8622	MolFeature	411	4.5		668.071
498	12.71	39124	MolFeature	4702	46.5		573.145
499	12.71	42955	MolFeature	5999	52.7		568.191
500	12.71	19496	MolFeature	2627	29.2		99.0191
501	12.74	6522	MolFeature	884	9.8		418.167
502	12.74	12970	MolFeature	2117	18.3		163.075
503	12.75	26909	MS(n)	20212	3.6	TIC +MS2(512.1766)	465.186	0.02
504	12.76	17991	MolFeature	1221	7.7		591.004
505	12.77	8185	MolFeature	597	6.6		290.991
506	12.77	11107	MolFeature	369	4.1		340.034
507	12.77	7830	MolFeature	1448	12.6		323.011
508	12.77	11592	MolFeature	383	4.3		344.989
509	12.78	35790	MS(n)	19349	3.7	TIC +MS2(512.1766)	465.186	0.05
510	12.78	38994	MolFeature	4642	18.5		512.179
511	12.79	7882	MolFeature	434	4.8		315.164
512	12.82	3939	MolFeature	322	3.6		434.16
513	12.82	17867	MolFeature	1868	20.8		420.183
514	12.84	8526	MolFeature	336	3.7		479.175
515	12.85	112807	MS(n)	20654	4.1	TIC +MS2(512.1766)	465.186	0.13
516	12.86	57326	MolFeature	5355	21.4		512.179
517	12.87	7391	MolFeature	465	5.2		329
518	12.91	18279	MolFeature	2079	19.4		290.21
519	12.94	31406	MolFeature	815	9.1		481.178
520	12.98	27778	MolFeature	1914	21.3		356.99
521	13.02	11018	MolFeature	434	4.8		465.186
522	13.03	15129	MolFeature	2865	26.4		494.996
523	13.04	7516	MolFeature	273	3		516.973
524	13.05	8937	MolFeature	331	3.7		500.183
525	13.13	6213	MolFeature	290	3.2		237.135
526	13.23	7919	MolFeature	493	5.5		702.05
527	13.25	49594	MolFeature	1662	10.5		591.004
528	13.27	4722	MolFeature	857	5.2		274.218
529	13.3	936877	MS(n)	56293	0.4	TIC +MS2(182.0436)	95.0261	6.79
530	13.3	7589	MolFeature	410	4.6		352.033
531	13.3	4938	MolFeature	366	4.1		335.009
532	13.37	13196	MolFeature	753	4.6		274.218
533	13.39	18972	MolFeature	1838	11.6		591.005
534	13.4		AutoMS(n)	174764
535	13.41	29941	MS(n)	25437	3.9	TIC +MS2(512.1766)	465.186	0.03
536	13.43	15045	MS(n)	30386	5.1	TIC +MS2(512.1766)	465.187	0.02
537	13.44	10356	MS(n)	31542	5.6	TIC +MS2(512.1766)	465.187	0.01
538	13.45	13529	MS(n)	38853	7.5	TIC +MS2(512.1766)	465.187	0.01
539	13.47	62684	MS(n)	85396	19.8	TIC +MS2(512.1766)	465.186	0.01
540	13.49	15158	MS(n)	5861	0.2	TIC +MS2(591.0025)	591.005	0.3
541	13.5	247910	MS(n)	218016	55.5	TIC +MS2(512.1766)	465.186	0.02
542	13.5	8579	MolFeature	2029	6.2		213.067
543	13.5	4424	MolFeature	489	5.2		149.062
544	13.5	9104	MolFeature	1855	12.2		195.06
545	13.5	9955	MolFeature	1558	13		177.052
546	13.51	238106	MS(n)	325929	84.2	TIC +MS2(512.1766)	465.187	0.02
547	13.52	6055	MolFeature	869	8.2		263.001
548	13.52	6173	MS(n)	5152	0.8	TIC +MS2(213.0663)	121.073	0.08
549	13.53	267293	MS(n)	346695	89.4	TIC +MS2(512.1766)	465.186	0.01
550	13.53	7249	MolFeature	314	3.5		640.199
551	13.53	17938	MolFeature	1366	15.2		515.188
552	13.54	1543416	MolFeature	150027	598.2		512.18
553	13.54	1777200	MS(n)	337275	85.7	TIC +MS2(512.1766)	465.187	0.06
554	13.55	36331	MS(n)	203820	0.5	TIC +MS2(510.1665)	465.187	0.01
555	13.56		AutoMS(n)	174764
556	13.57	14920	MS(n)	187097	0.6	TIC +MS2(510.1665)	465.186	0
557	13.57		AutoMS(n)	12552
558	13.58	26728	MS(n)	150925	0.3	TIC +MS2(510.1665)	465.186	0.01
559	13.58	83496	MolFeature	9364	90.6		465.187
560	13.6	30298	MolFeature	1977	12.5		591.005
561	13.6	8905	MolFeature	1042	8.6		181.083
562	13.6	5060	MolFeature	859	9.5		337.098
563	13.62	2323	MS(n)	6429	1.8	TIC +MS2(213.0663)	149.063	0.01
564	13.63	10757	MolFeature	856	8.7		331.182
565	13.65	5698	MS(n)	10287	3.8	TIC +MS2(213.0663)	149.062	0.02
566	13.65	239965	MS(n)	323810	0.5	TIC +MS2(293.0727)	91.0311	1.98
567	13.65	2466	MS(n)	10784	4.1	TIC +MS2(213.0663)	149.062	0.01
568	13.67	84814	MolFeature	15134	46.3		213.067
569	13.67	17099	MolFeature	781	7.3		235.045
570	13.67	8667	MolFeature	435	4.6		425.136
571	13.67	4888	MolFeature	318	3.5		253.019
572	13.69	20771	MS(n)	13542	4.5	TIC +MS2(213.0663)	149.062	0.05
573	13.69	976	MS(n)	4796	0.6	TIC +MS2(215.0829)	81.0494	0.01
574	13.69	1651	MS(n)	3514	0.5	TIC +MS2(196.0516)	81.049	0.03
575	13.7	17102	MolFeature	3193	25.2		215.082
576	13.71	10266	MolFeature	1546	13.9		237.06
577	13.71	24088	MolFeature	4829	26.8		197.075
578	13.71	13490	MolFeature	2262	24.4		123.088
579	13.76	25815	MolFeature	1813	11.5		591.005
580	13.77	3060	MolFeature	341	3.8		365.088
581	13.79	16183	MolFeature	1764	10.8		274.218
582	13.83	11578	MolFeature	873	9.4		525.173
583	13.83	32803	MolFeature	2737	19.8		135.049
584	13.84	8683	MS(n)	5702	0.4	TIC +MS2(274.2191)	274.219	0.02
585	13.84	8063	MolFeature	522	5.8		353.16
586	13.85	16189	MolFeature	1545	15.6		331.182
587	13.9	8010	MS(n)	5788	0.5	TIC +MS2(274.2191)	274.218	0.08
588	13.98	8073	MS(n)	14133	1.8	TIC +MS2(398.2649)	398.264	0.02
589	13.99	57114	MolFeature	6934	49.2		398.265
590	14	4678	MS(n)	5737	0.3	TIC +MS2(274.2191)	274.218	0.04
591	14.02	9577	MolFeature	271	3		634.231
592	14.02	6084	MolFeature	696	6.7		510.165
593	14.03	5611	MolFeature	758	8.4		621.009
594	14.06	1773	MS(n)	6155	0.3	TIC +MS2(274.2191)	274.218	0.02
595	14.09	1033	MS(n)	6810	0.4	TIC +MS2(274.2191)	274.218	0.01
596	14.12	2833	MS(n)	6138	0.3	TIC +MS2(274.2191)	274.218	0.02
597	14.14	18000	MolFeature	1220	9.3		318.236
598	14.16	7691	MolFeature	515	5.7		323.012
599	14.2	4237	MolFeature	911	10.1		621.01
600	14.2	4026	MolFeature	519	5.8		553.2
601	14.24	7502	MolFeature	654	5.2		592.008
602	14.24	8526	MS(n)	4733	0.3	TIC +MS2(274.2191)	274.218	0.05
603	14.27	6624	MolFeature	494	4.3		230.199
604	14.34	11527	MolFeature	238	4.5		923.05
605	14.45	17313	MS(n)	24597	2.3	TIC +MS2(591.0025)	591.005	0.02
606	14.46	12005	MS(n)	29842	3.2	TIC +MS2(591.0025)	591.004	0.01
607	14.47	11545	MS(n)	37187	4.3	TIC +MS2(591.0025)	591.004	0.01
608	14.48	15978	MolFeature	694	7.4		158.119
609	14.48	26540	MS(n)	40093	4.8	TIC +MS2(591.0025)	591.005	0.02
610	14.5	8190	MolFeature	290	3.2		1198.04
611	14.5	14724	MolFeature	457	5.1		608.021
612	14.5	19858	MolFeature	1083	12		612.983
613	14.5	158674	MS(n)	41102	5	TIC +MS2(591.0025)	591.005	0.05
614	14.5	10132	MolFeature	428	4.8		1181.02
615	14.5	215688	MolFeature	17811	112.8		591.005
616	14.5	9422	MolFeature	235	3		903.538
617	14.52	18912	MolFeature	377	3		905.511
618	14.78	9773	MolFeature	495	3.5		274.218
619	14.94	4582	MolFeature	768	8.5		509.18
620	14.94	10723	MolFeature	282	3.1		526.204
621	14.97	156432	MS(n)	27583	0.5	TIC +MS2(196.0516)	81.0489	1.71
622	15.02	2677	MolFeature	495	4.5		606.999
623	15.12	10996	MolFeature	477	5.3		245.028
624	15.13	9281	MolFeature	541	4		148.99
625	15.13	18253	MolFeature	1351	13.6		177.016
626	15.31	7945	MS(n)	20544	0.3	TIC +MS2(639.0239)	301.01	0.03
627	15.32	14782	MolFeature	906	10.1		660.996
628	15.32	25557	MolFeature	3181	29.2		606.998
629	15.32	19946	MolFeature	1716	18.5		656.042
630	15.32	33594	MolFeature	3691	38.1		639.019
631	15.33		AutoMS(n)	69926
632	15.35	65927	MS(n)	35599	8	TIC +MS2(274.2191)	274.219	0.02
633	15.37	13302	MolFeature	767	8.5		331.183
634	15.37	107021	MS(n)	69508	15.8	TIC +MS2(274.2191)	274.219	0.03
635	15.39	21855	MS(n)	67293	15.5	TIC +MS2(274.2191)	274.218	0.01
636	15.39	37304	MS(n)	78698	17.7	TIC +MS2(274.2191)	274.218	0.01
637	15.4	573486	MolFeature	59898	365.3		274.219
638	15.4	125763	MS(n)	78998	18.2	TIC +MS2(274.2191)	274.218	0.03
639	15.44	229980	MS(n)	57592	13	TIC +MS2(274.2191)	274.219	0.04
640	15.52	1824	MS(n)	5226	0.8	TIC +MS2(318.2331)	318.237	0.01
641	15.53	2534	MS(n)	4647	1.6	TIC +MS2(229.1651)	230.199	0.02
642	15.53	2534	MS(n)	4647	1.4	TIC +MS2(231.0351)	230.199	0.02
643	15.55	4110	MS(n)	5955	2.6	TIC +MS2(229.1651)	230.2	0.01
644	15.55	4110	MS(n)	5955	2.2	TIC +MS2(231.0351)	230.2	0.01
645	15.55	11114	MS(n)	11867	2.8	TIC +MS2(318.2331)	318.237	0.02
646	15.56	69570	MolFeature	7881	68.4		230.2
647	15.57	9420	MS(n)	15841	4	TIC +MS2(318.2331)	318.238	0.01
648	15.6	131176	MolFeature	14642	111.4		318.237
649	15.61	2134521	MS(n)	21494	5.7	TIC +MS2(318.2331)	318.237	0.87
650	15.66	20110	MS(n)	7521	1	TIC +MS2(293.0727)	70.0219	0.05
651	15.67	42191	MolFeature	6086	41.9		292.062
652	15.68	14896	MolFeature	2319	19.7		294.059
653	15.73	29690	MolFeature	1554	17.1		559.021
654	15.73	5537	MolFeature	281	3.1		459.035
655	15.77	14235	MolFeature	1426	11.8		362.256
656	15.78	1433	MS(n)	6383	0.6	TIC +MS2(293.0727)	70.0215	0.01
657	15.8	3429	MS(n)	7802	0.6	TIC +MS2(293.0727)	70.0216	0.02
658	15.8	7599	MolFeature	926	10.3		676.103
659	15.81	14360	MolFeature	2050	17.5		294.06
660	15.81	38841	MolFeature	6742	46.5		292.062
661	15.81	10234	MolFeature	350	3.9		697.079
662	15.81	11641	MolFeature	548	6.1		692.124
663	16.01	28382	MolFeature	1478	16		244.213
664	16.04	9969	MolFeature	456	5.1		545.043
665	16.11	15746	MolFeature	323	3.6		693.053
666	16.12	7305	MolFeature	345	3.8		539.994
667	16.12	13794	MolFeature	403	4.5		353.08
668	16.15	7886	MolFeature	1274	12.2		272.203
669	16.29	93217	MolFeature	1673	10.6		591.038
670	16.39	6579	MolFeature	569	4.4		307.093
671	16.43	15789	MolFeature	363	4		650.225
672	16.55	8758	MolFeature	1394	15.5		707.066
673	16.56	7153	MolFeature	407	4.5		353.082
674	16.56	3682	MolFeature	457	5.1		724.09
675	16.61	2115	MS(n)	8941	0.7	TIC +MS2(546.9918)	547.022	0.01
676	16.62	2654	MS(n)	10443	0.8	TIC +MS2(546.9918)	547.021	0.02
677	16.64	37783	MolFeature	4327	43.4		547.022
678	16.64	7529	MolFeature	384	4.3		569
679	16.64	9632	MolFeature	717	8		643.132
680	16.68	16966	MolFeature	1755	11.2		199.09
681	16.7	5420	MolFeature	713	6.2		302.244
682	16.71	8205	MolFeature	427	4.7		576.993
683	16.74	104659	MS(n)	56130	0.4	TIC +MS2(591.0025)	558.986	0.98
684	16.75	9949	MolFeature	426	4.7		316.222
685	16.77	14412	MolFeature	681	7.6		334.099
686	16.78	12880	MolFeature	588	6.5		497.173
687	16.78	25267	MolFeature	1493	14		239.112
688	16.78	5346	MolFeature	1229	8.4		195.06
689	16.78	11625	MolFeature	869	8.4		217.134
690	16.79	13912	MolFeature	1659	15.4		111.09
691	16.83	16500	MolFeature	1650	18.3		371.088
692	16.84	19546	MolFeature	254	3		637.038
693	16.88	7320	MolFeature	289	3.2		725.021
694	16.91	7147	MolFeature	240	3.4		658.143
695	16.92	3466	MolFeature	562	6.2		641.117
696	16.97	625	MS(n)	5099	0.5	TIC +MS2(199.0940)	79.0343	0.01
697	16.98	4936	MolFeature	915	10.2		432.156
698	16.98	8173	MolFeature	444	4.9		437.111
699	16.99	13466	MolFeature	1629	18.1		415.132
700	17.01	18138	MolFeature	2639	16.9		221.069
701	17.01	30762	MolFeature	3370	27.7		181.083
702	17.01	117836	MolFeature	10590	67.4		199.09
703	17.01	48200	MolFeature	5622	42.6		167.07
704	17.02	24337	MS(n)	7515	1.2	TIC +MS2(199.0940)	149.063	0.07
705	17.03	51165	MolFeature	3596	24.7		195.06
706	17.07	6203	MS(n)	3046	0.6	TIC +MS2(196.0516)	95.0256	0.08
707	17.07	9553	MolFeature	313	3.5		607.033
708	17.15	10957	MolFeature	401	5.6		663.09
709	17.15	5830	MolFeature	515	5.7		302.979
710	17.2	7534	MolFeature	504	5.6		678.11
711	17.2	13476	MolFeature	2193	21.3		661.087
712	17.2	9295	MolFeature	420	4.7		683.064
713	17.21	3731	MolFeature	504	5.6		707.067
714	17.26	1261	MS(n)	6608	1.1	TIC +MS2(196.0516)	95.0257	0.01
715	17.28	2589	MS(n)	7349	1.7	TIC +MS2(196.0516)	95.0254	0.01
716	17.29	8523	MolFeature	528	5.9		288.195
717	17.29	27191	MolFeature	3087	25.1		591.005
718	17.3	6899	MS(n)	10286	2.9	TIC +MS2(196.0516)	95.0256	0.02
719	17.3	13392	MolFeature	1011	11.2		287.034
720	17.32	6771	MS(n)	13827	4	TIC +MS2(196.0516)	95.0254	0.02
721	17.32	23833	MolFeature	2905	21.4		167.034
722	17.32	107150	MolFeature	12995	89.3		195.06
723	17.33	10491	MolFeature	787	7.1		217.038
724	17.33	3272	MolFeature	316	3.5		621.012
725	17.33	4366	MS(n)	10936	3.1	TIC +MS2(196.0516)	95.0257	0.01
726	17.35	4627	MS(n)	8764	1.9	TIC +MS2(196.0516)	95.0256	0.02
727	17.41	10229	MolFeature	1406	15.5		575.012
728	17.55	6116	MolFeature	518	5.8		302.979
729	17.58	7543	MolFeature	911	6.7		493.188
730	17.6	9553	MolFeature	387	4.3		459.211
731	17.62	5261	MolFeature	932	6.9		493.188
732	17.65	10747	MolFeature	590	6.6		528.172
733	17.71	19812	MolFeature	460	5.1		550.151
734	17.71	21943	MolFeature	673	7.5		376.232
735	17.78	79845	MolFeature	2734	22		342.01
736	17.8	26510	MolFeature	407	3.8		510.214
737	17.81	22595	MolFeature	3713	23.8		227.081
738	17.81	38726	MolFeature	1133	8.4		493.188
739	17.82	1526	MS(n)	9705	0.4	TIC +MS2(591.0025)	558.983	0.01
740	17.84	15493	MolFeature	1409	13.1		275.035
741	17.84	6138	MS(n)	15001	0.8	TIC +MS2(591.0025)	558.984	0.02
742	17.85	3320	MolFeature	560	6.2		612.983
743	17.85	47384	MolFeature	7062	57.3		591.005
744	17.87	472	MS(n)	3379	0.3	TIC +MS2(318.2331)	300.23	0.01
745	17.88	728	MS(n)	4307	0.4	TIC +MS2(318.2331)	318.237	0.01
746	17.91	6707	MolFeature	346	3.8		693.054
747	17.91	1669	MS(n)	5401	0.5	TIC +MS2(318.2331)	318.237	0.02
748	17.93	1001	MS(n)	5260	0.5	TIC +MS2(318.2331)	318.236	0.01
749	17.93	118597	MolFeature	8921	90.6		318.237
750	18.01	25098	MolFeature	520	5.8		563.015
751	18.07	13399	MolFeature	315	3.5		607.032
752	18.07	2103	MS(n)	5505	2.5	TIC +MS2(302.2444)	302.244	0.01
753	18.08	1388	MS(n)	5817	2.9	TIC +MS2(302.2444)	302.244	0.01
754	18.08	4610	MolFeature	341	3.8		476.139
755	18.09	3528	MS(n)	9103	6.2	TIC +MS2(302.2444)	302.245	0.01
756	18.09	6849	MolFeature	574	6.4		459.118
757	18.1	12300	MolFeature	296	3.3		629.117
758	18.11	6125	MS(n)	10939	8.1	TIC +MS2(302.2444)	302.245	0.02
759	18.13	12458	MS(n)	15534	12.8	TIC +MS2(302.2444)	302.245	0.02
760	18.15	25660	MS(n)	20060	17.5	TIC +MS2(302.2444)	302.245	0.03
761	18.17	219113	MolFeature	19291	168		302.245
762	18.18	77839	MS(n)	20321	17.4	TIC +MS2(302.2444)	302.245	0.05
763	18.21	4978	MS(n)	7024	0.7	TIC +MS2(342.0067)	158.941	0.01
764	18.22	13555	MolFeature	920	10.2		324.225
765	18.29	23488	MS(n)	11329	1.5	TIC +MS2(342.0067)	158.941	0.06
766	18.29	12507	MolFeature	1176	9.4		545.006
767	18.31	15275	MS(n)	14480	2	TIC +MS2(342.0067)	158.941	0.03
768	18.32	36954	MolFeature	3102	25.9		346.263
769	18.35	19309	MS(n)	12916	1.7	TIC +MS2(342.0067)	158.941	0.05
770	18.44	18056	MS(n)	11045	1.3	TIC +MS2(342.0067)	158.941	0.06
771	18.45	10650	MolFeature	736	5.8		317.205
772	18.45	5737	MolFeature	946	10.5		339.183
773	18.45	9665	MolFeature	694	7.7		299.197
774	18.45	25115	MolFeature	1513	10.5		281.191
775	18.46	7437	MS(n)	13091	1.7	TIC +MS2(342.0067)	158.941	0.02
776	18.48	6740	MS(n)	14679	2	TIC +MS2(342.0067)	158.941	0.01
777	18.48	9696	MolFeature	271	3.7		1106.04
778	18.49	38509	MolFeature	1589	12.8		545.006
779	18.49	3539	MolFeature	333	3.7		562.03
780	18.49	12695	MolFeature	347	3.9		566.984
781	18.5	19492	MS(n)	25008	4.2	TIC +MS2(342.0067)	158.941	0.02
782	18.51	7566	MS(n)	30121	5.3	TIC +MS2(342.0067)	158.941	0.01
783	18.52	38360	MS(n)	39209	6.6	TIC +MS2(342.0067)	158.941	0.02
784	18.54	170344	MS(n)	33263	0.9	TIC +MS2(344.0026)	160.938	0.1
785	18.55	27227	MolFeature	2735	20.4		346.004
786	18.55	282669	MolFeature	17310	95.1		344.007
787	18.55	363147	MolFeature	26282	211.6		342.01
788	18.55	103747	MS(n)	40386	7.5	TIC +MS2(342.0067)	158.941	0.04
789	18.57	6282	MolFeature	359	4		627.103
790	18.64	13248	MolFeature	554	6		462.255
791	18.73	224402	MS(n)	29122	4.9	TIC +MS2(342.0067)	158.941	0.06
792	18.73	7899	MolFeature	435	4.8		508.108
793	18.73	15813	MS(n)	16712	0.2	TIC +MS2(344.0026)	160.938	0.04
794	18.74	80921	MolFeature	13125	72.1		344.007
795	18.74	4230	MolFeature	695	7.7		491.085
796	18.74	123970	MolFeature	19732	158.9		342.01
797	18.79	5172	MS(n)	5904	0.9	TIC +MS2(312.2228)	294.22	0.03
798	18.82	83276	MolFeature	5653	51.1		312.227
799	18.9	5297	MolFeature	404	4.5		253.09
800	18.92	14132	MolFeature	410	4.6		442.231
801	19.11	3540	MolFeature	522	4.5		507.202
802	19.13	11016	MolFeature	1617	11.9		148.989
803	19.13	8574	MolFeature	1439	12		279.102
804	19.13	15878	MolFeature	1866	20.7		166.997
805	19.13	5005	MolFeature	1039	8.4		301.081
806	19.17	4626	MolFeature	471	4.2		279.175
807	19.19	42935	MolFeature	3428	34.5		205.151
808	19.19	5181	MolFeature	611	4.3		333.139
809	19.34	18764	MolFeature	1460	16.2		651.015
810	19.34	11208163	MS(n)	1595429	0.9	TIC +MS2(484.1556)	437.16	8.3
811	19.34	24786	MolFeature	2126	22.6		672.994
812	19.34	18339	MolFeature	1244	13.8		668.039
813	19.34	277058	MS(n)	6121	5.8	TIC +MS2(205.1482)	123.088	0.71
814	19.35	10034	MolFeature	709	4.5		263.144
815	19.36	61070	MolFeature	7345	73.9		205.151
816	19.36	9870	MolFeature	1524	13.5		123.088
817	19.39	20556	MolFeature	673	7.5		530.993
818	19.4	21242	MolFeature	818	7.3		279.175
819	19.45	26442	MolFeature	4547	29.1		221.071
820	19.45	24933	MolFeature	4392	26.4		277.123
821	19.45	11999	MolFeature	2109	18.9		299.102
822	19.45	21354	MolFeature	2326	22.8		294.147
823	19.62	13932	MolFeature	210	3.1		717.383
824	19.76	17225	MolFeature	1039	11.5		593.056
825	19.81	15879	MolFeature	696	6.1		302.244
826	19.82	8629	MolFeature	1748	12.4		333.14
827	19.83	4131	MS(n)	6104	0.7	TIC +MS2(330.2292)	74.041	0.02
828	19.87	100615	MolFeature	7130	64.3		330.235
829	19.89	13156	MS(n)	6556	0.7	TIC +MS2(330.2292)	74.0409	0.09
830	19.89	41478	MolFeature	979	7.2		529.014
831	19.92	12130	MolFeature	531	5.9		360.239
832	19.95	1246	MS(n)	4876	0.4	TIC +MS2(279.1723)	81.0489	0.01
833	19.95	11009	MolFeature	1318	11.6		319.161
834	19.95	35250	MolFeature	4245	38.1		279.175
835	19.97	45363	MS(n)	39569	1.6	TIC +MS2(221.0682)	221.069	0.4
836	20.14	10266	MolFeature	479	5		245.124
837	20.21	24214	MolFeature	479	5.3		467.209
838	20.22	16798	MolFeature	1755	16.4		337.088
839	20.23	11052	MolFeature	706	7.8		445.231
840	20.23	17526	MolFeature	399	4.4		427.224
841	20.26	6905	MolFeature	1167	12.8		235.12
842	20.3	18347	MolFeature	3057	25		200.158
843	20.37	10553	MolFeature	595	6.6		572.998
844	20.44	5437	MolFeature	237	3.7		716.305
845	20.52	7764	MolFeature	1334	8.5		221.071
846	20.52	5254	MolFeature	751	4.5		277.124
847	20.54	15459	MS(n)	10221	1.6	TIC +MS2(321.1015)	289.084	0.09
848	20.6	81663	MolFeature	5369	46.3		321.106
849	20.6	428316	MS(n)	8735	1.7	TIC +MS2(321.1015)	289.085	5.33
850	20.61	16338	MolFeature	602	5.8		343.084
851	20.64	15633	MolFeature	229	3		672.288
852	20.67	8370	MolFeature	1045	11.6		399.174
853	20.68	12734	MolFeature	438	4.9		421.152
854	20.73	30662	MolFeature	564	6.3		506.22
855	20.83	6502	MolFeature	336	3.5		346.263
856	20.83	5923	MolFeature	715	5.3		295.166
857	20.84	22015	MolFeature	924	9		317.145
858	20.85	12511	MolFeature	747	6.7		299.102
859	20.85	20696	MolFeature	3755	22.6		277.124
860	20.86	22474	MolFeature	3721	33.8		161.06
861	20.9	14393	MolFeature	373	3.4		304.239
862	21.09	11522	MolFeature	699	7.8		259.137
863	21.09	7982	MolFeature	1157	8.6		295.167
864	21.09	8250	MolFeature	491	4.8		281.115
865	21.11	1165	MS(n)	4362	0.3	TIC +MS2(330.2292)	330.272	0.02
866	21.12	32829	MolFeature	405	4.5		739.365
867	21.15	4571	MS(n)	7732	1.2	TIC +MS2(330.2292)	330.271	0.02
868	21.19	10389	MS(n)	9070	1.4	TIC +MS2(330.2292)	330.271	0.04
869	21.21	4279	MS(n)	8721	1.5	TIC +MS2(330.2292)	330.272	0.01
870	21.22	100121	MolFeature	6702	55.1		330.271
871	21.22	13699	MolFeature	1111	12.3		547.058
872	21.22	3652	MS(n)	9037	1.6	TIC +MS2(330.2292)	330.271	0.01
873	21.24	10891	MS(n)	9744	1.8	TIC +MS2(330.2292)	330.271	0.04
874	21.27	14251	MS(n)	7620	1.2	TIC +MS2(330.2292)	330.272	0.03
875	21.32	11019	MolFeature	888	7.9		374.289
876	21.32	4013	MolFeature	684	7.6		423.209
877	21.44	6387003	MS(n)	2360018	2	TIC +MS2(526.1533)	526.156	6.38
878	21.48	20991	MolFeature	299	3.3		542.247
879	21.49	187679	MS(n)	8288	1.1	TIC +MS2(279.1723)	148.99	0.5
880	21.52	5607	MolFeature	513	5		579.186
881	21.52	52366	MolFeature	3547	27.1		205.042
882	21.53	42313	MolFeature	3427	27.6		301.081
883	21.53	29008	MolFeature	2219	16.3		148.99
884	21.53	69969	MolFeature	4672	38.9		148.989
885	21.53	33763	MolFeature	924	8.7		286.253
886	21.61	7093	MolFeature	1251	11.8		151.078
887	21.62	6632	MolFeature	682	5.7		354.231
888	21.62	1510113	MS(n)	808745	0.4	TIC +MS2(495.0023)	265.027	5.7
889	21.62	10912	MolFeature	596	5.5		207.13
890	21.67	61703	MS(n)	13009	2.3	TIC +MS2(279.1723)	148.99	0.16
891	21.7	738	MS(n)	1666	0.8	TIC +MS2(148.9885)	148.99	0.01
892	21.7	1018875	MS(n)	19933	4	TIC +MS2(279.1723)	148.99	0.78
893	21.71	282591	MS(n)	2433	0.9	TIC +MS2(148.9885)	148.99	1.86
894	21.72	75845	MolFeature	9098	69.6		205.043
895	21.72	66924	MolFeature	6148	49.5		301.081
896	21.72	79976	MolFeature	9597	80		148.99
897	21.72	17439	MolFeature	2011	19.8		301.082
898	21.72	7648	MolFeature	564	6.3		324.153
899	21.72	42734	MolFeature	5360	39.5		148.99
900	21.72	12624	MolFeature	865	9.6		296.126
901	21.75	9576	MolFeature	1233	10.2		354.231
902	21.75	35778	MolFeature	3110	20.7		336.224
903	21.76	19217	MolFeature	632	5.4		376.209
904	21.81	10639	MolFeature	783	7.5		201.142
905	21.81	9648	MolFeature	600	6.7		183.135
906	21.97	706116	MS(n)	18563	0.4	TIC +MS2(568.1880)	99.0193	11.58
907	22.03	10335	MolFeature	603	6.7		353.081
908	22.08	872911	MS(n)	120120	1.2	TIC +MS2(312.2228)	294.22	2.31
909	22.11	21308	MolFeature	543	4		295.168
910	22.13	35473	MolFeature	1751	11.5		356.283
911	22.33	3537	MolFeature	358	4		503.242
912	22.44	14346	MolFeature	494	5.5		312.264
913	22.47	21385	MolFeature	562	4.6		404.224
914	22.5	5203	MolFeature	692	6.6		444.248
915	22.64	22894	MolFeature	353	3.9		430.233
916	22.74	4469	MolFeature	679	4.2		285.185
917	22.74	27217	MolFeature	1743	13		303.192
918	22.74	6265	MolFeature	960	9.9		325.17
919	22.84	3951	MolFeature	462	3.7		507.215
920	22.86	17482	MolFeature	299	3.3		473.249
921	22.9	2812	MolFeature	685	5.4		507.216
922	22.91	8578	MolFeature	832	7.5		485.234
923	22.94	31132	MolFeature	226	3.1		996.431
924	22.94	9934	MolFeature	898	18		507.216
925	22.99	3126	MolFeature	766	6.1		507.216
926	23	21000	MolFeature	306	3.9		747.332
927	23.01	6186	MolFeature	484	5.1		542.249
928	23.08	8858	MolFeature	278	3.1		952.411
929	23.08	18744	MolFeature	1336	12.1		485.234
930	23.08	9026	MolFeature	966	7.6		507.214
931	23.15	17145	MolFeature	637	4.5		324.225
932	23.2	15862	MolFeature	282	3.5		913.347
933	23.2	15608	MolFeature	452	4.9		347.153
934	23.2	19146	MolFeature	270	3		358.261
935	23.2	2982	MolFeature	283	3.1		908.393
936	23.21	21923	MolFeature	318	3.5		467.224
937	23.23	12243	MolFeature	472	5.2		427.239
938	23.24	13760	MolFeature	620	6.5		287.163
939	23.24	20552	MolFeature	1412	12.7		309.142
940	23.3	10979	MolFeature	331	3.7		363.24
941	23.31	11556	MolFeature	492	5.5		385.217
942	23.36	6580	MolFeature	495	5		864.373
943	23.42	6748	MolFeature	258	3.1		604.273
944	23.42	8121	MolFeature	544	6		609.229
945	23.44	25881	MolFeature	447	5		423.209
946	23.45	14513	MolFeature	862	6.4		329.204
947	23.45	16672	MolFeature	450	4.7		351.183
948	23.49	5335	MolFeature	577	6.4		820.354
949	23.5	1834	MS(n)	3188	0.7	TIC +MS2(425.1374)	425.133	0.03
950	23.51	26177	MolFeature	287	3.3		825.31
951	23.52	35133	MolFeature	2938	26		403.156
952	23.52	6461	MolFeature	567	6.3		827.295
953	23.53	37797	MolFeature	2362	25.1		425.134
954	23.55	16717	MS(n)	6185	0.6	TIC +MS2(338.2744)	338.274	0.08
955	23.56	12570	MolFeature	424	4.2		341.199
956	23.56	3806	MolFeature	378	4.2		511.246
957	23.57	11651	MolFeature	473	4.2		319.221
958	23.57	5861	MolFeature	308	3.4		336.245
959	23.64	3581	MolFeature	353	3.9		820.355
960	23.64	6725	MolFeature	490	5.4		776.335
961	23.64	43859	MolFeature	445	4.9		781.289
962	23.65	5096	MS(n)	4864	1.1	TIC +MS2(425.1374)	425.133	0.02
963	23.65	1579	MS(n)	7372	0.4	TIC +MS2(403.1593)	128.988	0.01
964	23.66	6111	MS(n)	7436	0.6	TIC +MS2(338.2744)	338.275	0.07
965	23.68	1543	MS(n)	10681	0.4	TIC +MS2(403.1593)	185.04	0.01
966	23.68	7218	MS(n)	7391	2.4	TIC +MS2(425.1374)	425.134	0.03
967	23.69	7121	MolFeature	864	9.4		448.206
968	23.7	24955	MolFeature	2636	29.3		425.133
969	23.7	7501	MolFeature	1186	13.2		420.178
970	23.7	51881	MolFeature	7594	67.3		403.155
971	23.7	44856	MolFeature	6627	70.5		425.133
972	23.7	7933	MolFeature	1506	13.6		329.095
973	23.7	6391	MolFeature	310	3.4		361.151
974	23.7	22425	MolFeature	336	3.7		762.408
975	23.74	3401	MolFeature	440	4.9		502.244
976	23.77	2641	MS(n)	7280	0.7	TIC +MS2(338.2744)	338.273	0.02
977	23.79	3176	MS(n)	7518	0.8	TIC +MS2(338.2744)	338.274	0.03
978	23.8	19311	MolFeature	527	5.9		732.315
979	23.82	9007	MolFeature	1213	11.1		355.214
980	23.82	9891	MolFeature	1043	10.9		441.216
981	23.84	3552	MS(n)	6925	0.6	TIC +MS2(338.2744)	338.274	0.04
982	23.86	13344	MolFeature	410	4.5		275.202
983	23.9	5191	MS(n)	8534	1.1	TIC +MS2(338.2744)	338.276	0.03
984	23.91	16748	MolFeature	282	3.1		747.332
985	23.92	15766	MolFeature	1609	9.6		377.193
986	23.93	25831	MolFeature	2432	22.3		355.215
987	23.93	13726	MolFeature	811	8.2		263.183
988	23.93	31898	MolFeature	830	6.5		337.208
989	23.94	8435	MS(n)	9477	1.5	TIC +MS2(338.2744)	338.274	0.04
990	23.95	12276	MolFeature	452	4.2		693.251
991	23.96	7499	MolFeature	610	6.8		688.297
992	23.97	13825	MolFeature	636	6		526.256
993	24	5245	MS(n)	7547	0.8	TIC +MS2(338.2744)	338.275	0.05
994	24	459634	MolFeature	5846	46.9		338.275
995	24	8277	MolFeature	499	4.8		317.206
996	24.01	9770	MolFeature	431	4		344.249
997	24.03	6687	MolFeature	333	3.1		360.253
998	24.04	3337	MS(n)	6555	0.5	TIC +MS2(338.2744)	338.274	0.04
999	24.06	10962	MolFeature	310	3.4		649.233
1000	24.07	19404	MolFeature	338	3.8		644.277
1001	24.08	1150	MS(n)	7466	0.8	TIC +MS2(338.2744)	338.275	0.01
1002	24.09	2313	MolFeature	421	3.1		778.4
1003	24.13	4124	MS(n)	6226	0.4	TIC +MS2(338.2744)	338.274	0.04
1004	24.2	5454	MS(n)	10676	2.5	TIC +MS2(355.2075)	263.182	0.02
1005	24.2	4773	MolFeature	417	4.6		600.258
1006	24.22	24232	MolFeature	348	3.9		373.165
1007	24.23	6878	MS(n)	12539	3.1	TIC +MS2(355.2075)	263.183	0.02
1008	24.25	3883	MS(n)	12903	3.2	TIC +MS2(355.2075)	95.062	0.01
1009	24.27	56331	MS(n)	12815	1.6	TIC +MS2(455.2247)	455.23	0.1
1010	24.27	6721	MS(n)	12906	3	TIC +MS2(355.2075)	263.183	0.02
1011	24.28	19453	MolFeature	327	4.1		931.443
1012	24.28	113229	MolFeature	7265	63		455.23
1013	24.28	27034	MolFeature	1431	15.9		831.426
1014	24.28	7348	MolFeature	606	5.7		477.207
1015	24.29	4241	MS(n)	11820	0.2	TIC +MS2(372.2361)	263.183	0.03
1016	24.31	515685	MS(n)	73224	0.5	TIC +MS2(277.1225)	277.124	3.16
1017	24.33	16833	MS(n)	16099	4.1	TIC +MS2(355.2075)	263.184	0.04
1018	24.33	1875	MS(n)	2939	1.3	TIC +MS2(377.1921)	377.194	0.02
1019	24.34	2902	MS(n)	19816	6	TIC +MS2(355.2075)	263.184	0.01
1020	24.35	2419	MS(n)	16939	0.4	TIC +MS2(372.2361)	263.184	0.01
1021	24.36	25319	MS(n)	22518	5.3	TIC +MS2(355.2075)	263.183	0.05
1022	24.37	69968	MolFeature	5145	51.8		263.183
1023	24.37	206510	MolFeature	14582	134		355.215
1024	24.37	35430	MolFeature	3393	26.5		337.208
1025	24.37	110295	MolFeature	8642	68.7		372.239
1026	24.37	2385	MS(n)	2975	1.2	TIC +MS2(377.1921)	377.193	0.02
1027	24.37	23161	MolFeature	1876	20.8		731.412
1028	24.37	21894	MolFeature	356	4		692.494
1029	24.37	10107	MolFeature	348	3.9		709.434
1030	24.38	145657	MolFeature	10295	61.5		377.193
1031	24.5	4459	MolFeature	619	4.6		778.399
1032	24.52	20801	MolFeature	351	3.2		342.306
1033	24.53	21433	MolFeature	359	3.8		527.238
1034	24.56	14616	MolFeature	1418	11.4		254.196
1035	24.57	4949	MS(n)	5063	0.5	TIC +MS2(279.1723)	81.0491	0.03
1036	24.57	21005	MolFeature	2309	20		455.23
1037	24.58	999	MS(n)	5043	0.5	TIC +MS2(279.1723)	95.0616	0.01
1038	24.59	1570	MS(n)	6716	0.8	TIC +MS2(279.1723)	81.0498	0.01
1039	24.61	7356	MS(n)	7268	1	TIC +MS2(279.1723)	81.0492	0.03
1040	24.61	52211	MolFeature	4221	37.9		279.176
1041	24.61	7028	MolFeature	1170	9.2		301.154
1042	24.61	26323	MolFeature	1137	9.1		296.199
1043	24.63	5525	MolFeature	644	4.7		778.4
1044	24.64	18049	MolFeature	1281	14.1		473.237
1045	24.64	14595	MolFeature	296	3.3		522.282
1046	24.64	16824	MolFeature	1425	10.3		439.237
1047	24.66	7358	MolFeature	233	3.3		449.216
1048	24.7	35560	MolFeature	3345	26.9		254.196
1049	24.76	4060	MolFeature	432	3.2		778.399
1050	24.76	70310	MolFeature	3246	23.5		358.298
1051	24.79	15925	MolFeature	473	5		544.266
1052	24.83	4416	MolFeature	446	4.2		485.235
1053	24.84	18155	MolFeature	426	4		402.317
1054	24.88	2876	MolFeature	560	4.1		778.399
1055	24.94	14081	MolFeature	280	3.1		507.215
1056	24.95	7866	MolFeature	873	8.3		485.235
1057	24.95	3397	MolFeature	574	4.2		778.399
1058	24.97	477	MS(n)	5690	0.6	TIC +MS2(427.2358)	409.233	0
1059	24.97	15023	MolFeature	481	4.9		249.17
1060	25	18842	MolFeature	523	5.7		300.23
1061	25	18594	MolFeature	454	5		467.225
1062	25	4530	MolFeature	569	4.2		778.4
1063	25.01	17680	MolFeature	390	3.8		462.27
1064	25.01	70177	MolFeature	3106	22.8		427.24
1065	25.08	3076	MolFeature	582	4.3		778.4
1066	25.13	3654	MolFeature	454	3.3		778.4
1067	25.23	2824	MolFeature	503	3.7		778.4
1068	25.27	1783	MolFeature	598	4.4		778.399
1069	25.29	3442	MolFeature	385	3.9		784.445
1070	25.32	6151	MolFeature	930	4.7		353.197
1071	25.35	13635	MolFeature	275	3.6		725.387
1072	25.36	2221	MolFeature	464	4.7		784.446
1073	25.39	14063	MolFeature	891	5.8		395.255
1074	25.41	12076	MS(n)	4874	0.7	TIC +MS2(330.2292)	313.211	0.02
1075	25.41	2120	MS(n)	4874	0.4	TIC +MS2(332.2103)	313.211	0.01
1076	25.42	2987	MolFeature	495	4.9		427.165
1077	25.42	11075	MolFeature	275	3.1		683.419
1078	25.42	8280	MolFeature	993	5		353.197
1079	25.43	34926	MolFeature	2890	30.7		331.219
1080	25.43	24125	MolFeature	2091	19		313.212
1081	25.44	20236	MolFeature	355	3.7		571.259
1082	25.44	2630	MS(n)	3346	0.3	TIC +MS2(279.1723)	81.0484	0.04
1083	25.45	5635	MS(n)	3795	0.3	TIC +MS2(177.0870)	137.065	0.05
1084	25.46	7086	MolFeature	710	5.2		778.401
1085	25.47	996	MS(n)	1851	0.6	TIC +MS2(120.0534)	77.0191	0.01
1086	25.48	7034	MolFeature	294	3.8		873.433
1087	25.48	10830	MolFeature	1004	10.5		333.177
1088	25.49	3529	MS(n)	5683	0.5	TIC +MS2(177.0870)	119.057	0.02
1089	25.49	19292	MolFeature	535	5.9		178.092
1090	25.49	2656	MS(n)	2052	0.6	TIC +MS2(120.0534)	77.0194	0.03
1091	25.5	7265	MolFeature	833	4.3		229.076
1092	25.51	37294	MolFeature	5593	27.2		121.037
1093	25.51	2980	MS(n)	5849	0.5	TIC +MS2(177.0870)	119.057	0.02
1094	25.51	1147	MS(n)	8964	0.3	TIC +MS2(358.2909)	177.09	0.02
1095	25.51	7688	MolFeature	599	4.6		536.295
1096	25.52	6805	MolFeature	414	4.1		487.25
1097	25.52	26933	MolFeature	1941	12.1		541.25
1098	25.54	6247	MolFeature	630	6.4		784.445
1099	25.55	43873	MolFeature	4513	43.1		255.18
1100	25.56	27046	MolFeature	457	3.6		528.272
1101	25.56	7846	MolFeature	802	5.9		778.401
1102	25.56	4722	MolFeature	704	3.6		407.253
1103	25.59	14267	MS(n)	8940	0.8	TIC +MS2(177.0870)	91.0319	0.04
1104	25.59	83305	MolFeature	8215	44.7		280.207
1105	25.6	12356	MolFeature	588	5.9		263.184
1106	25.6	11325	MolFeature	880	7.6		455.23
1107	25.6	1215	MS(n)	2834	0.8	TIC +MS2(120.0534)	77.0195	0.01
1108	25.61	27674	MolFeature	2655	17.9		285.128
1109	25.62	64903	MolFeature	9191	44.6		121.037
1110	25.62	74930	MolFeature	6228	27.6		358.205
1111	25.62	4842	MS(n)	10704	0.8	TIC +MS2(177.0870)	119.058	0.02
1112	25.62	113136	MolFeature	9439	32.5		177.089
1113	25.62	1590	MS(n)	3428	1	TIC +MS2(120.0534)	77.0182	0.01
1114	25.63	7473	MS(n)	9788	0.9	TIC +MS2(177.0870)	119.058	0.01
1115	25.66	6789	MolFeature	925	6.8		778.401
1116	25.66	2289	MolFeature	334	3.7		237.173
1117	25.67	3497	MolFeature	573	5.8		784.446
1118	25.77	3180	MolFeature	596	4.4		778.401
1119	25.77	7138	MolFeature	748	6.4		459.226
1120	25.77	14183	MolFeature	512	3.7		481.204
1121	25.84	143477	MS(n)	22168	0.8	TIC +MS2(281.1922)	95.0618	0.38
1122	25.84	1500	MS(n)	2488	0.4	TIC +MS2(312.2228)	313.212	0.02
1123	25.86	1083	MS(n)	2457	0.6	TIC +MS2(312.2228)	313.212	0.01
1124	25.86	17119	MS(n)	13885	2.3	TIC +MS2(330.2292)	313.212	0.02
1125	25.86	18911	MS(n)	13885	2.2	TIC +MS2(332.2103)	313.212	0.02
1126	25.88	9143	MS(n)	17872	3.2	TIC +MS2(330.2292)	313.212	0.02
1127	25.88	9481	MS(n)	17872	3	TIC +MS2(332.2103)	313.212	0.02
1128	25.9	32697	MS(n)	20020	3.7	TIC +MS2(330.2292)	313.212	0.04
1129	25.9	16573	MS(n)	20020	3.4	TIC +MS2(332.2103)	313.212	0.02
1130	25.9	54768	MS(n)	26657	1.5	TIC +MS2(683.4207)	353.198	0.06
1131	25.9	5759	MS(n)	3259	0.8	TIC +MS2(312.2228)	313.211	0.04
1132	25.91	44163	MS(n)	13119	2.8	TIC +MS2(348.2455)	239.188	0.09
1133	25.92	15890	MS(n)	21159	3.3	TIC +MS2(332.2103)	313.212	0.02
1134	25.92	24508	MolFeature	665	7		371.223
1135	25.93	30155	MS(n)	29051	1.8	TIC +MS2(683.4207)	353.198	0.03
1136	25.94	12625	MolFeature	944	7		778.401
1137	25.94	5182	MolFeature	287	3.2		758.434
1138	25.95	161455	MS(n)	46560	1.5	TIC +MS2(358.2909)	177.089	0.26
1139	25.98	33563	MS(n)	24864	4	TIC +MS2(332.2103)	313.212	0.05
1140	25.98	16584	MolFeature	529	3.4		453.25
1141	25.98	10760	MolFeature	210	3.2		411.209
1142	25.99	35997	MS(n)	7003	1.9	TIC +MS2(312.2228)	313.212	0.05
1143	25.99	113925	MS(n)	52534	3.9	TIC +MS2(683.4207)	353.198	0.06
1144	26	92228	MS(n)	29763	5.6	TIC +MS2(330.2292)	313.212	0.06
1145	26	53268	MS(n)	29763	5	TIC +MS2(332.2103)	313.212	0.05
1146	26	157597	MolFeature	11331	47		348.243
1147	26.01	23961	MolFeature	1635	13.2		661.442
1148	26.01	241240	MolFeature	19946	180.8		313.212
1149	26.01	627899	MolFeature	47076	500.5		331.22
1150	26.01	220295	MolFeature	13557	24.5		353.198
1151	26.01	23462	MolFeature	3230	18.2		239.188
1152	26.01	16235	MolFeature	479	5.3		678.466
1153	26.01	165659	MolFeature	11294	74.1		353.198
1154	26.02	6078	MolFeature	339	3.2		845.542
1155	26.03	31718	MolFeature	1566	7.9		821.445
1156	26.03	40641	MS(n)	36340	2.2	TIC +MS2(683.4207)	353.198	0.03
1157	26.03	49388	MolFeature	4027	32		469.243
1158	26.03	3279	MolFeature	313	3		758.433
1159	26.04	10033	MolFeature	952	7		184.034
1160	26.04	16422	MolFeature	721	8		491.222
1161	26.05	8124	MolFeature	738	7.5		784.445
1162	26.05	15048	MolFeature	591	3.6		753.452
1163	26.09	69866	MS(n)	16857	2.7	TIC +MS2(348.2455)	239.188	0.13
1164	26.1	23479	MolFeature	1015	10.1		225.174
1165	26.11	16352	MolFeature	2065	19.6		243.182
1166	26.13	8670	MS(n)	13714	1.4	TIC +MS2(281.1922)	97.0777	0.01
1167	26.16	13790	MolFeature	1099	11.1		784.445
1168	26.17	26875	MolFeature	1932	14.2		184.034
1169	26.18	5285	MolFeature	432	4.8		642.307
1170	26.19	8452	MolFeature	433	4.2		758.434
1171	26.2	21183	MS(n)	14043	0.3	TIC +MS2(844.5532)	682.512	0.03
1172	26.2	14626	MolFeature	1607	15.2		425.224
1173	26.21	5884	MolFeature	891	9.9		447.205
1174	26.21	10379	MolFeature	1409	15.7		727.399
1175	26.21		AutoMS(n)	103353
1176	26.22	30585	MolFeature	2866	18.8		353.198
1177	26.22	452027	MS(n)	97867	11.2	TIC +MS2(281.1922)	83.0647	0.09
1178	26.22	148618	MS(n)	108838	0.7	TIC +MS2(561.3882)	263.184	0.05
1179	26.23	5521	MolFeature	318	3.5		729.407
1180	26.23		AutoMS(n)	28920
1181	26.23	18126	MS(n)	10929	2.2	TIC +MS2(778.4018)	184.034	0.19
1182	26.23	12122	MolFeature	251	3		697.354
1183	26.24	36815	MS(n)	10735	5.6	TIC +MS2(262.0164)	81.0497	0.08
1184	26.25	5661	MolFeature	457	5.1		806.423
1185	26.25	1700	MS(n)	9867	0.7	TIC +MS2(321.1015)	97.0765	0.01
1186	26.25	8646	MolFeature	267	3.6		507.215
1187	26.26	6892	MolFeature	563	5.1		525.226
1188	26.26	11692	MolFeature	593	6.6		539.235
1189	26.28	9318	MolFeature	997	11.1		619.379
1190	26.28	137642	MS(n)	105113	11.7	TIC +MS2(281.1922)	97.0773	0.03
1191	26.28	13047	MolFeature	1016	11.3		316.221
1192	26.28	1321411	MS(n)	14086	7.6	TIC +MS2(262.0164)	95.0625	1.54
1193	26.28	45990	MS(n)	129564	0.6	TIC +MS2(561.3882)	263.184	0.03
1194	26.28	25016	MolFeature	1570	17.4		171.101
1195	26.28	25738	MolFeature	1600	15.1		579.393
1196	26.29	27734	MolFeature	1643	15.5		153.13
1197	26.29	19152	MolFeature	1905	21.2		199.127
1198	26.29	7518	MolFeature	406	4.5		291.175
1199	26.29	81823	MolFeature	8366	93		321.177
1200	26.29	28083	MolFeature	1923	21.4		183.099
1201	26.29	19806	MolFeature	1204	7.9		207.131
1202	26.29	28412	MolFeature	2251	16.2		185.114
1203	26.3	4876	MolFeature	597	6.6		601.371
1204	26.3	20144	MolFeature	1508	8.2		169.085
1205	26.3	15343	MolFeature	1327	14.7		583.363
1206	26.3	42229	MolFeature	2629	5.8		211.124
1207	26.3	21066	MolFeature	1353	8.8		543.378
1208	26.3	459760	MS(n)	130231	13.1	TIC +MS2(281.1922)	97.0774	0.07
1209	26.3	111902	MolFeature	7367	72.9		298.215
1210	26.3	13054	MolFeature	1307	8.1		157.088
1211	26.3	1250415	MolFeature	93215	764.1		281.191
1212	26.3	440203	MolFeature	33023	332.4		263.184
1213	26.3	28152	MolFeature	2490	8.5		197.112
1214	26.3	367760	MolFeature	25694	285.5		561.385
1215	26.3	31413	MolFeature	2911	25.8		97.0775
1216	26.3	260244	MolFeature	26769	297.4		303.17
1217	26.3	41598	MolFeature	3569	34		111.09
1218	26.3	30311	MolFeature	2828	30.7		139.117
1219	26.3	89468	MolFeature	5529	61.4		245.176
1220	26.3	30375	MolFeature	3099	9.9		349.167
1221	26.31	10525	MolFeature	683	5.9		319.152
1222	26.31	4898	MolFeature	336	3.7		335.155
1223	26.31	39305	MolFeature	3417	31.8		125.103
1224	26.31	13077	MolFeature	1320	7.7		165.091
1225	26.31	5917	MolFeature	459	5.1		351.147
1226	26.31	12802	MolFeature	728	7.4		239.151
1227	26.31	24402	MolFeature	1687	17.2		193.117
1228	26.31	9452	MolFeature	585	6.5		866.516
1229	26.31	34227	MolFeature	2272	3.9		225.138
1230	26.31	21605	MolFeature	482	4		439.236
1231	26.31	14842	MolFeature	283	3.1		765.337
1232	26.31	9434	MolFeature	604	6.7		163.112
1233	26.31	18511	MolFeature	1564	10.8		179.104
1234	26.31	14210	MolFeature	402	3.7		413.188
1235	26.31	52092	MolFeature	2547	18.8		844.539
1236	26.31	8387	MolFeature	273	3		479.216
1237	26.31	7876	MolFeature	369	4.1		233.077
1238	26.31	8977	MolFeature	579	6.4		397.216
1239	26.31	10628	MolFeature	353	3.9		449.218
1240	26.32	6180	MolFeature	296	3.3		429.234
1241	26.32	15660	MolFeature	347	3.9		517.257
1242	26.32	5224	MolFeature	336	3.7		317.145
1243	26.32	14686	MolFeature	1595	17.7		497.232
1244	26.33	9702	MolFeature	284	3.2		447.257
1245	26.33	5943	MolFeature	335	3.7		405.185
1246	26.33	5707	MolFeature	289	3.2		605.339
1247	26.34	2563	MolFeature	623	6.9		806.424
1248	26.34	11963	MolFeature	1086	3.4		800.38
1249	26.34	8404	MolFeature	272	4		1080.57
1250	26.34	57848	MS(n)	18250	0.6	TIC +MS2(844.5532)	682.511	0.06
1251	26.34	5948	MolFeature	417	4.5		743.356
1252	26.35	11703	MolFeature	465	5.2		937.584
1253	26.35	10187	MolFeature	256	3.1		885.56
1254	26.36	29473	MolFeature	477	5.3		704.395
1255	26.37	1345	MS(n)	12369	1.5	TIC +MS2(778.4018)	184.034	0.01
1256	26.37	4470	MolFeature	459	4.3		425.224
1257	26.38	2496	MolFeature	521	3.8		427.24
1258	26.38	33536	MolFeature	2347	17.3		184.034
1259	26.38	7124	MolFeature	742	7.2		758.433
1260	26.39	19571	MolFeature	1466	14.9		784.446
1261	26.39	6444	MS(n)	4585	0.4	TIC +MS2(358.2909)	265.199	0.06
1262	26.44	6498	MolFeature	1570	9.2		379.209
1263	26.44	3638	MolFeature	299	3.1		369.169
1264	26.47	3107	MS(n)	3924	0.3	TIC +MS2(358.2909)	265.2	0.02
1265	26.5	20719	MolFeature	2197	20.9		243.182
1266	26.51	29014	MolFeature	1523	5		225.175
1267	26.52	2231	MolFeature	343	3.3		758.434
1268	26.52	5041	MolFeature	706	3.3		374.254
1269	26.52	15237	MolFeature	341	3.1		735.443
1270	26.52	5085	MolFeature	763	7.7		784.446
1271	26.52	62277	MolFeature	3592	21.2		357.231
1272	26.52	18191	MolFeature	1682	9.9		379.209
1273	26.53	6856	MolFeature	474	5.3		265.199
1274	26.53	5954	MolFeature	1330	3.9		129.023
1275	26.59	3321	MolFeature	331	3.1		844.539
1276	26.61	3917	MolFeature	854	6.3		778.402
1277	26.65	6018	MolFeature	644	5.3		541.25
1278	26.66	14627	MolFeature	778	5.2		347.188
1279	26.66	4878	MolFeature	549	5.6		784.446
1280	26.66	7046	MolFeature	975	9.3		325.21
1281	26.69	4029	MolFeature	823	7.2		509.23
1282	26.69	4118	MolFeature	670	6.8		784.447
1283	26.69	17715	MolFeature	502	3.5		504.274
1284	26.7	466088	MS(n)	72542	1.6	TIC +MS2(279.1723)	95.0618	0.93
1285	26.7	3632	MolFeature	697	5.1		778.402
1286	26.71	20335	MolFeature	1235	11		637.191
1287	26.71	14439	MolFeature	919	7.3		654.215
1288	26.74	7648	MolFeature	1249	3.7		129.023
1289	26.77	19282	MolFeature	600	6.3		397.22
1290	26.78	22406	MolFeature	1160	6.8		379.212
1291	26.78	22679	MolFeature	1950	10.8		419.198
1292	26.78	21542	MolFeature	539	6		375.233
1293	26.78	32671	MolFeature	1582	8.7		414.243
1294	26.78	29264	MolFeature	334	3.3		815.421
1295	26.79	3379	MolFeature	691	5.1		778.402
1296	26.79	11573	MolFeature	1070	7.5		411.248
1297	26.8	2440	MolFeature	465	4.7		784.447
1298	26.86	1631	MolFeature	434	3.2		844.541
1299	26.87	46505	MolFeature	338	3.5		558.279
1300	26.88	23119	MolFeature	615	4.4		731.342
1301	26.92	26535	MolFeature	515	3.1		453.217
1302	26.93	3448	MolFeature	560	4.1		778.402
1303	26.94	19554	MolFeature	901	8.3		269.194
1304	26.98	88742	MS(n)	14428	1.4	TIC +MS2(281.1922)	282.166	0.04
1305	26.98	44562	MS(n)	14428	1.4	TIC +MS2(283.2083)	282.166	0.04
1306	26.98	15428	MolFeature	1024	4.8		283.168
1307	27.01	2646	MolFeature	413	3		778.404
1308	27.06	2658	MolFeature	398	3.3		211.1
1309	27.08	3708	MolFeature	1419	3		778.403
1310	27.13	1969	MolFeature	568	4.2		778.401
1311	27.22	15344	MolFeature	334	3.7		451.234
1312	27.22	450798	MS(n)	256959	0.4	TIC +MS2(468.1606)	469.242	1.17
1313	27.22	835415	MS(n)	256959	0.5	TIC +MS2(470.1804)	469.242	1.15
1314	27.24	2328587	MS(n)	88869	1.5	TIC +MS2(455.2247)	455.229	5.97
1315	27.25	23103	MolFeature	1130	8.7		411.248
1316	27.25	20193	MolFeature	341	3.1		375.233
1317	27.27	5167	MolFeature	580	4.3		778.401
1318	27.27	14076	MolFeature	751	7.1		393.24
1319	27.27	24092	MolFeature	1033	9.5		269.193
1320	27.32	3033	MolFeature	1165	3.4		129.023
1321	27.44	8527	MolFeature	1046	7.5		483.222
1322	27.48	24455	MolFeature	358	3.4		425.225
1323	27.49	23605	MolFeature	2614	17.9		439.238
1324	27.52	26961	MolFeature	343	4		586.267
1325	27.66	4890	MolFeature	512	5.7		453.253
1326	27.68	26661	MolFeature	1284	10.5		487.253
1327	27.71	25926	MolFeature	298	3.6		920.535
1328	27.76	25719	MolFeature	1669	16.5		372.276
1329	27.78	19944	MolFeature	341	3.8		729.328
1330	27.83	1660	MS(n)	4347	0.8	TIC +MS2(257.1913)	256.212	0.01
1331	27.84	4460	MolFeature	516	3.5		439.239
1332	27.85	3039	MS(n)	2232	3.4	TIC +MS2(239.1885)	95.0625	0.02
1333	27.86	5209	MS(n)	6880	1.3	TIC +MS2(257.1913)	256.212	0.01
1334	27.86	5181	MolFeature	518	5		758.434
1335	27.86	14251	MolFeature	925	9.4		784.448
1336	27.87	12638	MolFeature	1317	9.2		377.249
1337	27.88	13213	MolFeature	561	4		463.196
1338	27.88	12354	MolFeature	429	4.2		441.22
1339	27.88	1158	MS(n)	4605	0.4	TIC +MS2(541.2585)	541.247	0.02
1340	27.89	9735	MolFeature	731	6.3		779.405
1341	27.89	12888	MS(n)	9092	1.6	TIC +MS2(257.1913)	256.212	0.05
1342	27.9	6383	MS(n)	3074	4	TIC +MS2(239.1885)	95.062	0.06
1343	27.92	3348	MS(n)	8022	1.4	TIC +MS2(257.1913)	256.212	0.01
1344	27.92	14176	MolFeature	502	4.6		413.188
1345	27.93	8232	MolFeature	267	3.6		761.343
1346	27.93	3479	MS(n)	8568	0.6	TIC +MS2(541.2585)	541.251	0.02
1347	27.93	14420	MolFeature	922	5.8		109.076
1348	27.93	24272	MolFeature	1487	10.9		275.203
1349	27.93	228817	MolFeature	16413	167.7		239.189
1350	27.93	324702	MolFeature	22923	94.8		257.196
1351	27.93	4771	MolFeature	425	4.7		641.396
1352	27.94	6192	MolFeature	347	3.9		360.254
1353	27.94	8621	MolFeature	291	3.2		298.215
1354	27.94	5265	MolFeature	407	4.2		558.296
1355	27.94	5517	MolFeature	278	3.1		449.218
1356	27.94	35223	MolFeature	4539	44.7		278.19
1357	27.94	13733	MolFeature	375	3.1		221.181
1358	27.94	22880	MolFeature	2163	10.8		431.211
1359	27.94	8194	MolFeature	343	3.8		493.237
1360	27.94	9383	MS(n)	4557	7.5	TIC +MS2(239.1885)	95.0626	0.04
1361	27.94	13394	MolFeature	947	8.7		911.574
1362	27.94	18804	MolFeature	462	5.1		806.426
1363	27.94	14126	MolFeature	519	5.8		885.562
1364	27.94	3737	MolFeature	585	5.8		533.404
1365	27.95	27355	MolFeature	1579	17.5		937.586
1366	27.95	7718	MolFeature	241	3.2		839.446
1367	27.95	9465	MolFeature	883	7.7		509.231
1368	27.95	5483	MolFeature	462	5.1		527.238
1369	27.95	5378	MolFeature	299	3.3		421.23
1370	27.95	2220	MS(n)	13227	0.9	TIC +MS2(541.2585)	523.244	0.02
1371	27.96	6418	MolFeature	880	8.9		511.247
1372	27.96	22558	MolFeature	856	5.4		686.426
1373	27.96	12246	MolFeature	604	6.7		587.3
1374	27.96	81327	MolFeature	8591	80.3		541.252
1375	27.96	16500	MS(n)	11004	1.9	TIC +MS2(257.1913)	256.212	0.05
1376	27.96	7391	MolFeature	636	6.4		797.458
1377	27.97	156338	MS(n)	6943	0.2	TIC +MS2(486.1679)	487.251	0.86
1378	27.97	11796	MolFeature	671	5.2		536.297
1379	27.97	7353	MolFeature	241	3.3		929.529
1380	27.97	132992	MS(n)	10352	1.1	TIC +MS2(409.2321)	409.232	0.4
1381	27.97	11063	MolFeature	705	7.8		451.233
1382	27.97	21541	MolFeature	1892	21		453.252
1383	27.97	7047	MolFeature	889	9		784.447
1384	27.97	15846	MolFeature	557	4.8		485.269
1385	27.97	3554	MolFeature	496	4.8		758.434
1386	27.98	45590	MolFeature	3586	29.5		487.252
1387	27.98	13738	MolFeature	664	7.4		1059.53
1388	27.98	6993	MolFeature	1099	8.1		778.402
1389	27.98	5867	MolFeature	264	3		1027.51
1390	27.99	8136	MolFeature	577	4.1		469.244
1391	27.99	66505	MolFeature	4939	39.1		409.233
1392	27.99	11547	MS(n)	11052	1.8	TIC +MS2(257.1913)	256.212	0.03
1393	28	8749	MolFeature	295	3.3		647.298
1394	28.01	9554	MolFeature	272	3.1		822.478
1395	28.01	9355	MolFeature	224	3		899.434
1396	28.02	4820	MS(n)	9060	0.8	TIC +MS2(283.2083)	282.224	0.01
1397	28.04	14756	MS(n)	13615	1.2	TIC +MS2(281.1922)	282.223	0.02
1398	28.04	9455	MS(n)	13615	1.4	TIC +MS2(283.2083)	282.223	0.02
1399	28.06	12757	MS(n)	19138	2	TIC +MS2(281.1922)	282.223	0.02
1400	28.06	12603	MS(n)	19138	2.3	TIC +MS2(283.2083)	282.223	0.02
1401	28.06	5766	MS(n)	20551	2.1	TIC +MS2(281.1922)	282.224	0.01
1402	28.06	5706	MS(n)	20551	2.5	TIC +MS2(283.2083)	282.224	0.01
1403	28.07	12514	MolFeature	947	5		537.437
1404	28.07	10011	MolFeature	485	5.4		832.49
1405	28.08	12351	MS(n)	23227	2.5	TIC +MS2(281.1922)	282.223	0.01
1406	28.08	12233	MS(n)	23227	2.9	TIC +MS2(283.2083)	282.223	0.01
1407	28.08	20024	MolFeature	287	3.1		837.444
1408	28.09	15972	MS(n)	31214	3.4	TIC +MS2(281.1922)	282.223	0.01
1409	28.09	15856	MS(n)	31214	4.1	TIC +MS2(283.2083)	282.223	0.01
1410	28.09	8865	MS(n)	31772	3.5	TIC +MS2(281.1922)	282.223	0.01
1411	28.09	8808	MS(n)	31772	4.2	TIC +MS2(283.2083)	282.223	0.01
1412	28.11	21687	MS(n)	16788	0.5	TIC +MS2(563.4462)	282.223	0.06
1413	28.11	71568	MS(n)	35857	4	TIC +MS2(281.1922)	282.222	0.04
1414	28.11	71188	MS(n)	35857	4.7	TIC +MS2(283.2083)	282.222	0.04
1415	28.14	25359	MS(n)	3612	3.4	TIC +MS2(239.1885)	95.0632	0.23
1416	28.15		AutoMS(n)	21368
1417	28.15	39510	MS(n)	33922	3.8	TIC +MS2(281.1922)	282.223	0.02
1418	28.15	39303	MS(n)	33922	4.5	TIC +MS2(283.2083)	282.223	0.02
1419	28.18	75468	MS(n)	55997	6.5	TIC +MS2(281.1922)	282.223	0.03
1420	28.18	74906	MS(n)	55997	7.7	TIC +MS2(283.2083)	282.223	0.03
1421	28.19	67229	MS(n)	62339	2.9	TIC +MS2(563.4462)	282.223	0.02
1422	28.22	68903	MS(n)	70300	3.4	TIC +MS2(563.4462)	282.223	0.03
1423	28.22	921178	MolFeature	74696	715.6		282.223
1424	28.22	9912	MolFeature	1109	6.9		441.253
1425	28.22	8525	MolFeature	1024	5.5		744.458
1426	28.23	10273	MolFeature	392	4.4		694.415
1427	28.23	796086	MS(n)	62023	7.2	TIC +MS2(281.1922)	83.0648	0.21
1428	28.23	8186	MolFeature	728	7		463.232
1429	28.24	3764	MS(n)	3575	0.4	TIC +MS2(265.2018)	265.199	0.04
1430	28.24	7219	MolFeature	410	4.6		866.653
1431	28.24	62506	MolFeature	6959	18.2		585.428
1432	28.24	4718	MS(n)	12653	2	TIC +MS2(585.4278)	304.202	0.02
1433	28.24	172978	MS(n)	70605	9.8	TIC +MS2(283.2083)	97.0776	0.06
1434	28.24	10169	MolFeature	487	5		676.428
1435	28.25	79178	MolFeature	8132	21.2		304.201
1436	28.25	6723	MolFeature	611	6.8		788.468
1437	28.26	7036	MolFeature	337	3.7		395.203
1438	28.26	175471	MS(n)	58376	7.8	TIC +MS2(283.2083)	83.0648	0.04
1439	28.27		AutoMS(n)	80357
1440	28.27	2589	MolFeature	386	3.8		628.417
1441	28.28	14493	MolFeature	952	5		324.226
1442	28.28	8621	MolFeature	797	6.6		411.247
1443	28.28	8837	MolFeature	543	5		291.174
1444	28.28	81583	MolFeature	10458	105.5		265.199
1445	28.29	5357	MolFeature	550	4.1		844.54
1446	28.29	15281	MolFeature	1581	11.4		565.418
1447	28.29	7634	MolFeature	483	4.7		758.435
1448	28.29	1587	MS(n)	3739	2.2	TIC +MS2(302.2444)	95.0621	0.01
1449	28.29	2917	MS(n)	4127	0.4	TIC +MS2(265.2018)	265.199	0.03
1450	28.29	186360	MolFeature	27391	58.7		283.209
1451	28.29	5442	MolFeature	731	6.7		911.573
1452	28.29	11627	MolFeature	1168	13		937.585
1453	28.29	2732	MolFeature	370	4.1		582.439
1454	28.3	7368	MolFeature	534	5.9		185.114
1455	28.3	8129	MolFeature	471	4		227.154
1456	28.3	20422	MolFeature	290	4		906.617
1457	28.3	15532	MolFeature	321	3.3		925.554
1458	28.3	4140	MolFeature	501	3.9		429.196
1459	28.3	6964	MolFeature	325	5.2		682.511
1460	28.3	8242	MolFeature	844	8.8		407.218
1461	28.31	3937	MolFeature	360	4		667.282
1462	28.31	10443	MolFeature	353	3.9		477.208
1463	28.31	3552	MS(n)	2947	1.6	TIC +MS2(302.2444)	95.0624	0.04
1464	28.32	15160	MolFeature	2141	3.1		301.215
1465	28.32	15551	MolFeature	877	8.9		784.447
1466	28.32	26527	MolFeature	1142	4.7		413.225
1467	28.32	13678	MolFeature	283	3.1		799.235
1468	28.32	13043	MolFeature	961	7.1		778.402
1469	28.32	6246	MolFeature	295	3.1		559.26
1470	28.32	4122	MolFeature	274	3		1051.55
1471	28.32	29500	MolFeature	1133	9.8		455.231
1472	28.33	14878	MolFeature	372	3.6		594.442
1473	28.33	13347	MolFeature	387	4.3		902.523
1474	28.37	19880	MolFeature	1154	3.8		323.193
1475	28.41	2270	MolFeature	324	3.6		527.239
1476	28.42	11341	MolFeature	337	3.7		749.408
1477	28.42	14258	MolFeature	808	4.3		744.452
1478	28.43	15320	MolFeature	1313	12		359.247
1479	28.43	8127	MolFeature	339	3.6		381.225
1480	28.44	25579	MolFeature	2228	16.9		270.225
1481	28.47	3061	MS(n)	17479	0.5	TIC +MS2(959.4796)	491.222	0.01
1482	28.49	5086	MolFeature	258	3		849.473
1483	28.5	16344	MolFeature	385	4.4		858.503
1484	28.5	11951	MS(n)	15971	1.4	TIC +MS2(491.2252)	491.223	0.02
1485	28.51	46315	MS(n)	56969	2.8	TIC +MS2(959.4796)	491.223	0.01
1486	28.52	773	MS(n)	30165	0.2	TIC +MS2(954.5228)	469.244	0
1487	28.53	16928	MS(n)	18908	1.9	TIC +MS2(491.2252)	491.223	0.03
1488	28.53		AutoMS(n)	81822
1489	28.53	57831	MS(n)	59324	2.9	TIC +MS2(959.4796)	491.223	0.03
1490	28.54	12446	MS(n)	19704	2	TIC +MS2(491.2252)	491.223	0.02
1491	28.55	23864	MS(n)	50519	1.5	TIC +MS2(954.5228)	469.245	0.02
1492	28.56		AutoMS(n)	21949
1493	28.56	519994	MS(n)	142439	9.7	TIC +MS2(468.1606)	469.245	0.07
1494	28.56	520449	MS(n)	142439	11.5	TIC +MS2(470.1804)	469.245	0.07
1495	28.58	58639	MS(n)	22212	2.3	TIC +MS2(491.2252)	491.223	0.06
1496	28.58	10583	MolFeature	285	3.2		975.445
1497	28.58	969751	MolFeature	75475	533		469.245
1498	28.58	30812	MolFeature	1476	13.7		469.242
1499	28.59	129298	MolFeature	9853	109.5		469.245
1500	28.59	32960	MolFeature	2924	32.5		469.245
1501	28.59	328362	MolFeature	17153	51.2		491.223
1502	28.59	47897	MS(n)	56946	1.7	TIC +MS2(954.5228)	469.244	0.04
1503	28.59	1049163	MS(n)	141287	10.1	TIC +MS2(468.1606)	469.245	0.08
1504	28.59	1062775	MS(n)	141287	11.9	TIC +MS2(470.1804)	469.245	0.08
1505	28.6	322609	MolFeature	21737	113.3		491.223
1506	28.6	291892	MS(n)	64727	3.1	TIC +MS2(959.4796)	491.223	0.1
1507	28.61	8667	MolFeature	382	4.2		514.294
1508	28.61	12132	MS(n)	50449	1.1	TIC +MS2(954.5228)	469.244	0.02
1509	28.62	14209	MS(n)	26230	3	TIC +MS2(491.2252)	491.223	0.01
1510	28.63	12567	MolFeature	382	4.2		705.387
1511	28.63	13875	MolFeature	1168	12.8		284.238
1512	28.63	35422	MS(n)	20705	2.2	TIC +MS2(491.2252)	491.222	0.02
1513	28.64	13108	MolFeature	382	4.2		597.267
1514	28.65	25075	MolFeature	769	5.9		700.432
1515	28.66		AutoMS(n)	81822
1516	28.67	11860	MolFeature	307	4		819.439
1517	28.68	14795	MolFeature	259	3.5		881.436
1518	28.69	22736	MolFeature	782	5.4		814.482
1519	28.72	11087	MolFeature	303	3.4		798.458
1520	28.75	7139	MS(n)	7487	0.8	TIC +MS2(409.2321)	409.233	0.03
1521	28.77	37513	MolFeature	3765	29.8		409.233
1522	28.79	54746	MolFeature	3988	31.5		308.234
1523	28.83	11948	MolFeature	453	5		840.212
1524	28.84	37527	MolFeature	768	8.2		656.413
1525	28.85	62545	MolFeature	4671	44.7		282.223
1526	28.85	15571	MolFeature	290	3.1		661.367
1527	28.86	10630	MolFeature	955	8.3		509.23
1528	28.86	3896	MolFeature	292	3.2		775.419
1529	28.86	9106	MolFeature	1096	12.2		770.464
1530	28.86	11367	MS(n)	5220	0.3	TIC +MS2(281.1922)	282.222	0.05
1531	28.86	11367	MS(n)	5220	0.4	TIC +MS2(283.2083)	282.222	0.05
1532	28.88	46218	MS(n)	8498	0.6	TIC +MS2(409.2321)	409.233	0.14
1533	28.92	6794	MolFeature	313	3.3		653.167
1534	29.01	12686	MolFeature	499	4.5		439.238
1535	29.01	17489	MolFeature	351	3.9		731.398
1536	29.01	16781	MolFeature	972	9.5		726.444
1537	29.02	4633	MolFeature	433	4.4		493.238
1538	29.05	7540	MolFeature	766	8.5		612.394
1539	29.05	6998	MS(n)	7530	1.2	TIC +MS2(358.2909)	341.239	0.02
1540	29.06	31644	MolFeature	1951	21.7		453.252
1541	29.06	8164	MolFeature	750	8.3		541.251
1542	29.06	6676	MS(n)	10086	0.3	TIC +MS2(739.4726)	381.224	0.03
1543	29.06	9408	MolFeature	1002	11.1		421.231
1544	29.07	11970	MolFeature	339	3.8		617.348
1545	29.08	12304	MolFeature	1354	15		851.488
1546	29.09	13370	MS(n)	10326	1.4	TIC +MS2(358.2909)	341.238	0.05
1547	29.09	8689	MS(n)	17812	0.6	TIC +MS2(739.4726)	381.224	0.01
1548	29.1	10958	MolFeature	652	4.6		717.498
1549	29.11	50684	MolFeature	3804	42.3		341.239
1550	29.11	24609	MS(n)	11144	1.6	TIC +MS2(409.2321)	409.231	0.06
1551	29.11	5781	MS(n)	1922	0.2	TIC +MS2(342.0067)	341.238	0.07
1552	29.11	14545	MolFeature	1654	4.3		376.27
1553	29.12	7110	MS(n)	13259	0.3	TIC +MS2(739.4726)	381.225	0.05
1554	29.12	47443	MolFeature	4173	25.5		381.224
1555	29.12	15697	MS(n)	12962	2.3	TIC +MS2(358.2909)	341.241	0.01
1556	29.13	121164	MolFeature	11060	122.9		359.247
1557	29.13	47135	MolFeature	3179	20		381.225
1558	29.13	68685	MolFeature	6228	49.3		409.233
1559	29.17	10681	MolFeature	569	5.8		867.482
1560	29.18	22901	MolFeature	2811	23.1		487.252
1561	29.19	5911	MolFeature	719	6.3		509.231
1562	29.22	19503	MolFeature	1035	6.7		682.425
1563	29.23	42280	MolFeature	517	5.7		687.38
1564	29.27	3516	MolFeature	432	3.9		573.33
1565	29.28	17308	MolFeature	881	8.4		568.375
1566	29.3	20700	MolFeature	1248	6.4		271.209
1567	29.35	5606	MolFeature	696	7.7		897.417
1568	29.38	9260	MolFeature	724	4.2		377.248
1569	29.41	19291	MolFeature	1151	8.1		638.405
1570	29.41	10886	MolFeature	529	5.7		643.36
1571	29.42	1368	MS(n)	4990	0.1	TIC +MS2(484.1556)	483.26	0.01
1572	29.43	5355	MolFeature	527	5.9		427.24
1573	29.43	6177	MolFeature	736	7.7		393.24
1574	29.44	24444	MolFeature	393	4.4		987.5
1575	29.44	18814	MolFeature	2316	19.4		505.236
1576	29.44	49926	MolFeature	2874	30.1		483.258
1577	29.45	6841	MS(n)	7167	0.2	TIC +MS2(484.1556)	483.258	0.03
1578	29.49	8142	MolFeature	467	3.8		487.252
1579	29.5	5805	MolFeature	655	6.7		524.357
1580	29.51	5591	MolFeature	485	4.4		529.31
1581	29.52	9038	MolFeature	621	5.4		509.23
1582	29.6	11960	MolFeature	242	3.5		517.258
1583	29.61	16087	MolFeature	461	5.1		599.341
1584	29.61	17690	MolFeature	1010	5.3		594.387
1585	29.61	5832	MolFeature	608	5.5		600.26
1586	29.64	712	MS(n)	8085	0.2	TIC +MS2(411.2470)	411.246	0.01
1587	29.66	1953	MS(n)	11860	0.6	TIC +MS2(411.2470)	411.247	0.01
1588	29.67	1987	MS(n)	13049	0.8	TIC +MS2(411.2470)	411.247	0.01
1589	29.69	4317	MS(n)	14763	0.7	TIC +MS2(411.2470)	411.249	0.01
1590	29.7	14699	MolFeature	509	5.7		821.501
1591	29.7	105093	MolFeature	6141	50.9		411.248
1592	29.71	6698	MS(n)	12608	0.7	TIC +MS2(411.2470)	411.248	0.02
1593	29.72	15715	MolFeature	556	6.2		441.253
1594	29.73	13230	MolFeature	1571	17		312.265
1595	29.76	22764	MolFeature	328	3.6		525.26
1596	29.76	11172	MolFeature	391	3.7		480.336
1597	29.77	5885	MolFeature	724	5		485.291
1598	29.81	379066	MS(n)	61961	1.9	TIC +MS2(409.2321)	409.231	0.56
1599	29.82	22634	MolFeature	797	7.8		550.367
1600	29.83	6771	MolFeature	813	7.2		555.322
1601	29.85	15874	MolFeature	2592	18.3		469.244
1602	29.86	285784	MS(n)	5752	0.3	TIC +MS2(470.1804)	453.25	1.3
1603	29.89	6193	MolFeature	652	5.9		439.238
1604	29.91	1024	MolFeature	388	4.3		453.251
1605	29.91	25208	MolFeature	2234	24.8		511.246
1606	29.92	5895	MolFeature	524	5.8		471.259
1607	29.92	13369	MolFeature	502	5.3		227.096
1608	29.98	325820	MS(n)	16260	0.9	TIC +MS2(307.0995)	308.234	1.26
1609	29.99	4536	MolFeature	553	3.9		144.95
1610	30.02	10080	MolFeature	355	3.1		436.317
1611	30.03	10114	MolFeature	724	4.6		441.271
1612	30.03	2000	MS(n)	9290	0.8	TIC +MS2(407.2181)	407.218	0.01
1613	30.03	8500	MolFeature	979	10.9		360.257
1614	30.03	2333	MS(n)	12501	1.3	TIC +MS2(407.2181)	407.218	0.01
1615	30.04	11905	MolFeature	983	5.7		511.301
1616	30.04	4348	MS(n)	12732	1.3	TIC +MS2(407.2181)	407.218	0.01
1617	30.08	25407	MS(n)	21102	2.5	TIC +MS2(407.2181)	407.218	0.02
1618	30.1	35777	MS(n)	36430	4.6	TIC +MS2(407.2181)	407.218	0.03
1619	30.11	6244	MS(n)	16861	0.1	TIC +MS2(813.4446)	407.217	0.02
1620	30.11	18516	MolFeature	494	5		1241.64
1621	30.12	17591	MolFeature	447	4		1236.69
1622	30.12	38150	MolFeature	2624	21		407.216
1623	30.12	17580	MS(n)	33385	3.7	TIC +MS2(407.2181)	407.218	0.01
1624	30.12	159915	MolFeature	15446	34.1		407.218
1625	30.12	15480	MolFeature	1078	12		835.418
1626	30.13	117642	MS(n)	28181	3.6	TIC +MS2(407.2181)	407.218	0.03
1627	30.14	9901	MolFeature	377	4.2		501.265
1628	30.19	19424	MolFeature	2193	14.5		338.219
1629	30.26	6407	MolFeature	956	10.6		467.284
1630	30.26	11437	MolFeature	423	4.2		462.329
1631	30.27	10323	MS(n)	13749	1.8	TIC +MS2(455.2247)	391.225	0.02
1632	30.29	191861	MS(n)	20809	3	TIC +MS2(455.2247)	391.224	0.07
1633	30.3	53405	MolFeature	6119	68		455.267
1634	30.3	14312	MolFeature	1818	10.8		391.224
1635	30.31	12788	MolFeature	639	7.1		405.238
1636	30.31	17379	MolFeature	1178	11.3		423.246
1637	30.31	21945	MolFeature	1984	22		495.253
1638	30.31	4594	MolFeature	547	5.8		437.259
1639	30.32	6053	MolFeature	200	3.6		967.535
1640	30.34	18055	MolFeature	297	3.2		856.487
1641	30.42	33642	MolFeature	1616	4.7		395.256
1642	30.44	4941	MolFeature	755	4.4		377.248
1643	30.45	10763	MolFeature	278	3.1		509.232
1644	30.45	2501	MolFeature	1027	7.3		144.95
1645	30.49	14174	MolFeature	956	8		811.357
1646	30.5	4703	MS(n)	11351	1.8	TIC +MS2(391.2067)	148.991	0.01
1647	30.52	5008	MS(n)	3016	1.2	TIC +MS2(413.1892)	413.188	0.04
1648	30.52	9057	MolFeature	691	6.4		423.265
1649	30.52	17194	MolFeature	1743	19.4		883.437
1650	30.53	20016	MS(n)	24310	4.4	TIC +MS2(391.2067)	148.99	0.01
1651	30.53	7001	MolFeature	251	3.4		841.448
1652	30.53		AutoMS(n)	12592
1653	30.55	1499834	MS(n)	281527	12.1	TIC +MS2(803.4061)	413.188	0.09
1654	30.55		AutoMS(n)	11244
1655	30.56	740228	MS(n)	329218	0.9	TIC +MS2(1193.6187)	413.188	0.06
1656	30.57	8728	MolFeature	565	6.3		807.413
1657	30.57	8748	MolFeature	1085	9.9		459.236
1658	30.57	5334	MolFeature	714	7.9		166.998
1659	30.57		AutoMS(n)	145298
1660	30.57	15542	MolFeature	2098	15.6		113.106
1661	30.57	5570	MolFeature	599	6.7		429.16
1662	30.57	10266	MolFeature	1516	9.8		436.26
1663	30.57	87378	MolFeature	10902	121.1		391.211
1664	30.58	42019	MolFeature	6813	53.5		408.234
1665	30.58	14579	MolFeature	2383	25.8		279.104
1666	30.58	8626	MolFeature	1679	9.3		261.095
1667	30.58	14151	MS(n)	5071	2.2	TIC +MS2(413.1892)	413.188	0.06
1668	30.58	113827	MolFeature	10083	112		413.188
1669	30.58	1327863	MolFeature	133986	1203.9		413.188
1670	30.58	216747	MolFeature	31305	186.7		391.21
1671	30.58	16256	MolFeature	2596	22.8		148.99
1672	30.58	19517	MolFeature	1433	15.9		819.374
1673	30.58	157535	MS(n)	60158	10.2	TIC +MS2(391.2067)	148.99	0.06
1674	30.59	110584	MolFeature	9373	54.3		413.188
1675	30.59	28969	MS(n)	36685	0.8	TIC +MS2(783.4393)	393.223	0.02
1676	30.61	40382	MS(n)	49941	1.1	TIC +MS2(783.4393)	393.223	0.02
1677	30.61	11689	MolFeature	544	6		899.443
1678	30.61	84150	MolFeature	12175	135.3		393.223
1679	30.62	8350	MolFeature	354	4		763.469
1680	30.62	4696	MolFeature	713	6		371.244
1681	30.63	4031	MS(n)	4488	1.6	TIC +MS2(413.1892)	413.187	0.03
1682	30.63	11014	MolFeature	278	3.1		768.448
1683	30.65	15927	MS(n)	15218	2.7	TIC +MS2(391.2067)	148.99	0.01
1684	30.65	1805	MS(n)	2325	0.9	TIC +MS2(413.1892)	413.187	0.02
1685	30.66	42464	MolFeature	3526	39.2		326.278
1686	30.67	6133	MolFeature	432	3.5		334.245
1687	30.68	1605	MS(n)	2341	0.8	TIC +MS2(413.1892)	413.188	0.02
1688	30.68	3488	MS(n)	13726	0.3	TIC +MS2(803.4061)	413.188	0.01
1689	30.69	4577	MS(n)	5040	0.6	TIC +MS2(391.2067)	148.99	0.03
1690	30.7	4054	MS(n)	17821	0.4	TIC +MS2(803.4061)	413.188	0.01
1691	30.71	2689	MS(n)	1866	0.7	TIC +MS2(413.1892)	413.187	0.03
1692	30.72	15629	MS(n)	17290	0.4	TIC +MS2(803.4061)	413.188	0.03
1693	30.74	4424	MS(n)	6360	0.8	TIC +MS2(391.2067)	148.99	0.03
1694	30.77	4023	MS(n)	6273	0.6	TIC +MS2(391.2067)	148.99	0.03
1695	30.79	2315	MS(n)	1965	0.5	TIC +MS2(413.1892)	413.185	0.03
1696	30.81	20421	MolFeature	261	3.3		915.423
1697	30.82	4883	MS(n)	4368	0.6	TIC +MS2(391.2067)	148.99	0.02
1698	30.82	18101	MolFeature	701	6		1057.55
1699	30.82	13437	MS(n)	10486	0.3	TIC +MS2(803.4061)	413.189	0.02
1700	30.83	2118	MS(n)	1763	0.6	TIC +MS2(413.1892)	413.187	0.04
1701	30.86	2488	MolFeature	434	3.4		203.01
1702	30.86	2912	MolFeature	416	4.6		1052.6
1703	30.88	10211	MolFeature	1741	10.1		413.188
1704	30.88	5984	MolFeature	600	12		203.011
1705	30.91	13261	MolFeature	349	5		992.576
1706	30.91	12130	MolFeature	302	3.1		919.4
1707	30.92	2735	MolFeature	465	5.2		1052.6
1708	30.92	7224	MolFeature	1040	6.2		391.21
1709	30.92	13873	MolFeature	1405	8.1		413.188
1710	30.93	9232	MolFeature	274	3		680.408
1711	30.93	6762	MolFeature	423	4.7		903.406
1712	30.93	5342	MolFeature	492	5.5		881.423
1713	30.95	18943	MolFeature	1174	12.6		410.264
1714	30.97	5844	MolFeature	826	7.4		803.4
1715	30.98	7083	MolFeature	414	4.6		1035.57
1716	30.98	3830	MS(n)	3525	1.2	TIC +MS2(413.1892)	413.187	0.01
1717	31.01	13777	MolFeature	265	4.2		953.517
1718	31.01	6157	MolFeature	568	5.6		1058.55
1719	31.02	14042	MolFeature	977	7.8		338.276
1720	31.02	2534	MolFeature	417	4.6		1035.57
1721	31.03	4687	MolFeature	778	8.6		903.407
1722	31.06	17826	MolFeature	404	4.5		948.554
1723	31.1	10258	MolFeature	1114	11		471.259
1724	31.1	7851	MolFeature	784	8.7		453.251
1725	31.11	2876	MolFeature	429	4.8		1035.57
1726	31.13	4745	MolFeature	418	3.2		493.235
1727	31.14	8598	MolFeature	357	4.8		913.408
1728	31.15	9367	MolFeature	300	3.3		702.087
1729	31.18	11841	MolFeature	433	4.4		425.224
1730	31.18	8460	MolFeature	1449	16.1		447.204
1731	31.18	15908	MolFeature	341	4.7		909.49
1732	31.19	106840	MolFeature	507	5.6		1052.6
1733	31.19	4437	MolFeature	529	5.9		1035.57
1734	31.19	6407	MolFeature	543	3.8		904.534
1735	31.24	25612	MolFeature	1514	16.8		903.407
1736	31.26	25512	MolFeature	2250	15.2		310.249
1737	31.27	307	MS(n)	7612	0.3	TIC +MS2(285.1333)	284.237	0
1738	31.28	1115	MS(n)	11536	0.3	TIC +MS2(283.2083)	284.238	0
1739	31.28	746	MS(n)	11536	0.4	TIC +MS2(285.1333)	284.239	0
1740	31.29	6181	MolFeature	243	4		897.411
1741	31.29	1521	MS(n)	17262	0.4	TIC +MS2(283.2083)	284.238	0
1742	31.29	1521	MS(n)	17262	0.5	TIC +MS2(285.1333)	284.238	0
1743	31.3	623	MS(n)	19284	0.3	TIC +MS2(283.2083)	284.238	0
1744	31.3	623	MS(n)	19284	0.4	TIC +MS2(285.1333)	284.238	0
1745	31.31	1193	MS(n)	24384	0.6	TIC +MS2(283.2083)	284.238	0
1746	31.31	1190	MS(n)	24384	1	TIC +MS2(285.1333)	284.238	0
1747	31.31	7924	MolFeature	972	10.8		904.409
1748	31.32	3523	MS(n)	31747	1.3	TIC +MS2(283.2083)	284.238	0
1749	31.32	4683	MS(n)	31747	1.7	TIC +MS2(285.1333)	284.238	0
1750	31.33	14126	MolFeature	514	5.7		860.518
1751	31.33	1562	MS(n)	33298	1	TIC +MS2(283.2083)	284.239	0
1752	31.33	3086	MS(n)	33298	1.4	TIC +MS2(285.1333)	284.239	0
1753	31.34	5465	MolFeature	478	5.3		865.469
1754	31.36	8337	MS(n)	44020	1.5	TIC +MS2(283.2083)	284.238	0.01
1755	31.36	8337	MS(n)	44020	2	TIC +MS2(285.1333)	284.238	0.01
1756	31.37	3052	MS(n)	40743	1	TIC +MS2(283.2083)	284.238	0.01
1757	31.37	3052	MS(n)	40743	1.3	TIC +MS2(285.1333)	284.238	0.01
1758	31.38	27632	MolFeature	2966	10.4		306.216
1759	31.39	1844	MS(n)	41264	0.4	TIC +MS2(283.2083)	284.238	0.01
1760	31.39	1844	MS(n)	41264	0.5	TIC +MS2(285.1333)	284.238	0.01
1761	31.39	377155	MolFeature	34724	270.2		284.238
1762	31.4	30234	MolFeature	3308	12.1		284.238
1763	31.41	8990	MolFeature	1275	3.1		589.457
1764	31.44	3602	MolFeature	443	4.9		1035.57
1765	31.44	3410	MS(n)	7775	0.3	TIC +MS2(903.4029)	903.404	0.04
1766	31.46	794	MS(n)	2571	0.6	TIC +MS2(493.1871)	493.237	0.01
1767	31.46	72409	MolFeature	2944	32.7		903.407
1768	31.47	9413	MolFeature	428	4.8		1052.6
1769	31.49	6051	MolFeature	435	4.8		821.452
1770	31.5	19802	MolFeature	893	9.9		816.498
1771	31.5	3090	MS(n)	4289	1.2	TIC +MS2(493.1871)	493.238	0.02
1772	31.5	8417	MolFeature	541	3.2		377.248
1773	31.5	13267	MolFeature	422	4.5		539.284
1774	31.5	20366	MolFeature	1624	16.1		471.259
1775	31.5	53901	MolFeature	6324	48.8		493.238
1776	31.51	6899	MS(n)	11747	1	TIC +MS2(903.4029)	903.404	0.02
1777	31.52	51297	MolFeature	1869	9.8		388.32
1778	31.56	5414	MS(n)	9253	0.7	TIC +MS2(903.4029)	903.408	0.03
1779	31.56	28450	MolFeature	2620	29.1		903.407
1780	31.61	17269	MolFeature	1354	11.8		312.264
1781	31.61	14670	MS(n)	8537	0.6	TIC +MS2(903.4029)	903.407	0.08
1782	31.62	4919	MolFeature	400	4.4		1035.57
1783	31.65	24060	MolFeature	1103	12.3		772.479
1784	31.65	7106	MolFeature	742	8.2		777.433
1785	31.69	17798	MolFeature	1050	9.1		1057.55
1786	31.69	17430	MolFeature	428	4.3		555.265
1787	31.71	3269	MolFeature	443	4.9		1052.6
1788	31.77	8587	MolFeature	313	4.1		1015.53
1789	31.78	11856	MolFeature	1211	13.5		903.407
1790	31.8	679	MolFeature	333	3.7		242.234
1791	31.81	19811	MolFeature	669	7.4		733.415
1792	31.81	20718	MolFeature	872	9.7		728.459
1793	31.86	21752	MolFeature	592	6.6		1011.5
1794	31.91	8485	MolFeature	430	4.2		605.245
1795	31.91	20654	MolFeature	1241	13.8		455.267
1796	31.91	9872	MolFeature	571	3.6		573.224
1797	31.91	7830	MolFeature	834	9.3		477.246
1798	31.91	4683	MS(n)	3065	0.3	TIC +MS2(526.1533)	527.175	0.06
1799	31.91	12613	MolFeature	1036	5		522.221
1800	31.91	5315	MolFeature	1024	5.7		505.198
1801	31.92	22404	MolFeature	4211	19.2		527.175
1802	31.94	13280	MolFeature	535	4.1		203.01
1803	31.97	1720	MolFeature	335	3.7		903.405
1804	31.98	8685	MolFeature	753	8.4		684.441
1805	31.98	14892	MolFeature	633	7		689.395
1806	31.99	11195	MolFeature	581	5		1057.55
1807	32	752322	MS(n)	461845	12.6	TIC +MS2(128.0780)	67.9174	4.34
1808	32	637536	MS(n)	461845	12	TIC +MS2(130.1271)	67.9174	3.76
1809	32	75072	MolFeature	2284	17.8		284.238
1810	32.01	13872	MolFeature	1184	7.3		298.252
1811	32.02	4444057	MS(n)	6421	6.6	TIC +MS2(145.0163)	62.9126	7.66
1812	32.02	13071	MolFeature	394	4.4		1011.5
1813	32.05	3195	MolFeature	546	4.7		1057.55
1814	32.13	5877	MolFeature	778	8.6		340.291
1815	32.17	24181	MolFeature	1020	7.1		640.421
1816	32.17	14847	MolFeature	422	3.7		1057.55
1817	32.19	17238	MolFeature	738	8.2		645.375
1818	32.26	63572	MS(n)	12506	7.9	TIC +MS2(145.0163)	62.9127	0.29
1819	32.26	10234	MolFeature	520	4		203.01
1820	32.32	9021	MolFeature	1087	12.1		340.291
1821	32.39	20152	MolFeature	893	9.4		596.402
1822	32.4	28744	MolFeature	807	8.4		601.357
1823	32.45	3452	MolFeature	573	4.4		203.01
1824	32.49	20806	MolFeature	1979	15.9		338.276
1825	32.53	7814	MolFeature	588	4.3		450.325
1826	32.54	16201	MolFeature	275	3.1		509.266
1827	32.62	12616	MolFeature	684	6.7		552.382
1828	32.63	9457	MolFeature	1129	10.6		557.337
1829	32.73	1582	MolFeature	568	4.4		203.01
1830	32.79	12272	MolFeature	319	4.1		439.274
1831	32.8	4001	MolFeature	626	5.4		615.384
1832	32.81	9208	MolFeature	331	3.3		610.43
1833	32.87	134131	MS(n)	5756	7.1	TIC +MS2(145.0163)	62.9126	0.61
1834	32.9	32599	MolFeature	979	10.9		513.318
1835	32.9	14150	MolFeature	456	4.4		508.364
1836	32.93	14278	MolFeature	1045	7.4		509.265
1837	32.94	1983	MolFeature	317	3.5		983.548
1838	32.96	8665	MolFeature	604	4.7		203.01
1839	32.99	1351	MolFeature	341	3.8		983.547
1840	33.02	470	MS(n)	4970	0.3	TIC +MS2(685.2983)	685.315	0.01
1841	33.04	3337	MolFeature	355	3.9		983.548
1842	33.04	2515	MS(n)	6287	0.6	TIC +MS2(685.2983)	685.313	0.01
1843	33.06	2299	MS(n)	7191	0.7	TIC +MS2(685.2983)	685.313	0.01
1844	33.08	4487	MS(n)	8229	1	TIC +MS2(685.2983)	685.314	0.02
1845	33.09	1750	MS(n)	8413	1	TIC +MS2(685.2983)	685.313	0.01
1846	33.1	8256	MolFeature	631	3.9		465.247
1847	33.11	10058	MS(n)	11018	1.6	TIC +MS2(685.2983)	685.313	0.03
1848	33.14	11608	MS(n)	12106	1.7	TIC +MS2(685.2983)	685.313	0.03
1849	33.17	28656	MolFeature	2597	18.3		509.266
1850	33.17	40480	MS(n)	21504	1.5	TIC +MS2(680.3621)	663.335	0.06
1851	33.18	28830	MS(n)	12233	1.8	TIC +MS2(685.2983)	685.314	0.06
1852	33.19	6751	MolFeature	278	3.1		464.344
1853	33.19	12882	MolFeature	757	7.7		469.298
1854	33.2	23731	MS(n)	159073	0.8	TIC +MS2(1056.6210)	394.272	0.01
1855	33.21		AutoMS(n)	60858
1856	33.21		AutoMS(n)	179251
1857	33.22	9061	MolFeature	653	6.1		880.566
1858	33.23	1111373	MS(n)	389369	10.5	TIC +MS2(393.2256)	394.272	0.08
1859	33.24	159238	MS(n)	272348	1.6	TIC +MS2(1056.6210)	394.272	0.04
1860	33.24	11530	MolFeature	873	7		324.262
1861	33.25	1471155	MolFeature	158517	1723.5		394.272
1862	33.25	19133	MolFeature	2331	25.9		410.264
1863	33.25	574162	MolFeature	44178	373.3		394.272
1864	33.25	6246	MolFeature	331	3.4		747.578
1865	33.25	8908	MolFeature	690	7.7		1072.6
1866	33.26	68068	MS(n)	30596	2.8	TIC +MS2(680.3621)	663.335	0.07
1867	33.27	2462	MS(n)	8692	1.3	TIC +MS2(731.3563)	69.0275	0.02
1868	33.28	14681	MS(n)	34000	3.2	TIC +MS2(680.3621)	663.334	0.01
1869	33.29	1033	MS(n)	4776	0.3	TIC +MS2(663.3322)	495.173	0.01
1870	33.3	10099	MolFeature	263	3.5		784.404
1871	33.3	78903	MS(n)	25403	4.5	TIC +MS2(685.2983)	685.313	0.06
1872	33.31	10203	MolFeature	366	4.1		778.415
1873	33.31	5050	MS(n)	9951	1.2	TIC +MS2(731.3563)	69.0272	0.03
1874	33.31	13983	MolFeature	556	5.9		726.334
1875	33.31	45279	MolFeature	1828	16.1		101.046
1876	33.31	52680	MolFeature	2052	18.3		708.385
1877	33.32	126172	MS(n)	5829	6.6	TIC +MS2(145.0163)	62.9125	0.58
1878	33.32	18461	MolFeature	487	4.8		791.36
1879	33.32	111719	MolFeature	4186	43.8		69.0271
1880	33.32	348190	MolFeature	13684	122.6		680.359
1881	33.32	120252	MolFeature	4294	35.7		663.335
1882	33.33	28108	MolFeature	500	5.6		736.41
1883	33.33	733494	MolFeature	27218	178.7		685.313
1884	33.33	4738	MS(n)	7182	0.7	TIC +MS2(663.3322)	495.173	0.02
1885	33.33	60927	MS(n)	27791	5	TIC +MS2(685.2983)	685.312	0.05
1886	33.33	156240	MS(n)	43011	4.4	TIC +MS2(680.3621)	663.334	0.1
1887	33.34	21499	MolFeature	631	6.7		723.365
1888	33.35	843	MS(n)	10587	0.8	TIC +MS2(731.3563)	69.0271	0.01
1889	33.37	11952	MolFeature	357	4		1016.64
1890	33.37	42548	MS(n)	21790	3.8	TIC +MS2(685.2983)	685.312	0.05
1891	33.38	26803	MolFeature	1440	9.9		354.304
1892	33.4	16899	MS(n)	29546	2.5	TIC +MS2(680.3621)	663.334	0.02
1893	33.41	27101	MS(n)	27070	2.3	TIC +MS2(680.3621)	663.334	0.03
1894	33.42	16770	MS(n)	14363	2.3	TIC +MS2(685.2983)	685.313	0.03
1895	33.46	18942	MS(n)	11540	1.7	TIC +MS2(685.2983)	685.313	0.04
1896	33.53	4257	MolFeature	613	4.9		472.291
1897	33.54	18814	MolFeature	674	6.3		477.246
1898	33.55	20611	MolFeature	2476	19.2		423.246
1899	33.61	97257	MS(n)	5800	7.4	TIC +MS2(145.0163)	62.9124	0.43
1900	33.62	3840	MolFeature	2157	3.1		144.95
1901	33.69	4142	MolFeature	497	3.7		937.586
1902	33.7	16809	MolFeature	869	3.6		425.28
1903	33.77	4813	MolFeature	567	4.2		937.583
1904	33.78	6099	MolFeature	379	3.6		932.629
1905	33.8	32579	MolFeature	2521	3.6		144.95
1906	33.8	3423	MolFeature	643	5		203.01
1907	33.82	33656	MolFeature	370	5.2		1033.52
1908	33.84	10201	MolFeature	570	4.3		937.585
1909	33.84	5059	MolFeature	471	5.2		526.257
1910	33.91	1563	MolFeature	351	3.2		911.573
1911	33.95	1881	MolFeature	477	5.3		526.256
1912	33.97	7996	MolFeature	345	3.2		911.573
1913	34.01	55515	MolFeature	742	5.6		512.409
1914	34.03	13155	MolFeature	471	4.2		366.303
1915	34.03	2933	MolFeature	600	4.6		203.011
1916	34.04	7504	MolFeature	721	3.8		937.586
1917	34.04	25935	MolFeature	721	6		469.281
1918	34.1	7770	MS(n)	2592	0.5	TIC +MS2(447.0552)	447.259	0.05
1919	34.12	3740	MolFeature	701	5.2		512.409
1920	34.16	4495	MolFeature	740	5.5		512.409
1921	34.17	1469	MS(n)	1720	0.4	TIC +MS2(447.0552)	447.258	0.02
1922	34.18	6213	MolFeature	580	3		937.584
1923	34.23	57824	MS(n)	5777	7.5	TIC +MS2(145.0163)	62.9125	0.27
1924	34.25	12070	MolFeature	261	3.7		1047.53
1925	34.3	19168	MolFeature	1393	13.6		509.266
1926	34.3	2993	MS(n)	2300	0.3	TIC +MS2(447.0552)	447.261	0.05
1927	34.33	5665	MS(n)	6020	0.9	TIC +MS2(310.2514)	310.249	0.02
1928	34.35	3180	MolFeature	634	3.3		937.584
1929	34.35	146696	MolFeature	4246	22.1		310.249
1930	34.35	8426	MolFeature	900	3.7		332.228
1931	34.39	1261	MS(n)	3470	0.8	TIC +MS2(447.0552)	447.26	0
1932	34.43	37481	MS(n)	7606	6.6	TIC +MS2(145.0163)	62.9126	0.18
1933	34.48	8158	MS(n)	5690	6.2	TIC +MS2(145.0163)	62.9128	0.04
1934	34.48	7391	MolFeature	2028	4.2		447.261
1935	34.48	6167	MolFeature	1255	5.2		425.282
1936	34.49	14185	MolFeature	1293	9.9		447.26
1937	34.5	5409	MS(n)	2346	0.5	TIC +MS2(447.0552)	447.26	0.04
1938	34.51	4888	MS(n)	4979	6.2	TIC +MS2(145.0163)	62.9127	0.02
1939	34.53	3015	MolFeature	668	5.2		203.01
1940	34.54	5239	MolFeature	1017	4.2		425.282
1941	34.56	29961	MS(n)	5716	7.2	TIC +MS2(145.0163)	62.9125	0.13
1942	34.59	11136	MS(n)	8479	0.3	TIC +MS2(871.5482)	447.259	0.14
1943	34.61	6954	MolFeature	665	3.5		937.585
1944	34.62	5355	MS(n)	2985	0.7	TIC +MS2(447.0552)	447.262	0.03
1945	34.66	5642	MS(n)	5159	6.4	TIC +MS2(145.0163)	62.9126	0.03
1946	34.68	4175	MS(n)	3359	0.6	TIC +MS2(447.0552)	447.26	0.02
1947	34.68	5151	MS(n)	1672	0.7	TIC +MS2(425.1374)	155.035	0.04
1948	34.71	36392	MolFeature	2243	24.9		479.261
1949	34.72	16677	MolFeature	921	10.2		439.275
1950	34.73	959	MS(n)	3157	0.5	TIC +MS2(447.0552)	447.258	0.01
1951	34.74	4648	MolFeature	323	3.6		997.526
1952	34.74	20563	MS(n)	8347	0.9	TIC +MS2(871.5482)	447.26	0.08
1953	34.74	24901	MS(n)	4597	5.5	TIC +MS2(145.0163)	62.9125	0.15
1954	34.75	10767	MolFeature	1173	4.8		425.282
1955	34.75	13708	MolFeature	2641	5.5		447.261
1956	34.76	20185	MolFeature	1461	11.1		447.261
1957	34.76	3965	MS(n)	2478	0.4	TIC +MS2(447.0552)	447.259	0.03
1958	34.82	4446	MolFeature	1820	3.8		447.26
1959	34.82	1439	MS(n)	2429	0.4	TIC +MS2(447.0552)	447.259	0.02
1960	34.82	3949	MolFeature	852	7.3		901.534
1961	34.83	12925	MolFeature	1624	12.4		447.261
1962	34.84	25684	MS(n)	9001	0.8	TIC +MS2(455.2247)	455.267	0.11
1963	34.85	66377	MolFeature	5665	21.7		455.267
1964	34.86	5671	MolFeature	440	4.9		909.538
1965	34.88	15791	MolFeature	861	7.3		901.532
1966	34.9	16283	MS(n)	7361	6.6	TIC +MS2(145.0163)	62.9126	0.09
1967	34.9	6486	MS(n)	5715	0.7	TIC +MS2(447.0552)	447.261	0.03
1968	34.92	7681	MS(n)	10094	0.3	TIC +MS2(871.5482)	447.261	0.05
1969	34.93	22437	MolFeature	1019	3.7		937.585
1970	34.95	1240	MS(n)	2420	0.5	TIC +MS2(447.0552)	447.26	0.01
1971	34.96	3894	MolFeature	626	4.8		871.548
1972	34.96	1483	MS(n)	2016	0.4	TIC +MS2(447.0552)	447.261	0.02
1973	34.98	4924	MolFeature	503	3.9		203.011
1974	34.99	3318	MS(n)	3159	0.7	TIC +MS2(447.0552)	447.258	0.01
1975	35.02	4659	MolFeature	726	5.5		447.26
1976	35.02	9162	MolFeature	490	4.4		340.291
1977	35.03	4091	MolFeature	1085	4.5		425.282
1978	35.03	18436	MS(n)	12341	1.3	TIC +MS2(871.5482)	447.26	0.04
1979	35.04	53815	MS(n)	4953	6.2	TIC +MS2(145.0163)	62.9125	0.26
1980	35.04	2441	MolFeature	718	3.8		937.584
1981	35.05	2361	MS(n)	6634	0.4	TIC +MS2(447.0552)	447.261	0.03
1982	35.09	11875	MolFeature	1200	9.2		447.261
1983	35.09	1464	MS(n)	5755	0.4	TIC +MS2(871.5482)	447.261	0.01
1984	35.1	3860	MS(n)	2041	0.4	TIC +MS2(447.0552)	447.261	0.03
1985	35.1	25272	MolFeature	1877	3.9		447.26
1986	35.13	21745	MolFeature	996	5.8		377.248
1987	35.13	6038	MolFeature	909	10.1		887.413
1988	35.18	20508	MolFeature	2484	27.6		610.075
1989	35.18	25523	MS(n)	10518	1.3	TIC +MS2(610.0718)	355.001	0.05
1990	35.2	9214	MS(n)	3740	0.8	TIC +MS2(447.0552)	447.26	0.06
1991	35.22	20671	MS(n)	17518	1.5	TIC +MS2(610.0718)	355	0.04
1992	35.24	16892	MS(n)	4767	6	TIC +MS2(145.0163)	62.9123	0.09
1993	35.26	6677	MS(n)	10063	1.2	TIC +MS2(610.0718)	355.001	0.02
1994	35.27	31960	MolFeature	3384	37.6		610.074
1995	35.27	26722	MolFeature	1211	7.5		612.073
1996	35.29	15924	MS(n)	12884	1.6	TIC +MS2(610.0718)	355	0.03
1997	35.3	7819	MolFeature	660	7.3		888.416
1998	35.3	7480	MolFeature	696	3.6		937.584
1999	35.3	7086	MS(n)	4699	5.9	TIC +MS2(145.0163)	62.9128	0.04
[truncated: 92 more rows]
