# Supplementary material for: Anticancer activity and metabolite profiling data of Penicillium janthinellum KTMT5
Source: Data Brief. 2019 Dec 7;28:104959. doi: 10.1016/j.dib.2019.104959 (PMC6928313; doi:10.1016/j.dib.2019.104959)
Supplement: Multimedia component 5 [file mmc5.zip]

Archive with 1 entries (1 files):
- Supplementary File 5.cys
