# Supplementary material for: Anticancer activity and metabolite profiling data of Penicillium janthinellum KTMT5
Source: Data Brief. 2019 Dec 7;28:104959. doi: 10.1016/j.dib.2019.104959 (PMC6928313; doi:10.1016/j.dib.2019.104959)
Supplement: Multimedia component 6 [file mmc6.xlsx]

## Sheet: Parameters
parameter	name
0	ANALOG_SEARCH
2	CLUSTER_MIN_SIZE
1	CREATE_CLUSTER_BUCKETS
0	CREATE_ILI_OUTPUT
1	FILTER_LIBRARY
1	FILTER_PRECURSOR_WINDOW
0.0	FILTER_STDDEV_PEAK_INT
0	FIND_MATCHES_IN_PUBLIC_DATA
100	MAXIMUM_COMPONENT_SIZE
100.0	MAX_SHIFT_MASS
6	MIN_MATCHED_PEAKS
6	MIN_MATCHED_PEAKS_SEARCH
0.0	MIN_PEAK_INT
0.7	PAIRS_MIN_COSINE
off	RUN_MSCLUSTER
0.7	SCORE_THRESHOLD
10	TOPK
1	WINDOW_FILTER
Penicillium janthinellum KTMT5 ethyl acetate crude extract10	desc
kudzanai2003@gmail.com	email
d.speclibs;	library_on_server
f.kudzanai2003/Kudzi 2/M5.mzXML;	spec_on_server
91c1e8658ba84839b4ebe9017f1e8f16	task
0.5	tolerance.Ion_tolerance
0.5	tolerance.PM_tolerance
spec-00000.mzXML|kudzanai2003/Kudzi 2/M5.mzXML	upload_file_mapping
lib-00000.mgf|speclibs/MIADB/MIADB.mgf	upload_file_mapping
lib-00001.mgf|speclibs/BILELIB19/BILELIB19.mgf	upload_file_mapping
lib-00002.mgf|speclibs/GNPS-NIH-NATURALPRODUCTSLIBRARY_ROUND2_POSITIVE/GNPS-NIH-NATURALPRODUCTSLIBRARY_ROUND2_POSITIVE.mgf	upload_file_mapping
lib-00003.mgf|speclibs/GNPS-COLLECTIONS-PESTICIDES-NEGATIVE/GNPS-COLLECTIONS-PESTICIDES-NEGATIVE.mgf	upload_file_mapping
lib-00004.mgf|speclibs/MASSBANK/MASSBANK.mgf	upload_file_mapping
lib-00005.mgf|speclibs/GNPS-NIH-CLINICALCOLLECTION1/GNPS-NIH-CLINICALCOLLECTION1.mgf	upload_file_mapping
lib-00006.mgf|speclibs/HMDB/HMDB.mgf	upload_file_mapping
lib-00007.mgf|speclibs/DEREPLICATOR_IDENTIFIED_LIBRARY/DEREPLICATOR_IDENTIFIED_LIBRARY.mgf	upload_file_mapping
lib-00008.mgf|speclibs/GNPS-SELLECKCHEM-FDA-PART1/GNPS-SELLECKCHEM-FDA-PART1.mgf	upload_file_mapping
lib-00009.mgf|speclibs/RESPECT/RESPECT.mgf	upload_file_mapping
lib-00010.mgf|speclibs/GNPS-FAULKNERLEGACY/GNPS-FAULKNERLEGACY.mgf	upload_file_mapping
lib-00011.mgf|speclibs/MMV_NEGATIVE/MMV_NEGATIVE.mgf	upload_file_mapping
lib-00012.mgf|speclibs/MASSBANKEU/MASSBANKEU.mgf	upload_file_mapping
lib-00013.mgf|speclibs/GNPS-LIBRARY/GNPS-LIBRARY.mgf	upload_file_mapping
lib-00014.mgf|speclibs/GNPS-PRESTWICKPHYTOCHEM/GNPS-PRESTWICKPHYTOCHEM.mgf	upload_file_mapping
lib-00015.mgf|speclibs/GNPS-EMBL-MCF/GNPS-EMBL-MCF.mgf	upload_file_mapping
lib-00016.mgf|speclibs/GNPS-NIH-CLINICALCOLLECTION2/GNPS-NIH-CLINICALCOLLECTION2.mgf	upload_file_mapping
lib-00017.mgf|speclibs/GNPS-NIH-SMALLMOLECULEPHARMACOLOGICALLYACTIVE/GNPS-NIH-SMALLMOLECULEPHARMACOLOGICALLYACTIVE.mgf	upload_file_mapping
lib-00018.mgf|speclibs/LDB_NEGATIVE/LDB_NEGATIVE.mgf	upload_file_mapping
lib-00019.mgf|speclibs/GNPS-SELLECKCHEM-FDA-PART2/GNPS-SELLECKCHEM-FDA-PART2.mgf	upload_file_mapping
lib-00020.mgf|speclibs/GNPS-COLLECTIONS-PESTICIDES-POSITIVE/GNPS-COLLECTIONS-PESTICIDES-POSITIVE.mgf	upload_file_mapping
lib-00021.mgf|speclibs/GNPS-NIH-NATURALPRODUCTSLIBRARY_ROUND2_NEGATIVE/GNPS-NIH-NATURALPRODUCTSLIBRARY_ROUND2_NEGATIVE.mgf	upload_file_mapping
lib-00022.mgf|speclibs/PNNL-LIPIDS/PNNL-LIPIDS-POSITIVE.mgf	upload_file_mapping
lib-00023.mgf|speclibs/PNNL-LIPIDS/PNNL-LIPIDS-NEGATIVE.mgf	upload_file_mapping
lib-00024.mgf|speclibs/GNPS-COLLECTIONS-MISC/GNPS-COLLECTIONS-MISC.mgf	upload_file_mapping
lib-00025.mgf|speclibs/GNPS-NIH-NATURALPRODUCTSLIBRARY/GNPS-NIH-NATURALPRODUCTSLIBRARY.mgf	upload_file_mapping
lib-00026.mgf|speclibs/CASMI/CASMI.mgf	upload_file_mapping
lib-00027.mgf|speclibs/MMV_POSITIVE/MMV_POSITIVE.mgf	upload_file_mapping
lib-00028.mgf|speclibs/MONA/MONA.mgf	upload_file_mapping
lib-00029.mgf|speclibs/SUMNER/SUMNER.mgf	upload_file_mapping
lib-00030.mgf|speclibs/LDB_POSITIVE/LDB_POSITIVE.mgf	upload_file_mapping
lib-00031.mgf|speclibs/GNPS-NIST14-MATCHES/GNPS-NIST14-MATCHES.mgf	upload_file_mapping
kudzanai2003	user
1E14A067-EF0B-0001-529D-1E40DD001F2A	uuid
METABOLOMICS-SNETS-V2	workflow

## Sheet: Networking Results
#Scan#	Adduct	CAS_Number	Charge	Compound_Name	Compound_Source	Data_Collector	ExactMass	FileScanUniqueID	INCHI	INCHI_AUX	Instrument	IonMode	Ion_Source	LibMZ	LibraryName	LibraryQualityString	Library_Class	MQScore	MZErrorPPM	MassDiff	MoleculeExplorerDatasets	MoleculeExplorerFiles	NumberHits	Organism	PI	Precursor_MZ	Pubmed_ID	RT_Query	SharedPeaks	Smiles	SpecCharge	SpecMZ	SpectrumFile	SpectrumID	TIC_Query	UpdateWorkflowName	tags	internalFilename
17	M+CH3OH+H	13057-98-2	0	Benzylpenicilloic acid	Crude		479.147	spectra/specs_ms.pklbin17	InChI=1S/C16H20N2O5S/c1-16(2)12(15(22)23)18-13(24-16)11(14(20)21)17-10(19)8-9-6-4-3-5-7-9/h3-7,11-13,18H,8H2,1-2H3,(H,17,19)(H,20,21)(H,22,23)/t11-,12-,13?/m0/s1		qTof	Positive	LC-ESI	512.18	lib-00013.mgf	Bronze	3	0.818359	6.67337	0.00341797	0	0	1	GNPS-LIBRARY	Kudzanai Tapfuma	512.18		43.386	15	CC1([C@@H](NC(S1)[C@@H](C(=O)O)NC(=O)Cc2ccccc2)C(=O)O)C	0	512.177	specs_ms.pklbin	CCMSLIB00005436023	4313	UPDATE-SINGLE-ANNOTATED-BRONZE		specs_ms.pklbin
19	M+CH3OH+H	13057-98-2	0	Benzylpenicilloic acid	Crude		479.147	spectra/specs_ms.pklbin19	InChI=1S/C16H20N2O5S/c1-16(2)12(15(22)23)18-13(24-16)11(14(20)21)17-10(19)8-9-6-4-3-5-7-9/h3-7,11-13,18H,8H2,1-2H3,(H,17,19)(H,20,21)(H,22,23)/t11-,12-,13?/m0/s1		qTof	Positive	LC-ESI	512.18	lib-00013.mgf	Bronze	3	0.827889	3.57502	0.00183105	0	0	1	GNPS-LIBRARY	Kudzanai Tapfuma	512.18		43.654	15	CC1([C@@H](NC(S1)[C@@H](C(=O)O)NC(=O)Cc2ccccc2)C(=O)O)C	0	512.182	specs_ms.pklbin	CCMSLIB00005436023	6272	UPDATE-SINGLE-ANNOTATED-BRONZE		specs_ms.pklbin
24	M+CH3OH+H	13057-98-2	0	Benzylpenicilloic acid	Crude		479.147	spectra/specs_ms.pklbin24	InChI=1S/C16H20N2O5S/c1-16(2)12(15(22)23)18-13(24-16)11(14(20)21)17-10(19)8-9-6-4-3-5-7-9/h3-7,11-13,18H,8H2,1-2H3,(H,17,19)(H,20,21)(H,22,23)/t11-,12-,13?/m0/s1		qTof	Positive	LC-ESI	512.18	lib-00013.mgf	Bronze	3	0.860339	1.90668	0.000976562	0	0	1	GNPS-LIBRARY	Kudzanai Tapfuma	512.18		44.17	16	CC1([C@@H](NC(S1)[C@@H](C(=O)O)NC(=O)Cc2ccccc2)C(=O)O)C	0	512.179	specs_ms.pklbin	CCMSLIB00005436023	11792	UPDATE-SINGLE-ANNOTATED-BRONZE		specs_ms.pklbin
25	M+Na	33817-20-8	0	Pivampicillin	Crude		0	spectra/specs_ms.pklbin25	InChI=1S/C22H29N3O6S/c1-21(2,3)20(29)31-11-30-19(28)15-22(4,5)32-18-14(17(27)25(15)18)24-16(26)13(23)12-9-7-6-8-10-12/h6-10,13-15,18H,11,23H2,1-5H3,(H,24,26)/t13-,14-,15+,18-/m1/s1		qTof	Positive	LC-ESI	486.168	lib-00013.mgf	Bronze	3	0.825413	0.251087	0.00012207	0	0	1	GNPS-LIBRARY	Kudzanai Tapfuma	486.168		44.255	18	CC1([C@@H](N2[C@H](S1)[C@@H](C2=O)NC(=O)[C@@H](c3ccccc3)N)C(=O)OCOC(=O)C(C)(C)C)C	0	486.168	specs_ms.pklbin	CCMSLIB00005436022	6437	UPDATE-SINGLE-ANNOTATED-BRONZE		specs_ms.pklbin
28	M+CH3OH+H	13057-98-2	0	Benzylpenicilloic acid	Crude		479.147	spectra/specs_ms.pklbin28	InChI=1S/C16H20N2O5S/c1-16(2)12(15(22)23)18-13(24-16)11(14(20)21)17-10(19)8-9-6-4-3-5-7-9/h3-7,11-13,18H,8H2,1-2H3,(H,17,19)(H,20,21)(H,22,23)/t11-,12-,13?/m0/s1		qTof	Positive	LC-ESI	512.18	lib-00013.mgf	Bronze	3	0.881881	0.47667	0.000244141	0	0	1	GNPS-LIBRARY	Kudzanai Tapfuma	512.18		44.605	19	CC1([C@@H](NC(S1)[C@@H](C(=O)O)NC(=O)Cc2ccccc2)C(=O)O)C	0	512.18	specs_ms.pklbin	CCMSLIB00005436023	21561	UPDATE-SINGLE-ANNOTATED-BRONZE		specs_ms.pklbin
31	M+Na	33817-20-8	0	Pivampicillin	Crude		0	spectra/specs_ms.pklbin31	InChI=1S/C22H29N3O6S/c1-21(2,3)20(29)31-11-30-19(28)15-22(4,5)32-18-14(17(27)25(15)18)24-16(26)13(23)12-9-7-6-8-10-12/h6-10,13-15,18H,11,23H2,1-5H3,(H,24,26)/t13-,14-,15+,18-/m1/s1		qTof	Positive	LC-ESI	486.168	lib-00013.mgf	Bronze	3	0.875905	0.37663	0.000183105	0	0	1	GNPS-LIBRARY	Kudzanai Tapfuma	486.168		44.864	19	CC1([C@@H](N2[C@H](S1)[C@@H](C2=O)NC(=O)[C@@H](c3ccccc3)N)C(=O)OCOC(=O)C(C)(C)C)C	0	486.168	specs_ms.pklbin	CCMSLIB00005436022	11867	UPDATE-SINGLE-ANNOTATED-BRONZE		specs_ms.pklbin
32	M+CH3OH+H	13057-98-2	0	Benzylpenicilloic acid	Crude		479.147	spectra/specs_ms.pklbin32	InChI=1S/C16H20N2O5S/c1-16(2)12(15(22)23)18-13(24-16)11(14(20)21)17-10(19)8-9-6-4-3-5-7-9/h3-7,11-13,18H,8H2,1-2H3,(H,17,19)(H,20,21)(H,22,23)/t11-,12-,13?/m0/s1		qTof	Positive	LC-ESI	512.18	lib-00013.mgf	Bronze	3	0.885199	1.78751	0.000915527	0	0	1	GNPS-LIBRARY	Kudzanai Tapfuma	512.18		45.051	18	CC1([C@@H](NC(S1)[C@@H](C(=O)O)NC(=O)Cc2ccccc2)C(=O)O)C	0	512.179	specs_ms.pklbin	CCMSLIB00005436023	36397	UPDATE-SINGLE-ANNOTATED-BRONZE		specs_ms.pklbin
34	M+Na	33817-20-8	0	Pivampicillin	Crude		0	spectra/specs_ms.pklbin34	InChI=1S/C22H29N3O6S/c1-21(2,3)20(29)31-11-30-19(28)15-22(4,5)32-18-14(17(27)25(15)18)24-16(26)13(23)12-9-7-6-8-10-12/h6-10,13-15,18H,11,23H2,1-5H3,(H,24,26)/t13-,14-,15+,18-/m1/s1		qTof	Positive	LC-ESI	486.168	lib-00013.mgf	Bronze	3	0.877006	0.188315	9.16e-05	0	0	1	GNPS-LIBRARY	Kudzanai Tapfuma	486.168		45.219	18	CC1([C@@H](N2[C@H](S1)[C@@H](C2=O)NC(=O)[C@@H](c3ccccc3)N)C(=O)OCOC(=O)C(C)(C)C)C	0	486.168	specs_ms.pklbin	CCMSLIB00005436022	14094	UPDATE-SINGLE-ANNOTATED-BRONZE		specs_ms.pklbin
38	M+H	n/a	1	NCGC00347866-02!N-(7,8-dimethoxy-2-oxochromen-3-yl)-4a,5,8-trihydroxy-N-methyl-4,5,8,8a-tetrahydro-1,2-benzoxazine-3-carboxamide	isolated	lfnothias	446.133	spectra/specs_ms.pklbin38	InChI=1S/C21H22N2O9/c1-23(12-8-10-4-6-14(29-2)17(30-3)16(10)31-20(12)27)19(26)11-9-21(28)15(25)7-5-13(24)18(21)32-22-11/h4-8,13,15,18,24-25,28H,9H2,1-3H3	N/A	Maxis II HD Q-TOF Bruker	positive	LC-ESI	447.14	lib-00002.mgf	Gold	1	0.879705	189.668	0.0848083	1	1	1	GNPS-NIH-NATURALPRODUCTSLIBRARY_ROUND2_POSITIVE	Jadhav/Dorrestein	447.14	n/a	45.668	11	COC1=CC=C2C=C(N(C)C(=O)C3=NOC4C(O)C=CC(O)C4(O)C3)C(=O)OC2=C1OC	0	447.055	specs_ms.pklbin	CCMSLIB00000848485	5764	UPDATE-SINGLE-ANNOTATED-GOLD		specs_ms.pklbin
43	M+H	n/a	1	NCGC00347866-02!N-(7,8-dimethoxy-2-oxochromen-3-yl)-4a,5,8-trihydroxy-N-methyl-4,5,8,8a-tetrahydro-1,2-benzoxazine-3-carboxamide	isolated	lfnothias	446.133	spectra/specs_ms.pklbin43	InChI=1S/C21H22N2O9/c1-23(12-8-10-4-6-14(29-2)17(30-3)16(10)31-20(12)27)19(26)11-9-21(28)15(25)7-5-13(24)18(21)32-22-11/h4-8,13,15,18,24-25,28H,9H2,1-3H3	N/A	Maxis II HD Q-TOF Bruker	positive	LC-ESI	447.14	lib-00002.mgf	Gold	1	0.903577	184.345	0.082428	1	1	1	GNPS-NIH-NATURALPRODUCTSLIBRARY_ROUND2_POSITIVE	Jadhav/Dorrestein	447.14	n/a	46.203	11	COC1=CC=C2C=C(N(C)C(=O)C3=NOC4C(O)C=CC(O)C4(O)C3)C(=O)OC2=C1OC	0	447.058	specs_ms.pklbin	CCMSLIB00000848485	5889	UPDATE-SINGLE-ANNOTATED-GOLD		specs_ms.pklbin
48	M+Na	33817-20-8	0	Pivampicillin	Crude		0	spectra/specs_ms.pklbin48	InChI=1S/C22H29N3O6S/c1-21(2,3)20(29)31-11-30-19(28)15-22(4,5)32-18-14(17(27)25(15)18)24-16(26)13(23)12-9-7-6-8-10-12/h6-10,13-15,18H,11,23H2,1-5H3,(H,24,26)/t13-,14-,15+,18-/m1/s1		qTof	Positive	LC-ESI	486.168	lib-00013.mgf	Bronze	3	0.8775	1.19266	0.000579834	0	0	1	GNPS-LIBRARY	Kudzanai Tapfuma	486.168		46.736	20	CC1([C@@H](N2[C@H](S1)[C@@H](C2=O)NC(=O)[C@@H](c3ccccc3)N)C(=O)OCOC(=O)C(C)(C)C)C	0	486.167	specs_ms.pklbin	CCMSLIB00005436022	21775	UPDATE-SINGLE-ANNOTATED-BRONZE		specs_ms.pklbin
57	M+H	n/a	1	NCGC00347866-02!N-(7,8-dimethoxy-2-oxochromen-3-yl)-4a,5,8-trihydroxy-N-methyl-4,5,8,8a-tetrahydro-1,2-benzoxazine-3-carboxamide	isolated	lfnothias	446.133	spectra/specs_ms.pklbin57	InChI=1S/C21H22N2O9/c1-23(12-8-10-4-6-14(29-2)17(30-3)16(10)31-20(12)27)19(26)11-9-21(28)15(25)7-5-13(24)18(21)32-22-11/h4-8,13,15,18,24-25,28H,9H2,1-3H3	N/A	Maxis II HD Q-TOF Bruker	positive	LC-ESI	447.14	lib-00002.mgf	Gold	1	0.812534	199.155	0.0890503	1	1	1	GNPS-NIH-NATURALPRODUCTSLIBRARY_ROUND2_POSITIVE	Jadhav/Dorrestein	447.14	n/a	47.685	10	COC1=CC=C2C=C(N(C)C(=O)C3=NOC4C(O)C=CC(O)C4(O)C3)C(=O)OC2=C1OC	0	447.051	specs_ms.pklbin	CCMSLIB00000848485	7055	UPDATE-SINGLE-ANNOTATED-GOLD		specs_ms.pklbin
62	M+H	n/a	1	NCGC00347866-02!N-(7,8-dimethoxy-2-oxochromen-3-yl)-4a,5,8-trihydroxy-N-methyl-4,5,8,8a-tetrahydro-1,2-benzoxazine-3-carboxamide	isolated	lfnothias	446.133	spectra/specs_ms.pklbin62	InChI=1S/C21H22N2O9/c1-23(12-8-10-4-6-14(29-2)17(30-3)16(10)31-20(12)27)19(26)11-9-21(28)15(25)7-5-13(24)18(21)32-22-11/h4-8,13,15,18,24-25,28H,9H2,1-3H3	N/A	Maxis II HD Q-TOF Bruker	positive	LC-ESI	447.14	lib-00002.mgf	Gold	1	0.894157	187.962	0.0840454	1	1	1	GNPS-NIH-NATURALPRODUCTSLIBRARY_ROUND2_POSITIVE	Jadhav/Dorrestein	447.14	n/a	48.211	13	COC1=CC=C2C=C(N(C)C(=O)C3=NOC4C(O)C=CC(O)C4(O)C3)C(=O)OC2=C1OC	0	447.056	specs_ms.pklbin	CCMSLIB00000848485	7575	UPDATE-SINGLE-ANNOTATED-GOLD		specs_ms.pklbin
66	M+Na	33817-20-8	0	Pivampicillin	Crude		0	spectra/specs_ms.pklbin66	InChI=1S/C22H29N3O6S/c1-21(2,3)20(29)31-11-30-19(28)15-22(4,5)32-18-14(17(27)25(15)18)24-16(26)13(23)12-9-7-6-8-10-12/h6-10,13-15,18H,11,23H2,1-5H3,(H,24,26)/t13-,14-,15+,18-/m1/s1		qTof	Positive	LC-ESI	486.168	lib-00013.mgf	Bronze	3	0.887119	4.83342	0.00234985	0	0	1	GNPS-LIBRARY	Kudzanai Tapfuma	486.168		48.644	19	CC1([C@@H](N2[C@H](S1)[C@@H](C2=O)NC(=O)[C@@H](c3ccccc3)N)C(=O)OCOC(=O)C(C)(C)C)C	0	486.166	specs_ms.pklbin	CCMSLIB00005436022	28043	UPDATE-SINGLE-ANNOTATED-BRONZE		specs_ms.pklbin
69	M+H	n/a	1	NCGC00347866-02!N-(7,8-dimethoxy-2-oxochromen-3-yl)-4a,5,8-trihydroxy-N-methyl-4,5,8,8a-tetrahydro-1,2-benzoxazine-3-carboxamide	isolated	lfnothias	446.133	spectra/specs_ms.pklbin69	InChI=1S/C21H22N2O9/c1-23(12-8-10-4-6-14(29-2)17(30-3)16(10)31-20(12)27)19(26)11-9-21(28)15(25)7-5-13(24)18(21)32-22-11/h4-8,13,15,18,24-25,28H,9H2,1-3H3	N/A	Maxis II HD Q-TOF Bruker	positive	LC-ESI	447.14	lib-00002.mgf	Gold	1	0.874233	185.915	0.0831299	1	1	1	GNPS-NIH-NATURALPRODUCTSLIBRARY_ROUND2_POSITIVE	Jadhav/Dorrestein	447.14	n/a	48.896	11	COC1=CC=C2C=C(N(C)C(=O)C3=NOC4C(O)C=CC(O)C4(O)C3)C(=O)OC2=C1OC	0	447.057	specs_ms.pklbin	CCMSLIB00000848485	5462	UPDATE-SINGLE-ANNOTATED-GOLD		specs_ms.pklbin
81	M+H	n/a	1	NCGC00347866-02!N-(7,8-dimethoxy-2-oxochromen-3-yl)-4a,5,8-trihydroxy-N-methyl-4,5,8,8a-tetrahydro-1,2-benzoxazine-3-carboxamide	isolated	lfnothias	446.133	spectra/specs_ms.pklbin81	InChI=1S/C21H22N2O9/c1-23(12-8-10-4-6-14(29-2)17(30-3)16(10)31-20(12)27)19(26)11-9-21(28)15(25)7-5-13(24)18(21)32-22-11/h4-8,13,15,18,24-25,28H,9H2,1-3H3	N/A	Maxis II HD Q-TOF Bruker	positive	LC-ESI	447.14	lib-00002.mgf	Gold	1	0.88012	192.535	0.0860901	1	1	1	GNPS-NIH-NATURALPRODUCTSLIBRARY_ROUND2_POSITIVE	Jadhav/Dorrestein	447.14	n/a	50.681	12	COC1=CC=C2C=C(N(C)C(=O)C3=NOC4C(O)C=CC(O)C4(O)C3)C(=O)OC2=C1OC	0	447.054	specs_ms.pklbin	CCMSLIB00000848485	5739	UPDATE-SINGLE-ANNOTATED-GOLD		specs_ms.pklbin
108	M+H	73245	1	Spectral Match to Adenine from NIST14	Isolated	Data deposited by fevargas	0	spectra/specs_ms.pklbin108	N/A	N/A	Q-TOF	Positive	ESI	136.062	lib-00031.mgf	Bronze	3	0.972481	255.917	0.0348206	0	0	1	GNPS-NIST14-MATCHES	Data from Karly Nisson	136.062	N/A	59.578	6	N/A	0	136.027	specs_ms.pklbin	CCMSLIB00003135344	2250	UPDATE-SINGLE-ANNOTATED-BRONZE		specs_ms.pklbin
134	M+H	58968	1	Spectral Match to Uridine from NIST14	Isolated	Data deposited by lfnothias	0	spectra/specs_ms.pklbin134	N/A	N/A	API	Positive	In-source CID	245.078	lib-00031.mgf	Bronze	3	0.921053	210.131	0.0514984	0	0	1	GNPS-NIST14-MATCHES	Data from Pieter Dorrestein;Ajit Jadhav	245.078	N/A	69.34	6	N/A	0	245.027	specs_ms.pklbin	CCMSLIB00003136971	1581	UPDATE-SINGLE-ANNOTATED-BRONZE		specs_ms.pklbin
146	M+H	69896	1	Spectral Match to Xanthine from NIST14	Isolated	Data deposited by fevargas	0	spectra/specs_ms.pklbin146	N/A	N/A	QqQ	Positive	ESI	153.041	lib-00031.mgf	Bronze	3	0.959876	232.51	0.0355835	0	0	1	GNPS-NIST14-MATCHES	Data from Suryasarathi Dasgupta	153.041	N/A	70.938	6	N/A	0	153.005	specs_ms.pklbin	CCMSLIB00003135374	5657	UPDATE-SINGLE-ANNOTATED-BRONZE		specs_ms.pklbin
344	M+H	2018613	1	Spectral Match to L-Phenylalanine, N-acetyl- from NIST14	Isolated	Data deposited by amelnik	0	spectra/specs_ms.pklbin344	N/A	N/A	Q-TOF	Positive	ESI	208.097	lib-00031.mgf	Bronze	3	0.823771	211.324	0.0439758	21	339	1	GNPS-NIST14-MATCHES	Data from Rob Knight	208.097	N/A	391.709	6	N/A	0	208.053	specs_ms.pklbin	CCMSLIB00003137364	2358	UPDATE-SINGLE-ANNOTATED-BRONZE		specs_ms.pklbin
349	M+H	n/a	1	NCGC00347866-02!N-(7,8-dimethoxy-2-oxochromen-3-yl)-4a,5,8-trihydroxy-N-methyl-4,5,8,8a-tetrahydro-1,2-benzoxazine-3-carboxamide	isolated	lfnothias	446.133	spectra/specs_ms.pklbin349	InChI=1S/C21H22N2O9/c1-23(12-8-10-4-6-14(29-2)17(30-3)16(10)31-20(12)27)19(26)11-9-21(28)15(25)7-5-13(24)18(21)32-22-11/h4-8,13,15,18,24-25,28H,9H2,1-3H3	N/A	Maxis II HD Q-TOF Bruker	positive	LC-ESI	447.14	lib-00002.mgf	Gold	1	0.866805	204.001	0.091217	1	1	1	GNPS-NIH-NATURALPRODUCTSLIBRARY_ROUND2_POSITIVE	Jadhav/Dorrestein	447.14	n/a	421.973	12	COC1=CC=C2C=C(N(C)C(=O)C3=NOC4C(O)C=CC(O)C4(O)C3)C(=O)OC2=C1OC	0	447.049	specs_ms.pklbin	CCMSLIB00000848485	3349	UPDATE-SINGLE-ANNOTATED-GOLD		specs_ms.pklbin
351	M+H	2018613	1	Spectral Match to L-Phenylalanine, N-acetyl- from NIST14	Isolated	Data deposited by amelnik	0	spectra/specs_ms.pklbin351	N/A	N/A	Q-TOF	Positive	ESI	208.097	lib-00031.mgf	Bronze	3	0.801143	219.39	0.0456543	21	339	1	GNPS-NIST14-MATCHES	Data from Rob Knight	208.097	N/A	426.233	6	N/A	0	208.051	specs_ms.pklbin	CCMSLIB00003137364	1847	UPDATE-SINGLE-ANNOTATED-BRONZE		specs_ms.pklbin
352	M+H	n/a	1	NCGC00347866-02!N-(7,8-dimethoxy-2-oxochromen-3-yl)-4a,5,8-trihydroxy-N-methyl-4,5,8,8a-tetrahydro-1,2-benzoxazine-3-carboxamide	isolated	lfnothias	446.133	spectra/specs_ms.pklbin352	InChI=1S/C21H22N2O9/c1-23(12-8-10-4-6-14(29-2)17(30-3)16(10)31-20(12)27)19(26)11-9-21(28)15(25)7-5-13(24)18(21)32-22-11/h4-8,13,15,18,24-25,28H,9H2,1-3H3	N/A	Maxis II HD Q-TOF Bruker	positive	LC-ESI	447.14	lib-00002.mgf	Gold	1	0.776222	220.108	0.0984192	1	1	1	GNPS-NIH-NATURALPRODUCTSLIBRARY_ROUND2_POSITIVE	Jadhav/Dorrestein	447.14	n/a	427.652	9	COC1=CC=C2C=C(N(C)C(=O)C3=NOC4C(O)C=CC(O)C4(O)C3)C(=O)OC2=C1OC	0	447.042	specs_ms.pklbin	CCMSLIB00000848485	3190	UPDATE-SINGLE-ANNOTATED-GOLD		specs_ms.pklbin
353	M+H	2018613	1	Spectral Match to L-Phenylalanine, N-acetyl- from NIST14	Isolated	Data deposited by amelnik	0	spectra/specs_ms.pklbin353	N/A	N/A	Q-TOF	Positive	ESI	208.097	lib-00031.mgf	Bronze	3	0.794252	199.078	0.0414276	21	339	1	GNPS-NIST14-MATCHES	Data from Rob Knight	208.097	N/A	431.919	6	N/A	0	208.056	specs_ms.pklbin	CCMSLIB00003137364	3043	UPDATE-SINGLE-ANNOTATED-BRONZE		specs_ms.pklbin
354	M+H	n/a	1	NCGC00347866-02!N-(7,8-dimethoxy-2-oxochromen-3-yl)-4a,5,8-trihydroxy-N-methyl-4,5,8,8a-tetrahydro-1,2-benzoxazine-3-carboxamide	isolated	lfnothias	446.133	spectra/specs_ms.pklbin354	InChI=1S/C21H22N2O9/c1-23(12-8-10-4-6-14(29-2)17(30-3)16(10)31-20(12)27)19(26)11-9-21(28)15(25)7-5-13(24)18(21)32-22-11/h4-8,13,15,18,24-25,28H,9H2,1-3H3	N/A	Maxis II HD Q-TOF Bruker	positive	LC-ESI	447.14	lib-00002.mgf	Gold	1	0.840226	190.76	0.0852966	1	1	1	GNPS-NIH-NATURALPRODUCTSLIBRARY_ROUND2_POSITIVE	Jadhav/Dorrestein	447.14	n/a	432.954	12	COC1=CC=C2C=C(N(C)C(=O)C3=NOC4C(O)C=CC(O)C4(O)C3)C(=O)OC2=C1OC	0	447.055	specs_ms.pklbin	CCMSLIB00000848485	4098	UPDATE-SINGLE-ANNOTATED-GOLD		specs_ms.pklbin
356	M+H	2018613	1	Spectral Match to L-Phenylalanine, N-acetyl- from NIST14	Isolated	Data deposited by amelnik	0	spectra/specs_ms.pklbin356	N/A	N/A	Q-TOF	Positive	ESI	208.097	lib-00031.mgf	Bronze	3	0.79861	209.124	0.0435181	21	339	1	GNPS-NIST14-MATCHES	Data from Rob Knight	208.097	N/A	437.804	6	N/A	0	208.053	specs_ms.pklbin	CCMSLIB00003137364	4837	UPDATE-SINGLE-ANNOTATED-BRONZE		specs_ms.pklbin
357	M+H	2018613	1	Spectral Match to L-Phenylalanine, N-acetyl- from NIST14	Isolated	Data deposited by amelnik	0	spectra/specs_ms.pklbin357	N/A	N/A	Q-TOF	Positive	ESI	208.097	lib-00031.mgf	Bronze	3	0.818325	215.21	0.0447845	21	339	1	GNPS-NIST14-MATCHES	Data from Rob Knight	208.097	N/A	438.368	6	N/A	0	208.052	specs_ms.pklbin	CCMSLIB00003137364	6163	UPDATE-SINGLE-ANNOTATED-BRONZE		specs_ms.pklbin
358	M+H	2018613	1	Spectral Match to L-Phenylalanine, N-acetyl- from NIST14	Isolated	Data deposited by amelnik	0	spectra/specs_ms.pklbin358	N/A	N/A	Q-TOF	Positive	ESI	208.097	lib-00031.mgf	Bronze	3	0.804025	230.242	0.0479126	21	339	1	GNPS-NIST14-MATCHES	Data from Rob Knight	208.097	N/A	438.749	6	N/A	0	208.049	specs_ms.pklbin	CCMSLIB00003137364	6992	UPDATE-SINGLE-ANNOTATED-BRONZE		specs_ms.pklbin
359	M+H	2018613	1	Spectral Match to L-Phenylalanine, N-acetyl- from NIST14	Isolated	Data deposited by lfnothias	0	spectra/specs_ms.pklbin359	N/A	N/A	Q-TOF	Positive	ESI	208.097	lib-00031.mgf	Bronze	3	0.865749	233.688	0.0486298	21	339	1	GNPS-NIST14-MATCHES	Data from Pieter Dorrestein	208.097	N/A	439.391	6	N/A	0	208.048	specs_ms.pklbin	CCMSLIB00003137179	8055	UPDATE-SINGLE-ANNOTATED-BRONZE		specs_ms.pklbin
360	M+H	2018613	1	Spectral Match to L-Phenylalanine, N-acetyl- from NIST14	Isolated	Data deposited by lfnothias	0	spectra/specs_ms.pklbin360	N/A	N/A	Q-TOF	Positive	ESI	208.097	lib-00031.mgf	Bronze	3	0.869202	235.448	0.048996	21	339	1	GNPS-NIST14-MATCHES	Data from Pieter Dorrestein	208.097	N/A	439.569	6	N/A	0	208.048	specs_ms.pklbin	CCMSLIB00003137179	6654	UPDATE-SINGLE-ANNOTATED-BRONZE		specs_ms.pklbin
361	M+H	2018613	1	Spectral Match to L-Phenylalanine, N-acetyl- from NIST14	Isolated	Data deposited by amelnik	0	spectra/specs_ms.pklbin361	N/A	N/A	Q-TOF	Positive	ESI	208.097	lib-00031.mgf	Bronze	3	0.823213	224.816	0.0467834	21	339	1	GNPS-NIST14-MATCHES	Data from Rob Knight	208.097	N/A	440.034	6	N/A	0	208.05	specs_ms.pklbin	CCMSLIB00003137364	7883	UPDATE-SINGLE-ANNOTATED-BRONZE		specs_ms.pklbin
362	M+H	2018613	1	Spectral Match to L-Phenylalanine, N-acetyl- from NIST14	Isolated	Data deposited by amelnik	0	spectra/specs_ms.pklbin362	N/A	N/A	Q-TOF	Positive	ESI	208.097	lib-00031.mgf	Bronze	3	0.823276	194.679	0.0405121	21	339	1	GNPS-NIST14-MATCHES	Data from Rob Knight	208.097	N/A	440.318	6	N/A	0	208.056	specs_ms.pklbin	CCMSLIB00003137364	8696	UPDATE-SINGLE-ANNOTATED-BRONZE		specs_ms.pklbin
363	M+H	2018613	1	Spectral Match to L-Phenylalanine, N-acetyl- from NIST14	Isolated	Data deposited by amelnik	0	spectra/specs_ms.pklbin363	N/A	N/A	Q-TOF	Positive	ESI	208.097	lib-00031.mgf	Bronze	3	0.831878	212.937	0.0443115	21	339	1	GNPS-NIST14-MATCHES	Data from Rob Knight	208.097	N/A	440.501	6	N/A	0	208.053	specs_ms.pklbin	CCMSLIB00003137364	11310	UPDATE-SINGLE-ANNOTATED-BRONZE		specs_ms.pklbin
364	M+H	2018613	1	Spectral Match to L-Phenylalanine, N-acetyl- from NIST14	Isolated	Data deposited by amelnik	0	spectra/specs_ms.pklbin364	N/A	N/A	Q-TOF	Positive	ESI	208.097	lib-00031.mgf	Bronze	3	0.789775	212.937	0.0443115	21	339	1	GNPS-NIST14-MATCHES	Data from Rob Knight	208.097	N/A	440.776	6	N/A	0	208.053	specs_ms.pklbin	CCMSLIB00003137364	9579	UPDATE-SINGLE-ANNOTATED-BRONZE		specs_ms.pklbin
365	M+H	2018613	1	Spectral Match to L-Phenylalanine, N-acetyl- from NIST14	Isolated	Data deposited by amelnik	0	spectra/specs_ms.pklbin365	N/A	N/A	Q-TOF	Positive	ESI	208.097	lib-00031.mgf	Bronze	3	0.782649	212.204	0.0441589	21	339	1	GNPS-NIST14-MATCHES	Data from Rob Knight	208.097	N/A	440.953	6	N/A	0	208.053	specs_ms.pklbin	CCMSLIB00003137364	9879	UPDATE-SINGLE-ANNOTATED-BRONZE		specs_ms.pklbin
366	M+H	2018613	1	Spectral Match to L-Phenylalanine, N-acetyl- from NIST14	Isolated	Data deposited by amelnik	0	spectra/specs_ms.pklbin366	N/A	N/A	Q-TOF	Positive	ESI	208.097	lib-00031.mgf	Bronze	3	0.820361	217.556	0.0452728	21	339	1	GNPS-NIST14-MATCHES	Data from Rob Knight	208.097	N/A	441.135	6	N/A	0	208.052	specs_ms.pklbin	CCMSLIB00003137364	10324	UPDATE-SINGLE-ANNOTATED-BRONZE		specs_ms.pklbin
367	M+H	2018613	1	Spectral Match to L-Phenylalanine, N-acetyl- from NIST14	Isolated	Data deposited by amelnik	0	spectra/specs_ms.pklbin367	N/A	N/A	Q-TOF	Positive	ESI	208.097	lib-00031.mgf	Bronze	3	0.799683	209.857	0.0436707	21	339	1	GNPS-NIST14-MATCHES	Data from Rob Knight	208.097	N/A	441.315	6	N/A	0	208.053	specs_ms.pklbin	CCMSLIB00003137364	12873	UPDATE-SINGLE-ANNOTATED-BRONZE		specs_ms.pklbin
369	M+H	2018613	1	Spectral Match to L-Phenylalanine, N-acetyl- from NIST14	Isolated	Data deposited by amelnik	0	spectra/specs_ms.pklbin369	N/A	N/A	Q-TOF	Positive	ESI	208.097	lib-00031.mgf	Bronze	3	0.752697	224.156	0.0466461	21	339	1	GNPS-NIST14-MATCHES	Data from Rob Knight	208.097	N/A	441.678	6	N/A	0	208.05	specs_ms.pklbin	CCMSLIB00003137364	14807	UPDATE-SINGLE-ANNOTATED-BRONZE		specs_ms.pklbin
377	M+H	2018613	1	Spectral Match to L-Phenylalanine, N-acetyl- from NIST14	Isolated	Data deposited by amelnik	0	spectra/specs_ms.pklbin377	N/A	N/A	Q-TOF	Positive	ESI	208.097	lib-00031.mgf	Bronze	3	0.80161	207.804	0.0432434	21	339	1	GNPS-NIST14-MATCHES	Data from Rob Knight	208.097	N/A	442.839	7	N/A	0	208.054	specs_ms.pklbin	CCMSLIB00003137364	23902	UPDATE-SINGLE-ANNOTATED-BRONZE		specs_ms.pklbin
378	M+H	2018613	1	Spectral Match to L-Phenylalanine, N-acetyl- from NIST14	Isolated	Data deposited by amelnik	0	spectra/specs_ms.pklbin378	N/A	N/A	Q-TOF	Positive	ESI	208.097	lib-00031.mgf	Bronze	3	0.810305	208.611	0.0434113	21	339	1	GNPS-NIST14-MATCHES	Data from Rob Knight	208.097	N/A	443.015	6	N/A	0	208.054	specs_ms.pklbin	CCMSLIB00003137364	22103	UPDATE-SINGLE-ANNOTATED-BRONZE		specs_ms.pklbin
383	M+H	2018613	1	Spectral Match to L-Phenylalanine, N-acetyl- from NIST14	Isolated	Data deposited by lfnothias	0	spectra/specs_ms.pklbin383	N/A	N/A	Q-TOF	Positive	ESI	208.097	lib-00031.mgf	Bronze	3	0.858837	225.915	0.0470123	21	339	1	GNPS-NIST14-MATCHES	Data from Pieter Dorrestein	208.097	N/A	443.745	6	N/A	0	208.05	specs_ms.pklbin	CCMSLIB00003137179	24555	UPDATE-SINGLE-ANNOTATED-BRONZE		specs_ms.pklbin
385	M+H	2018613	1	Spectral Match to L-Phenylalanine, N-acetyl- from NIST14	Isolated	Data deposited by amelnik	0	spectra/specs_ms.pklbin385	N/A	N/A	Q-TOF	Positive	ESI	208.097	lib-00031.mgf	Bronze	3	0.783207	262.285	0.0545807	21	339	1	GNPS-NIST14-MATCHES	Data from Rob Knight	208.097	N/A	444.289	6	N/A	0	208.042	specs_ms.pklbin	CCMSLIB00003137364	24847	UPDATE-SINGLE-ANNOTATED-BRONZE		specs_ms.pklbin
387	M+H	2018613	1	Spectral Match to L-Phenylalanine, N-acetyl- from NIST14	Isolated	Data deposited by amelnik	0	spectra/specs_ms.pklbin387	N/A	N/A	Q-TOF	Positive	ESI	208.097	lib-00031.mgf	Bronze	3	0.812844	214.037	0.0445404	21	339	1	GNPS-NIST14-MATCHES	Data from Rob Knight	208.097	N/A	444.741	6	N/A	0	208.052	specs_ms.pklbin	CCMSLIB00003137364	23290	UPDATE-SINGLE-ANNOTATED-BRONZE		specs_ms.pklbin
392	M+H	n/a	1	NCGC00347866-02!N-(7,8-dimethoxy-2-oxochromen-3-yl)-4a,5,8-trihydroxy-N-methyl-4,5,8,8a-tetrahydro-1,2-benzoxazine-3-carboxamide	isolated	lfnothias	446.133	spectra/specs_ms.pklbin392	InChI=1S/C21H22N2O9/c1-23(12-8-10-4-6-14(29-2)17(30-3)16(10)31-20(12)27)19(26)11-9-21(28)15(25)7-5-13(24)18(21)32-22-11/h4-8,13,15,18,24-25,28H,9H2,1-3H3	N/A	Maxis II HD Q-TOF Bruker	positive	LC-ESI	447.14	lib-00002.mgf	Gold	1	0.779443	177.452	0.0793457	1	1	1	GNPS-NIH-NATURALPRODUCTSLIBRARY_ROUND2_POSITIVE	Jadhav/Dorrestein	447.14	n/a	471.62	11	COC1=CC=C2C=C(N(C)C(=O)C3=NOC4C(O)C=CC(O)C4(O)C3)C(=O)OC2=C1OC	0	447.061	specs_ms.pklbin	CCMSLIB00000848485	3679	UPDATE-SINGLE-ANNOTATED-GOLD		specs_ms.pklbin
393	M+H	n/a	1	NCGC00347866-02!N-(7,8-dimethoxy-2-oxochromen-3-yl)-4a,5,8-trihydroxy-N-methyl-4,5,8,8a-tetrahydro-1,2-benzoxazine-3-carboxamide	isolated	lfnothias	446.133	spectra/specs_ms.pklbin393	InChI=1S/C21H22N2O9/c1-23(12-8-10-4-6-14(29-2)17(30-3)16(10)31-20(12)27)19(26)11-9-21(28)15(25)7-5-13(24)18(21)32-22-11/h4-8,13,15,18,24-25,28H,9H2,1-3H3	N/A	Maxis II HD Q-TOF Bruker	positive	LC-ESI	447.14	lib-00002.mgf	Gold	1	0.814193	199.565	0.0892334	1	1	1	GNPS-NIH-NATURALPRODUCTSLIBRARY_ROUND2_POSITIVE	Jadhav/Dorrestein	447.14	n/a	473.69	10	COC1=CC=C2C=C(N(C)C(=O)C3=NOC4C(O)C=CC(O)C4(O)C3)C(=O)OC2=C1OC	0	447.051	specs_ms.pklbin	CCMSLIB00000848485	3881	UPDATE-SINGLE-ANNOTATED-GOLD		specs_ms.pklbin
394	M+H	n/a	1	NCGC00347866-02!N-(7,8-dimethoxy-2-oxochromen-3-yl)-4a,5,8-trihydroxy-N-methyl-4,5,8,8a-tetrahydro-1,2-benzoxazine-3-carboxamide	isolated	lfnothias	446.133	spectra/specs_ms.pklbin394	InChI=1S/C21H22N2O9/c1-23(12-8-10-4-6-14(29-2)17(30-3)16(10)31-20(12)27)19(26)11-9-21(28)15(25)7-5-13(24)18(21)32-22-11/h4-8,13,15,18,24-25,28H,9H2,1-3H3	N/A	Maxis II HD Q-TOF Bruker	positive	LC-ESI	447.14	lib-00002.mgf	Gold	1	0.806561	166.19	0.0743103	1	1	1	GNPS-NIH-NATURALPRODUCTSLIBRARY_ROUND2_POSITIVE	Jadhav/Dorrestein	447.14	n/a	474.993	9	COC1=CC=C2C=C(N(C)C(=O)C3=NOC4C(O)C=CC(O)C4(O)C3)C(=O)OC2=C1OC	0	447.066	specs_ms.pklbin	CCMSLIB00000848485	3272	UPDATE-SINGLE-ANNOTATED-GOLD		specs_ms.pklbin
395	M+H	n/a	1	NCGC00347866-02!N-(7,8-dimethoxy-2-oxochromen-3-yl)-4a,5,8-trihydroxy-N-methyl-4,5,8,8a-tetrahydro-1,2-benzoxazine-3-carboxamide	isolated	lfnothias	446.133	spectra/specs_ms.pklbin395	InChI=1S/C21H22N2O9/c1-23(12-8-10-4-6-14(29-2)17(30-3)16(10)31-20(12)27)19(26)11-9-21(28)15(25)7-5-13(24)18(21)32-22-11/h4-8,13,15,18,24-25,28H,9H2,1-3H3	N/A	Maxis II HD Q-TOF Bruker	positive	LC-ESI	447.14	lib-00002.mgf	Gold	1	0.853581	224.954	0.100586	1	1	1	GNPS-NIH-NATURALPRODUCTSLIBRARY_ROUND2_POSITIVE	Jadhav/Dorrestein	447.14	n/a	475.858	13	COC1=CC=C2C=C(N(C)C(=O)C3=NOC4C(O)C=CC(O)C4(O)C3)C(=O)OC2=C1OC	0	447.039	specs_ms.pklbin	CCMSLIB00000848485	4282	UPDATE-SINGLE-ANNOTATED-GOLD		specs_ms.pklbin
396	M+H	n/a	1	NCGC00347866-02!N-(7,8-dimethoxy-2-oxochromen-3-yl)-4a,5,8-trihydroxy-N-methyl-4,5,8,8a-tetrahydro-1,2-benzoxazine-3-carboxamide	isolated	lfnothias	446.133	spectra/specs_ms.pklbin396	InChI=1S/C21H22N2O9/c1-23(12-8-10-4-6-14(29-2)17(30-3)16(10)31-20(12)27)19(26)11-9-21(28)15(25)7-5-13(24)18(21)32-22-11/h4-8,13,15,18,24-25,28H,9H2,1-3H3	N/A	Maxis II HD Q-TOF Bruker	positive	LC-ESI	447.14	lib-00002.mgf	Gold	1	0.82044	197.722	0.0884094	1	1	1	GNPS-NIH-NATURALPRODUCTSLIBRARY_ROUND2_POSITIVE	Jadhav/Dorrestein	447.14	n/a	476.716	11	COC1=CC=C2C=C(N(C)C(=O)C3=NOC4C(O)C=CC(O)C4(O)C3)C(=O)OC2=C1OC	0	447.052	specs_ms.pklbin	CCMSLIB00000848485	4293	UPDATE-SINGLE-ANNOTATED-GOLD		specs_ms.pklbin
397	M+H	n/a	1	NCGC00347866-02!N-(7,8-dimethoxy-2-oxochromen-3-yl)-4a,5,8-trihydroxy-N-methyl-4,5,8,8a-tetrahydro-1,2-benzoxazine-3-carboxamide	isolated	lfnothias	446.133	spectra/specs_ms.pklbin397	InChI=1S/C21H22N2O9/c1-23(12-8-10-4-6-14(29-2)17(30-3)16(10)31-20(12)27)19(26)11-9-21(28)15(25)7-5-13(24)18(21)32-22-11/h4-8,13,15,18,24-25,28H,9H2,1-3H3	N/A	Maxis II HD Q-TOF Bruker	positive	LC-ESI	447.14	lib-00002.mgf	Gold	1	0.833887	202.909	0.0907288	1	1	1	GNPS-NIH-NATURALPRODUCTSLIBRARY_ROUND2_POSITIVE	Jadhav/Dorrestein	447.14	n/a	478.609	10	COC1=CC=C2C=C(N(C)C(=O)C3=NOC4C(O)C=CC(O)C4(O)C3)C(=O)OC2=C1OC	0	447.049	specs_ms.pklbin	CCMSLIB00000848485	4299	UPDATE-SINGLE-ANNOTATED-GOLD		specs_ms.pklbin
398	M+H	n/a	1	NCGC00347866-02!N-(7,8-dimethoxy-2-oxochromen-3-yl)-4a,5,8-trihydroxy-N-methyl-4,5,8,8a-tetrahydro-1,2-benzoxazine-3-carboxamide	isolated	lfnothias	446.133	spectra/specs_ms.pklbin398	InChI=1S/C21H22N2O9/c1-23(12-8-10-4-6-14(29-2)17(30-3)16(10)31-20(12)27)19(26)11-9-21(28)15(25)7-5-13(24)18(21)32-22-11/h4-8,13,15,18,24-25,28H,9H2,1-3H3	N/A	Maxis II HD Q-TOF Bruker	positive	LC-ESI	447.14	lib-00002.mgf	Gold	1	0.722075	195.333	0.0873413	1	1	1	GNPS-NIH-NATURALPRODUCTSLIBRARY_ROUND2_POSITIVE	Jadhav/Dorrestein	447.14	n/a	479.643	9	COC1=CC=C2C=C(N(C)C(=O)C3=NOC4C(O)C=CC(O)C4(O)C3)C(=O)OC2=C1OC	0	447.053	specs_ms.pklbin	CCMSLIB00000848485	5153	UPDATE-SINGLE-ANNOTATED-GOLD		specs_ms.pklbin
399	M+H	n/a	1	NCGC00347866-02!N-(7,8-dimethoxy-2-oxochromen-3-yl)-4a,5,8-trihydroxy-N-methyl-4,5,8,8a-tetrahydro-1,2-benzoxazine-3-carboxamide	isolated	lfnothias	446.133	spectra/specs_ms.pklbin399	InChI=1S/C21H22N2O9/c1-23(12-8-10-4-6-14(29-2)17(30-3)16(10)31-20(12)27)19(26)11-9-21(28)15(25)7-5-13(24)18(21)32-22-11/h4-8,13,15,18,24-25,28H,9H2,1-3H3	N/A	Maxis II HD Q-TOF Bruker	positive	LC-ESI	447.14	lib-00002.mgf	Gold	1	0.85382	180.455	0.0806885	1	1	1	GNPS-NIH-NATURALPRODUCTSLIBRARY_ROUND2_POSITIVE	Jadhav/Dorrestein	447.14	n/a	480.209	12	COC1=CC=C2C=C(N(C)C(=O)C3=NOC4C(O)C=CC(O)C4(O)C3)C(=O)OC2=C1OC	0	447.059	specs_ms.pklbin	CCMSLIB00000848485	5181	UPDATE-SINGLE-ANNOTATED-GOLD		specs_ms.pklbin
401	M+H	n/a	1	NCGC00347866-02!N-(7,8-dimethoxy-2-oxochromen-3-yl)-4a,5,8-trihydroxy-N-methyl-4,5,8,8a-tetrahydro-1,2-benzoxazine-3-carboxamide	isolated	lfnothias	446.133	spectra/specs_ms.pklbin401	InChI=1S/C21H22N2O9/c1-23(12-8-10-4-6-14(29-2)17(30-3)16(10)31-20(12)27)19(26)11-9-21(28)15(25)7-5-13(24)18(21)32-22-11/h4-8,13,15,18,24-25,28H,9H2,1-3H3	N/A	Maxis II HD Q-TOF Bruker	positive	LC-ESI	447.14	lib-00002.mgf	Gold	1	0.876585	209.734	0.0937805	1	1	1	GNPS-NIH-NATURALPRODUCTSLIBRARY_ROUND2_POSITIVE	Jadhav/Dorrestein	447.14	n/a	483.015	12	COC1=CC=C2C=C(N(C)C(=O)C3=NOC4C(O)C=CC(O)C4(O)C3)C(=O)OC2=C1OC	0	447.046	specs_ms.pklbin	CCMSLIB00000848485	5795	UPDATE-SINGLE-ANNOTATED-GOLD		specs_ms.pklbin
402	M+H	n/a	1	NCGC00347866-02!N-(7,8-dimethoxy-2-oxochromen-3-yl)-4a,5,8-trihydroxy-N-methyl-4,5,8,8a-tetrahydro-1,2-benzoxazine-3-carboxamide	isolated	lfnothias	446.133	spectra/specs_ms.pklbin402	InChI=1S/C21H22N2O9/c1-23(12-8-10-4-6-14(29-2)17(30-3)16(10)31-20(12)27)19(26)11-9-21(28)15(25)7-5-13(24)18(21)32-22-11/h4-8,13,15,18,24-25,28H,9H2,1-3H3	N/A	Maxis II HD Q-TOF Bruker	positive	LC-ESI	447.14	lib-00002.mgf	Gold	1	0.855429	191.784	0.0857544	1	1	1	GNPS-NIH-NATURALPRODUCTSLIBRARY_ROUND2_POSITIVE	Jadhav/Dorrestein	447.14	n/a	483.291	12	COC1=CC=C2C=C(N(C)C(=O)C3=NOC4C(O)C=CC(O)C4(O)C3)C(=O)OC2=C1OC	0	447.054	specs_ms.pklbin	CCMSLIB00000848485	6368	UPDATE-SINGLE-ANNOTATED-GOLD		specs_ms.pklbin
403	M+H	n/a	1	NCGC00347866-02!N-(7,8-dimethoxy-2-oxochromen-3-yl)-4a,5,8-trihydroxy-N-methyl-4,5,8,8a-tetrahydro-1,2-benzoxazine-3-carboxamide	isolated	lfnothias	446.133	spectra/specs_ms.pklbin403	InChI=1S/C21H22N2O9/c1-23(12-8-10-4-6-14(29-2)17(30-3)16(10)31-20(12)27)19(26)11-9-21(28)15(25)7-5-13(24)18(21)32-22-11/h4-8,13,15,18,24-25,28H,9H2,1-3H3	N/A	Maxis II HD Q-TOF Bruker	positive	LC-ESI	447.14	lib-00002.mgf	Gold	1	0.846891	199.633	0.0892639	1	1	1	GNPS-NIH-NATURALPRODUCTSLIBRARY_ROUND2_POSITIVE	Jadhav/Dorrestein	447.14	n/a	483.668	11	COC1=CC=C2C=C(N(C)C(=O)C3=NOC4C(O)C=CC(O)C4(O)C3)C(=O)OC2=C1OC	0	447.051	specs_ms.pklbin	CCMSLIB00000848485	5699	UPDATE-SINGLE-ANNOTATED-GOLD		specs_ms.pklbin
404	M+H	n/a	1	NCGC00347866-02!N-(7,8-dimethoxy-2-oxochromen-3-yl)-4a,5,8-trihydroxy-N-methyl-4,5,8,8a-tetrahydro-1,2-benzoxazine-3-carboxamide	isolated	lfnothias	446.133	spectra/specs_ms.pklbin404	InChI=1S/C21H22N2O9/c1-23(12-8-10-4-6-14(29-2)17(30-3)16(10)31-20(12)27)19(26)11-9-21(28)15(25)7-5-13(24)18(21)32-22-11/h4-8,13,15,18,24-25,28H,9H2,1-3H3	N/A	Maxis II HD Q-TOF Bruker	positive	LC-ESI	447.14	lib-00002.mgf	Gold	1	0.806206	204.069	0.0912476	1	1	1	GNPS-NIH-NATURALPRODUCTSLIBRARY_ROUND2_POSITIVE	Jadhav/Dorrestein	447.14	n/a	484.22	10	COC1=CC=C2C=C(N(C)C(=O)C3=NOC4C(O)C=CC(O)C4(O)C3)C(=O)OC2=C1OC	0	447.049	specs_ms.pklbin	CCMSLIB00000848485	6377	UPDATE-SINGLE-ANNOTATED-GOLD		specs_ms.pklbin
405	M+H	n/a	1	NCGC00347866-02!N-(7,8-dimethoxy-2-oxochromen-3-yl)-4a,5,8-trihydroxy-N-methyl-4,5,8,8a-tetrahydro-1,2-benzoxazine-3-carboxamide	isolated	lfnothias	446.133	spectra/specs_ms.pklbin405	InChI=1S/C21H22N2O9/c1-23(12-8-10-4-6-14(29-2)17(30-3)16(10)31-20(12)27)19(26)11-9-21(28)15(25)7-5-13(24)18(21)32-22-11/h4-8,13,15,18,24-25,28H,9H2,1-3H3	N/A	Maxis II HD Q-TOF Bruker	positive	LC-ESI	447.14	lib-00002.mgf	Gold	1	0.858404	201.339	0.0900269	1	1	1	GNPS-NIH-NATURALPRODUCTSLIBRARY_ROUND2_POSITIVE	Jadhav/Dorrestein	447.14	n/a	484.493	12	COC1=CC=C2C=C(N(C)C(=O)C3=NOC4C(O)C=CC(O)C4(O)C3)C(=O)OC2=C1OC	0	447.05	specs_ms.pklbin	CCMSLIB00000848485	6575	UPDATE-SINGLE-ANNOTATED-GOLD		specs_ms.pklbin
406	M+H	n/a	1	NCGC00347866-02!N-(7,8-dimethoxy-2-oxochromen-3-yl)-4a,5,8-trihydroxy-N-methyl-4,5,8,8a-tetrahydro-1,2-benzoxazine-3-carboxamide	isolated	lfnothias	446.133	spectra/specs_ms.pklbin406	InChI=1S/C21H22N2O9/c1-23(12-8-10-4-6-14(29-2)17(30-3)16(10)31-20(12)27)19(26)11-9-21(28)15(25)7-5-13(24)18(21)32-22-11/h4-8,13,15,18,24-25,28H,9H2,1-3H3	N/A	Maxis II HD Q-TOF Bruker	positive	LC-ESI	447.14	lib-00002.mgf	Gold	1	0.860008	179.567	0.0802917	1	1	1	GNPS-NIH-NATURALPRODUCTSLIBRARY_ROUND2_POSITIVE	Jadhav/Dorrestein	447.14	n/a	484.768	11	COC1=CC=C2C=C(N(C)C(=O)C3=NOC4C(O)C=CC(O)C4(O)C3)C(=O)OC2=C1OC	0	447.06	specs_ms.pklbin	CCMSLIB00000848485	6678	UPDATE-SINGLE-ANNOTATED-GOLD		specs_ms.pklbin
407	M+H	n/a	1	NCGC00347866-02!N-(7,8-dimethoxy-2-oxochromen-3-yl)-4a,5,8-trihydroxy-N-methyl-4,5,8,8a-tetrahydro-1,2-benzoxazine-3-carboxamide	isolated	lfnothias	446.133	spectra/specs_ms.pklbin407	InChI=1S/C21H22N2O9/c1-23(12-8-10-4-6-14(29-2)17(30-3)16(10)31-20(12)27)19(26)11-9-21(28)15(25)7-5-13(24)18(21)32-22-11/h4-8,13,15,18,24-25,28H,9H2,1-3H3	N/A	Maxis II HD Q-TOF Bruker	positive	LC-ESI	447.14	lib-00002.mgf	Gold	1	0.930977	186.938	0.0835876	1	1	1	GNPS-NIH-NATURALPRODUCTSLIBRARY_ROUND2_POSITIVE	Jadhav/Dorrestein	447.14	n/a	485.146	14	COC1=CC=C2C=C(N(C)C(=O)C3=NOC4C(O)C=CC(O)C4(O)C3)C(=O)OC2=C1OC	0	447.056	specs_ms.pklbin	CCMSLIB00000848485	8777	UPDATE-SINGLE-ANNOTATED-GOLD		specs_ms.pklbin
408	M+H	n/a	1	NCGC00347866-02!N-(7,8-dimethoxy-2-oxochromen-3-yl)-4a,5,8-trihydroxy-N-methyl-4,5,8,8a-tetrahydro-1,2-benzoxazine-3-carboxamide	isolated	lfnothias	446.133	spectra/specs_ms.pklbin408	InChI=1S/C21H22N2O9/c1-23(12-8-10-4-6-14(29-2)17(30-3)16(10)31-20(12)27)19(26)11-9-21(28)15(25)7-5-13(24)18(21)32-22-11/h4-8,13,15,18,24-25,28H,9H2,1-3H3	N/A	Maxis II HD Q-TOF Bruker	positive	LC-ESI	447.14	lib-00002.mgf	Gold	1	0.885631	199.565	0.0892334	1	1	1	GNPS-NIH-NATURALPRODUCTSLIBRARY_ROUND2_POSITIVE	Jadhav/Dorrestein	447.14	n/a	485.426	12	COC1=CC=C2C=C(N(C)C(=O)C3=NOC4C(O)C=CC(O)C4(O)C3)C(=O)OC2=C1OC	0	447.051	specs_ms.pklbin	CCMSLIB00000848485	6450	UPDATE-SINGLE-ANNOTATED-GOLD		specs_ms.pklbin
409	M+H	n/a	1	NCGC00347866-02!N-(7,8-dimethoxy-2-oxochromen-3-yl)-4a,5,8-trihydroxy-N-methyl-4,5,8,8a-tetrahydro-1,2-benzoxazine-3-carboxamide	isolated	lfnothias	446.133	spectra/specs_ms.pklbin409	InChI=1S/C21H22N2O9/c1-23(12-8-10-4-6-14(29-2)17(30-3)16(10)31-20(12)27)19(26)11-9-21(28)15(25)7-5-13(24)18(21)32-22-11/h4-8,13,15,18,24-25,28H,9H2,1-3H3	N/A	Maxis II HD Q-TOF Bruker	positive	LC-ESI	447.14	lib-00002.mgf	Gold	1	0.901924	205.025	0.0916748	1	1	1	GNPS-NIH-NATURALPRODUCTSLIBRARY_ROUND2_POSITIVE	Jadhav/Dorrestein	447.14	n/a	485.805	15	COC1=CC=C2C=C(N(C)C(=O)C3=NOC4C(O)C=CC(O)C4(O)C3)C(=O)OC2=C1OC	0	447.048	specs_ms.pklbin	CCMSLIB00000848485	9351	UPDATE-SINGLE-ANNOTATED-GOLD		specs_ms.pklbin
410	M+H	n/a	1	NCGC00347866-02!N-(7,8-dimethoxy-2-oxochromen-3-yl)-4a,5,8-trihydroxy-N-methyl-4,5,8,8a-tetrahydro-1,2-benzoxazine-3-carboxamide	isolated	lfnothias	446.133	spectra/specs_ms.pklbin410	InChI=1S/C21H22N2O9/c1-23(12-8-10-4-6-14(29-2)17(30-3)16(10)31-20(12)27)19(26)11-9-21(28)15(25)7-5-13(24)18(21)32-22-11/h4-8,13,15,18,24-25,28H,9H2,1-3H3	N/A	Maxis II HD Q-TOF Bruker	positive	LC-ESI	447.14	lib-00002.mgf	Gold	1	0.873135	203.114	0.0908203	1	1	1	GNPS-NIH-NATURALPRODUCTSLIBRARY_ROUND2_POSITIVE	Jadhav/Dorrestein	447.14	n/a	486.186	12	COC1=CC=C2C=C(N(C)C(=O)C3=NOC4C(O)C=CC(O)C4(O)C3)C(=O)OC2=C1OC	0	447.049	specs_ms.pklbin	CCMSLIB00000848485	8721	UPDATE-SINGLE-ANNOTATED-GOLD		specs_ms.pklbin
411	M+H	n/a	1	NCGC00347866-02!N-(7,8-dimethoxy-2-oxochromen-3-yl)-4a,5,8-trihydroxy-N-methyl-4,5,8,8a-tetrahydro-1,2-benzoxazine-3-carboxamide	isolated	lfnothias	446.133	spectra/specs_ms.pklbin411	InChI=1S/C21H22N2O9/c1-23(12-8-10-4-6-14(29-2)17(30-3)16(10)31-20(12)27)19(26)11-9-21(28)15(25)7-5-13(24)18(21)32-22-11/h4-8,13,15,18,24-25,28H,9H2,1-3H3	N/A	Maxis II HD Q-TOF Bruker	positive	LC-ESI	447.14	lib-00002.mgf	Gold	1	0.886498	200.862	0.0898132	1	1	1	GNPS-NIH-NATURALPRODUCTSLIBRARY_ROUND2_POSITIVE	Jadhav/Dorrestein	447.14	n/a	486.471	13	COC1=CC=C2C=C(N(C)C(=O)C3=NOC4C(O)C=CC(O)C4(O)C3)C(=O)OC2=C1OC	0	447.05	specs_ms.pklbin	CCMSLIB00000848485	9139	UPDATE-SINGLE-ANNOTATED-GOLD		specs_ms.pklbin
412	M+H	n/a	1	NCGC00347866-02!N-(7,8-dimethoxy-2-oxochromen-3-yl)-4a,5,8-trihydroxy-N-methyl-4,5,8,8a-tetrahydro-1,2-benzoxazine-3-carboxamide	isolated	lfnothias	446.133	spectra/specs_ms.pklbin412	InChI=1S/C21H22N2O9/c1-23(12-8-10-4-6-14(29-2)17(30-3)16(10)31-20(12)27)19(26)11-9-21(28)15(25)7-5-13(24)18(21)32-22-11/h4-8,13,15,18,24-25,28H,9H2,1-3H3	N/A	Maxis II HD Q-TOF Bruker	positive	LC-ESI	447.14	lib-00002.mgf	Gold	1	0.858374	194.241	0.086853	1	1	1	GNPS-NIH-NATURALPRODUCTSLIBRARY_ROUND2_POSITIVE	Jadhav/Dorrestein	447.14	n/a	486.85	13	COC1=CC=C2C=C(N(C)C(=O)C3=NOC4C(O)C=CC(O)C4(O)C3)C(=O)OC2=C1OC	0	447.053	specs_ms.pklbin	CCMSLIB00000848485	11048	UPDATE-SINGLE-ANNOTATED-GOLD		specs_ms.pklbin
413	M+H	n/a	1	NCGC00347866-02!N-(7,8-dimethoxy-2-oxochromen-3-yl)-4a,5,8-trihydroxy-N-methyl-4,5,8,8a-tetrahydro-1,2-benzoxazine-3-carboxamide	isolated	lfnothias	446.133	spectra/specs_ms.pklbin413	InChI=1S/C21H22N2O9/c1-23(12-8-10-4-6-14(29-2)17(30-3)16(10)31-20(12)27)19(26)11-9-21(28)15(25)7-5-13(24)18(21)32-22-11/h4-8,13,15,18,24-25,28H,9H2,1-3H3	N/A	Maxis II HD Q-TOF Bruker	positive	LC-ESI	447.14	lib-00002.mgf	Gold	1	0.852712	199.019	0.0889893	1	1	1	GNPS-NIH-NATURALPRODUCTSLIBRARY_ROUND2_POSITIVE	Jadhav/Dorrestein	447.14	n/a	487.035	11	COC1=CC=C2C=C(N(C)C(=O)C3=NOC4C(O)C=CC(O)C4(O)C3)C(=O)OC2=C1OC	0	447.051	specs_ms.pklbin	CCMSLIB00000848485	11581	UPDATE-SINGLE-ANNOTATED-GOLD		specs_ms.pklbin
414	M+H	n/a	1	NCGC00347866-02!N-(7,8-dimethoxy-2-oxochromen-3-yl)-4a,5,8-trihydroxy-N-methyl-4,5,8,8a-tetrahydro-1,2-benzoxazine-3-carboxamide	isolated	lfnothias	446.133	spectra/specs_ms.pklbin414	InChI=1S/C21H22N2O9/c1-23(12-8-10-4-6-14(29-2)17(30-3)16(10)31-20(12)27)19(26)11-9-21(28)15(25)7-5-13(24)18(21)32-22-11/h4-8,13,15,18,24-25,28H,9H2,1-3H3	N/A	Maxis II HD Q-TOF Bruker	positive	LC-ESI	447.14	lib-00002.mgf	Gold	1	0.886371	189.6	0.0847778	1	1	1	GNPS-NIH-NATURALPRODUCTSLIBRARY_ROUND2_POSITIVE	Jadhav/Dorrestein	447.14	n/a	487.219	12	COC1=CC=C2C=C(N(C)C(=O)C3=NOC4C(O)C=CC(O)C4(O)C3)C(=O)OC2=C1OC	0	447.055	specs_ms.pklbin	CCMSLIB00000848485	11478	UPDATE-SINGLE-ANNOTATED-GOLD		specs_ms.pklbin
415	M+H	n/a	1	NCGC00347866-02!N-(7,8-dimethoxy-2-oxochromen-3-yl)-4a,5,8-trihydroxy-N-methyl-4,5,8,8a-tetrahydro-1,2-benzoxazine-3-carboxamide	isolated	lfnothias	446.133	spectra/specs_ms.pklbin415	InChI=1S/C21H22N2O9/c1-23(12-8-10-4-6-14(29-2)17(30-3)16(10)31-20(12)27)19(26)11-9-21(28)15(25)7-5-13(24)18(21)32-22-11/h4-8,13,15,18,24-25,28H,9H2,1-3H3	N/A	Maxis II HD Q-TOF Bruker	positive	LC-ESI	447.14	lib-00002.mgf	Gold	1	0.842864	178.885	0.0799866	1	1	1	GNPS-NIH-NATURALPRODUCTSLIBRARY_ROUND2_POSITIVE	Jadhav/Dorrestein	447.14	n/a	487.4	11	COC1=CC=C2C=C(N(C)C(=O)C3=NOC4C(O)C=CC(O)C4(O)C3)C(=O)OC2=C1OC	0	447.06	specs_ms.pklbin	CCMSLIB00000848485	12000	UPDATE-SINGLE-ANNOTATED-GOLD		specs_ms.pklbin
416	M+H	n/a	1	NCGC00347866-02!N-(7,8-dimethoxy-2-oxochromen-3-yl)-4a,5,8-trihydroxy-N-methyl-4,5,8,8a-tetrahydro-1,2-benzoxazine-3-carboxamide	isolated	lfnothias	446.133	spectra/specs_ms.pklbin416	InChI=1S/C21H22N2O9/c1-23(12-8-10-4-6-14(29-2)17(30-3)16(10)31-20(12)27)19(26)11-9-21(28)15(25)7-5-13(24)18(21)32-22-11/h4-8,13,15,18,24-25,28H,9H2,1-3H3	N/A	Maxis II HD Q-TOF Bruker	positive	LC-ESI	447.14	lib-00002.mgf	Gold	1	0.871755	176.906	0.0791016	1	1	1	GNPS-NIH-NATURALPRODUCTSLIBRARY_ROUND2_POSITIVE	Jadhav/Dorrestein	447.14	n/a	487.768	13	COC1=CC=C2C=C(N(C)C(=O)C3=NOC4C(O)C=CC(O)C4(O)C3)C(=O)OC2=C1OC	0	447.061	specs_ms.pklbin	CCMSLIB00000848485	10026	UPDATE-SINGLE-ANNOTATED-GOLD		specs_ms.pklbin
417	M+H	n/a	1	NCGC00347866-02!N-(7,8-dimethoxy-2-oxochromen-3-yl)-4a,5,8-trihydroxy-N-methyl-4,5,8,8a-tetrahydro-1,2-benzoxazine-3-carboxamide	isolated	lfnothias	446.133	spectra/specs_ms.pklbin417	InChI=1S/C21H22N2O9/c1-23(12-8-10-4-6-14(29-2)17(30-3)16(10)31-20(12)27)19(26)11-9-21(28)15(25)7-5-13(24)18(21)32-22-11/h4-8,13,15,18,24-25,28H,9H2,1-3H3	N/A	Maxis II HD Q-TOF Bruker	positive	LC-ESI	447.14	lib-00002.mgf	Gold	1	0.886986	182.775	0.0817261	1	1	1	GNPS-NIH-NATURALPRODUCTSLIBRARY_ROUND2_POSITIVE	Jadhav/Dorrestein	447.14	n/a	488.041	12	COC1=CC=C2C=C(N(C)C(=O)C3=NOC4C(O)C=CC(O)C4(O)C3)C(=O)OC2=C1OC	0	447.058	specs_ms.pklbin	CCMSLIB00000848485	14564	UPDATE-SINGLE-ANNOTATED-GOLD		specs_ms.pklbin
419	M+H	n/a	1	NCGC00347866-02!N-(7,8-dimethoxy-2-oxochromen-3-yl)-4a,5,8-trihydroxy-N-methyl-4,5,8,8a-tetrahydro-1,2-benzoxazine-3-carboxamide	isolated	lfnothias	446.133	spectra/specs_ms.pklbin419	InChI=1S/C21H22N2O9/c1-23(12-8-10-4-6-14(29-2)17(30-3)16(10)31-20(12)27)19(26)11-9-21(28)15(25)7-5-13(24)18(21)32-22-11/h4-8,13,15,18,24-25,28H,9H2,1-3H3	N/A	Maxis II HD Q-TOF Bruker	positive	LC-ESI	447.14	lib-00002.mgf	Gold	1	0.928318	207.209	0.0926514	1	1	1	GNPS-NIH-NATURALPRODUCTSLIBRARY_ROUND2_POSITIVE	Jadhav/Dorrestein	447.14	n/a	488.309	15	COC1=CC=C2C=C(N(C)C(=O)C3=NOC4C(O)C=CC(O)C4(O)C3)C(=O)OC2=C1OC	0	447.047	specs_ms.pklbin	CCMSLIB00000848485	15426	UPDATE-SINGLE-ANNOTATED-GOLD		specs_ms.pklbin
420	M+H	n/a	1	NCGC00347866-02!N-(7,8-dimethoxy-2-oxochromen-3-yl)-4a,5,8-trihydroxy-N-methyl-4,5,8,8a-tetrahydro-1,2-benzoxazine-3-carboxamide	isolated	lfnothias	446.133	spectra/specs_ms.pklbin420	InChI=1S/C21H22N2O9/c1-23(12-8-10-4-6-14(29-2)17(30-3)16(10)31-20(12)27)19(26)11-9-21(28)15(25)7-5-13(24)18(21)32-22-11/h4-8,13,15,18,24-25,28H,9H2,1-3H3	N/A	Maxis II HD Q-TOF Bruker	positive	LC-ESI	447.14	lib-00002.mgf	Gold	1	0.901798	218.948	0.0979004	1	1	1	GNPS-NIH-NATURALPRODUCTSLIBRARY_ROUND2_POSITIVE	Jadhav/Dorrestein	447.14	n/a	488.498	12	COC1=CC=C2C=C(N(C)C(=O)C3=NOC4C(O)C=CC(O)C4(O)C3)C(=O)OC2=C1OC	0	447.042	specs_ms.pklbin	CCMSLIB00000848485	15731	UPDATE-SINGLE-ANNOTATED-GOLD		specs_ms.pklbin
421	M+H	n/a	1	NCGC00347866-02!N-(7,8-dimethoxy-2-oxochromen-3-yl)-4a,5,8-trihydroxy-N-methyl-4,5,8,8a-tetrahydro-1,2-benzoxazine-3-carboxamide	isolated	lfnothias	446.133	spectra/specs_ms.pklbin421	InChI=1S/C21H22N2O9/c1-23(12-8-10-4-6-14(29-2)17(30-3)16(10)31-20(12)27)19(26)11-9-21(28)15(25)7-5-13(24)18(21)32-22-11/h4-8,13,15,18,24-25,28H,9H2,1-3H3	N/A	Maxis II HD Q-TOF Bruker	positive	LC-ESI	447.14	lib-00002.mgf	Gold	1	0.901563	194.582	0.0870056	1	1	1	GNPS-NIH-NATURALPRODUCTSLIBRARY_ROUND2_POSITIVE	Jadhav/Dorrestein	447.14	n/a	488.681	14	COC1=CC=C2C=C(N(C)C(=O)C3=NOC4C(O)C=CC(O)C4(O)C3)C(=O)OC2=C1OC	0	447.053	specs_ms.pklbin	CCMSLIB00000848485	19853	UPDATE-SINGLE-ANNOTATED-GOLD		specs_ms.pklbin
422	M+H	n/a	1	NCGC00347866-02!N-(7,8-dimethoxy-2-oxochromen-3-yl)-4a,5,8-trihydroxy-N-methyl-4,5,8,8a-tetrahydro-1,2-benzoxazine-3-carboxamide	isolated	lfnothias	446.133	spectra/specs_ms.pklbin422	InChI=1S/C21H22N2O9/c1-23(12-8-10-4-6-14(29-2)17(30-3)16(10)31-20(12)27)19(26)11-9-21(28)15(25)7-5-13(24)18(21)32-22-11/h4-8,13,15,18,24-25,28H,9H2,1-3H3	N/A	Maxis II HD Q-TOF Bruker	positive	LC-ESI	447.14	lib-00002.mgf	Gold	1	0.889177	189.737	0.0848389	1	1	1	GNPS-NIH-NATURALPRODUCTSLIBRARY_ROUND2_POSITIVE	Jadhav/Dorrestein	447.14	n/a	488.862	14	COC1=CC=C2C=C(N(C)C(=O)C3=NOC4C(O)C=CC(O)C4(O)C3)C(=O)OC2=C1OC	0	447.055	specs_ms.pklbin	CCMSLIB00000848485	20264	UPDATE-SINGLE-ANNOTATED-GOLD		specs_ms.pklbin
423	M+H	n/a	1	NCGC00347866-02!N-(7,8-dimethoxy-2-oxochromen-3-yl)-4a,5,8-trihydroxy-N-methyl-4,5,8,8a-tetrahydro-1,2-benzoxazine-3-carboxamide	isolated	lfnothias	446.133	spectra/specs_ms.pklbin423	InChI=1S/C21H22N2O9/c1-23(12-8-10-4-6-14(29-2)17(30-3)16(10)31-20(12)27)19(26)11-9-21(28)15(25)7-5-13(24)18(21)32-22-11/h4-8,13,15,18,24-25,28H,9H2,1-3H3	N/A	Maxis II HD Q-TOF Bruker	positive	LC-ESI	447.14	lib-00002.mgf	Gold	1	0.910596	187.28	0.0837402	1	1	1	GNPS-NIH-NATURALPRODUCTSLIBRARY_ROUND2_POSITIVE	Jadhav/Dorrestein	447.14	n/a	489.04	14	COC1=CC=C2C=C(N(C)C(=O)C3=NOC4C(O)C=CC(O)C4(O)C3)C(=O)OC2=C1OC	0	447.056	specs_ms.pklbin	CCMSLIB00000848485	21887	UPDATE-SINGLE-ANNOTATED-GOLD		specs_ms.pklbin
427	M+H	n/a	1	NCGC00347866-02!N-(7,8-dimethoxy-2-oxochromen-3-yl)-4a,5,8-trihydroxy-N-methyl-4,5,8,8a-tetrahydro-1,2-benzoxazine-3-carboxamide	isolated	lfnothias	446.133	spectra/specs_ms.pklbin427	InChI=1S/C21H22N2O9/c1-23(12-8-10-4-6-14(29-2)17(30-3)16(10)31-20(12)27)19(26)11-9-21(28)15(25)7-5-13(24)18(21)32-22-11/h4-8,13,15,18,24-25,28H,9H2,1-3H3	N/A	Maxis II HD Q-TOF Bruker	positive	LC-ESI	447.14	lib-00002.mgf	Gold	1	0.921722	172.947	0.0773315	1	1	1	GNPS-NIH-NATURALPRODUCTSLIBRARY_ROUND2_POSITIVE	Jadhav/Dorrestein	447.14	n/a	489.663	14	COC1=CC=C2C=C(N(C)C(=O)C3=NOC4C(O)C=CC(O)C4(O)C3)C(=O)OC2=C1OC	0	447.063	specs_ms.pklbin	CCMSLIB00000848485	25383	UPDATE-SINGLE-ANNOTATED-GOLD		specs_ms.pklbin
428	M+H	n/a	1	NCGC00347866-02!N-(7,8-dimethoxy-2-oxochromen-3-yl)-4a,5,8-trihydroxy-N-methyl-4,5,8,8a-tetrahydro-1,2-benzoxazine-3-carboxamide	isolated	lfnothias	446.133	spectra/specs_ms.pklbin428	InChI=1S/C21H22N2O9/c1-23(12-8-10-4-6-14(29-2)17(30-3)16(10)31-20(12)27)19(26)11-9-21(28)15(25)7-5-13(24)18(21)32-22-11/h4-8,13,15,18,24-25,28H,9H2,1-3H3	N/A	Maxis II HD Q-TOF Bruker	positive	LC-ESI	447.14	lib-00002.mgf	Gold	1	0.933497	199.292	0.0891113	1	1	1	GNPS-NIH-NATURALPRODUCTSLIBRARY_ROUND2_POSITIVE	Jadhav/Dorrestein	447.14	n/a	489.846	16	COC1=CC=C2C=C(N(C)C(=O)C3=NOC4C(O)C=CC(O)C4(O)C3)C(=O)OC2=C1OC	0	447.051	specs_ms.pklbin	CCMSLIB00000848485	35964	UPDATE-SINGLE-ANNOTATED-GOLD		specs_ms.pklbin
429	M+H	n/a	1	NCGC00347866-02!N-(7,8-dimethoxy-2-oxochromen-3-yl)-4a,5,8-trihydroxy-N-methyl-4,5,8,8a-tetrahydro-1,2-benzoxazine-3-carboxamide	isolated	lfnothias	446.133	spectra/specs_ms.pklbin429	InChI=1S/C21H22N2O9/c1-23(12-8-10-4-6-14(29-2)17(30-3)16(10)31-20(12)27)19(26)11-9-21(28)15(25)7-5-13(24)18(21)32-22-11/h4-8,13,15,18,24-25,28H,9H2,1-3H3	N/A	Maxis II HD Q-TOF Bruker	positive	LC-ESI	447.14	lib-00002.mgf	Gold	1	0.906828	201.817	0.0902405	1	1	1	GNPS-NIH-NATURALPRODUCTSLIBRARY_ROUND2_POSITIVE	Jadhav/Dorrestein	447.14	n/a	490.027	13	COC1=CC=C2C=C(N(C)C(=O)C3=NOC4C(O)C=CC(O)C4(O)C3)C(=O)OC2=C1OC	0	447.05	specs_ms.pklbin	CCMSLIB00000848485	30663	UPDATE-SINGLE-ANNOTATED-GOLD		specs_ms.pklbin
431	M+H	n/a	1	NCGC00347866-02!N-(7,8-dimethoxy-2-oxochromen-3-yl)-4a,5,8-trihydroxy-N-methyl-4,5,8,8a-tetrahydro-1,2-benzoxazine-3-carboxamide	isolated	lfnothias	446.133	spectra/specs_ms.pklbin431	InChI=1S/C21H22N2O9/c1-23(12-8-10-4-6-14(29-2)17(30-3)16(10)31-20(12)27)19(26)11-9-21(28)15(25)7-5-13(24)18(21)32-22-11/h4-8,13,15,18,24-25,28H,9H2,1-3H3	N/A	Maxis II HD Q-TOF Bruker	positive	LC-ESI	447.14	lib-00002.mgf	Gold	1	0.917416	193.217	0.0863953	1	1	1	GNPS-NIH-NATURALPRODUCTSLIBRARY_ROUND2_POSITIVE	Jadhav/Dorrestein	447.14	n/a	490.296	14	COC1=CC=C2C=C(N(C)C(=O)C3=NOC4C(O)C=CC(O)C4(O)C3)C(=O)OC2=C1OC	0	447.054	specs_ms.pklbin	CCMSLIB00000848485	31445	UPDATE-SINGLE-ANNOTATED-GOLD		specs_ms.pklbin
432	M+H	n/a	1	NCGC00347866-02!N-(7,8-dimethoxy-2-oxochromen-3-yl)-4a,5,8-trihydroxy-N-methyl-4,5,8,8a-tetrahydro-1,2-benzoxazine-3-carboxamide	isolated	lfnothias	446.133	spectra/specs_ms.pklbin432	InChI=1S/C21H22N2O9/c1-23(12-8-10-4-6-14(29-2)17(30-3)16(10)31-20(12)27)19(26)11-9-21(28)15(25)7-5-13(24)18(21)32-22-11/h4-8,13,15,18,24-25,28H,9H2,1-3H3	N/A	Maxis II HD Q-TOF Bruker	positive	LC-ESI	447.14	lib-00002.mgf	Gold	1	0.947192	197.176	0.0881653	1	1	1	GNPS-NIH-NATURALPRODUCTSLIBRARY_ROUND2_POSITIVE	Jadhav/Dorrestein	447.14	n/a	490.481	16	COC1=CC=C2C=C(N(C)C(=O)C3=NOC4C(O)C=CC(O)C4(O)C3)C(=O)OC2=C1OC	0	447.052	specs_ms.pklbin	CCMSLIB00000848485	42713	UPDATE-SINGLE-ANNOTATED-GOLD		specs_ms.pklbin
435	M+H	n/a	1	NCGC00347866-02!N-(7,8-dimethoxy-2-oxochromen-3-yl)-4a,5,8-trihydroxy-N-methyl-4,5,8,8a-tetrahydro-1,2-benzoxazine-3-carboxamide	isolated	lfnothias	446.133	spectra/specs_ms.pklbin435	InChI=1S/C21H22N2O9/c1-23(12-8-10-4-6-14(29-2)17(30-3)16(10)31-20(12)27)19(26)11-9-21(28)15(25)7-5-13(24)18(21)32-22-11/h4-8,13,15,18,24-25,28H,9H2,1-3H3	N/A	Maxis II HD Q-TOF Bruker	positive	LC-ESI	447.14	lib-00002.mgf	Gold	1	0.926951	211.713	0.0946655	1	1	1	GNPS-NIH-NATURALPRODUCTSLIBRARY_ROUND2_POSITIVE	Jadhav/Dorrestein	447.14	n/a	490.923	15	COC1=CC=C2C=C(N(C)C(=O)C3=NOC4C(O)C=CC(O)C4(O)C3)C(=O)OC2=C1OC	0	447.045	specs_ms.pklbin	CCMSLIB00000848485	39213	UPDATE-SINGLE-ANNOTATED-GOLD		specs_ms.pklbin
436	M+H	n/a	1	NCGC00347866-02!N-(7,8-dimethoxy-2-oxochromen-3-yl)-4a,5,8-trihydroxy-N-methyl-4,5,8,8a-tetrahydro-1,2-benzoxazine-3-carboxamide	isolated	lfnothias	446.133	spectra/specs_ms.pklbin436	InChI=1S/C21H22N2O9/c1-23(12-8-10-4-6-14(29-2)17(30-3)16(10)31-20(12)27)19(26)11-9-21(28)15(25)7-5-13(24)18(21)32-22-11/h4-8,13,15,18,24-25,28H,9H2,1-3H3	N/A	Maxis II HD Q-TOF Bruker	positive	LC-ESI	447.14	lib-00002.mgf	Gold	1	0.926836	179.363	0.0802002	1	1	1	GNPS-NIH-NATURALPRODUCTSLIBRARY_ROUND2_POSITIVE	Jadhav/Dorrestein	447.14	n/a	491.104	14	COC1=CC=C2C=C(N(C)C(=O)C3=NOC4C(O)C=CC(O)C4(O)C3)C(=O)OC2=C1OC	0	447.06	specs_ms.pklbin	CCMSLIB00000848485	37797	UPDATE-SINGLE-ANNOTATED-GOLD		specs_ms.pklbin
437	M+H	n/a	1	NCGC00347866-02!N-(7,8-dimethoxy-2-oxochromen-3-yl)-4a,5,8-trihydroxy-N-methyl-4,5,8,8a-tetrahydro-1,2-benzoxazine-3-carboxamide	isolated	lfnothias	446.133	spectra/specs_ms.pklbin437	InChI=1S/C21H22N2O9/c1-23(12-8-10-4-6-14(29-2)17(30-3)16(10)31-20(12)27)19(26)11-9-21(28)15(25)7-5-13(24)18(21)32-22-11/h4-8,13,15,18,24-25,28H,9H2,1-3H3	N/A	Maxis II HD Q-TOF Bruker	positive	LC-ESI	447.14	lib-00002.mgf	Gold	1	0.935004	183.185	0.0819092	1	1	1	GNPS-NIH-NATURALPRODUCTSLIBRARY_ROUND2_POSITIVE	Jadhav/Dorrestein	447.14	n/a	491.284	15	COC1=CC=C2C=C(N(C)C(=O)C3=NOC4C(O)C=CC(O)C4(O)C3)C(=O)OC2=C1OC	0	447.058	specs_ms.pklbin	CCMSLIB00000848485	38335	UPDATE-SINGLE-ANNOTATED-GOLD		specs_ms.pklbin
438	M+H	n/a	1	NCGC00347866-02!N-(7,8-dimethoxy-2-oxochromen-3-yl)-4a,5,8-trihydroxy-N-methyl-4,5,8,8a-tetrahydro-1,2-benzoxazine-3-carboxamide	isolated	lfnothias	446.133	spectra/specs_ms.pklbin438	InChI=1S/C21H22N2O9/c1-23(12-8-10-4-6-14(29-2)17(30-3)16(10)31-20(12)27)19(26)11-9-21(28)15(25)7-5-13(24)18(21)32-22-11/h4-8,13,15,18,24-25,28H,9H2,1-3H3	N/A	Maxis II HD Q-TOF Bruker	positive	LC-ESI	447.14	lib-00002.mgf	Gold	1	0.922329	171.992	0.0769043	1	1	1	GNPS-NIH-NATURALPRODUCTSLIBRARY_ROUND2_POSITIVE	Jadhav/Dorrestein	447.14	n/a	491.464	16	COC1=CC=C2C=C(N(C)C(=O)C3=NOC4C(O)C=CC(O)C4(O)C3)C(=O)OC2=C1OC	0	447.063	specs_ms.pklbin	CCMSLIB00000848485	39149	UPDATE-SINGLE-ANNOTATED-GOLD		specs_ms.pklbin
439	M+H	n/a	1	NCGC00347866-02!N-(7,8-dimethoxy-2-oxochromen-3-yl)-4a,5,8-trihydroxy-N-methyl-4,5,8,8a-tetrahydro-1,2-benzoxazine-3-carboxamide	isolated	lfnothias	446.133	spectra/specs_ms.pklbin439	InChI=1S/C21H22N2O9/c1-23(12-8-10-4-6-14(29-2)17(30-3)16(10)31-20(12)27)19(26)11-9-21(28)15(25)7-5-13(24)18(21)32-22-11/h4-8,13,15,18,24-25,28H,9H2,1-3H3	N/A	Maxis II HD Q-TOF Bruker	positive	LC-ESI	447.14	lib-00002.mgf	Gold	1	0.927526	180.864	0.0808716	1	1	1	GNPS-NIH-NATURALPRODUCTSLIBRARY_ROUND2_POSITIVE	Jadhav/Dorrestein	447.14	n/a	491.645	15	COC1=CC=C2C=C(N(C)C(=O)C3=NOC4C(O)C=CC(O)C4(O)C3)C(=O)OC2=C1OC	0	447.059	specs_ms.pklbin	CCMSLIB00000848485	45833	UPDATE-SINGLE-ANNOTATED-GOLD		specs_ms.pklbin
440	M+H	n/a	1	NCGC00347866-02!N-(7,8-dimethoxy-2-oxochromen-3-yl)-4a,5,8-trihydroxy-N-methyl-4,5,8,8a-tetrahydro-1,2-benzoxazine-3-carboxamide	isolated	lfnothias	446.133	spectra/specs_ms.pklbin440	InChI=1S/C21H22N2O9/c1-23(12-8-10-4-6-14(29-2)17(30-3)16(10)31-20(12)27)19(26)11-9-21(28)15(25)7-5-13(24)18(21)32-22-11/h4-8,13,15,18,24-25,28H,9H2,1-3H3	N/A	Maxis II HD Q-TOF Bruker	positive	LC-ESI	447.14	lib-00002.mgf	Gold	1	0.910724	193.627	0.0865784	1	1	1	GNPS-NIH-NATURALPRODUCTSLIBRARY_ROUND2_POSITIVE	Jadhav/Dorrestein	447.14	n/a	491.93	14	COC1=CC=C2C=C(N(C)C(=O)C3=NOC4C(O)C=CC(O)C4(O)C3)C(=O)OC2=C1OC	0	447.053	specs_ms.pklbin	CCMSLIB00000848485	44775	UPDATE-SINGLE-ANNOTATED-GOLD		specs_ms.pklbin
441	M+H	n/a	1	NCGC00347866-02!N-(7,8-dimethoxy-2-oxochromen-3-yl)-4a,5,8-trihydroxy-N-methyl-4,5,8,8a-tetrahydro-1,2-benzoxazine-3-carboxamide	isolated	lfnothias	446.133	spectra/specs_ms.pklbin441	InChI=1S/C21H22N2O9/c1-23(12-8-10-4-6-14(29-2)17(30-3)16(10)31-20(12)27)19(26)11-9-21(28)15(25)7-5-13(24)18(21)32-22-11/h4-8,13,15,18,24-25,28H,9H2,1-3H3	N/A	Maxis II HD Q-TOF Bruker	positive	LC-ESI	447.14	lib-00002.mgf	Gold	1	0.899247	197.517	0.0883179	1	1	1	GNPS-NIH-NATURALPRODUCTSLIBRARY_ROUND2_POSITIVE	Jadhav/Dorrestein	447.14	n/a	492.211	15	COC1=CC=C2C=C(N(C)C(=O)C3=NOC4C(O)C=CC(O)C4(O)C3)C(=O)OC2=C1OC	0	447.052	specs_ms.pklbin	CCMSLIB00000848485	39981	UPDATE-SINGLE-ANNOTATED-GOLD		specs_ms.pklbin
444	M+H	n/a	1	NCGC00347866-02!N-(7,8-dimethoxy-2-oxochromen-3-yl)-4a,5,8-trihydroxy-N-methyl-4,5,8,8a-tetrahydro-1,2-benzoxazine-3-carboxamide	isolated	lfnothias	446.133	spectra/specs_ms.pklbin444	InChI=1S/C21H22N2O9/c1-23(12-8-10-4-6-14(29-2)17(30-3)16(10)31-20(12)27)19(26)11-9-21(28)15(25)7-5-13(24)18(21)32-22-11/h4-8,13,15,18,24-25,28H,9H2,1-3H3	N/A	Maxis II HD Q-TOF Bruker	positive	LC-ESI	447.14	lib-00002.mgf	Gold	1	0.930843	209.939	0.0938721	1	1	1	GNPS-NIH-NATURALPRODUCTSLIBRARY_ROUND2_POSITIVE	Jadhav/Dorrestein	447.14	n/a	492.848	16	COC1=CC=C2C=C(N(C)C(=O)C3=NOC4C(O)C=CC(O)C4(O)C3)C(=O)OC2=C1OC	0	447.046	specs_ms.pklbin	CCMSLIB00000848485	32989	UPDATE-SINGLE-ANNOTATED-GOLD		specs_ms.pklbin
445	M+H	n/a	1	NCGC00347866-02!N-(7,8-dimethoxy-2-oxochromen-3-yl)-4a,5,8-trihydroxy-N-methyl-4,5,8,8a-tetrahydro-1,2-benzoxazine-3-carboxamide	isolated	lfnothias	446.133	spectra/specs_ms.pklbin445	InChI=1S/C21H22N2O9/c1-23(12-8-10-4-6-14(29-2)17(30-3)16(10)31-20(12)27)19(26)11-9-21(28)15(25)7-5-13(24)18(21)32-22-11/h4-8,13,15,18,24-25,28H,9H2,1-3H3	N/A	Maxis II HD Q-TOF Bruker	positive	LC-ESI	447.14	lib-00002.mgf	Gold	1	0.89061	166.463	0.0744324	1	1	1	GNPS-NIH-NATURALPRODUCTSLIBRARY_ROUND2_POSITIVE	Jadhav/Dorrestein	447.14	n/a	493.603	12	COC1=CC=C2C=C(N(C)C(=O)C3=NOC4C(O)C=CC(O)C4(O)C3)C(=O)OC2=C1OC	0	447.066	specs_ms.pklbin	CCMSLIB00000848485	24696	UPDATE-SINGLE-ANNOTATED-GOLD		specs_ms.pklbin
446	M+Na	33817-20-8	0	Pivampicillin	Crude		0	spectra/specs_ms.pklbin446	InChI=1S/C22H29N3O6S/c1-21(2,3)20(29)31-11-30-19(28)15-22(4,5)32-18-14(17(27)25(15)18)24-16(26)13(23)12-9-7-6-8-10-12/h6-10,13-15,18H,11,23H2,1-5H3,(H,24,26)/t13-,14-,15+,18-/m1/s1		qTof	Positive	LC-ESI	486.168	lib-00013.mgf	Bronze	3	0.747355	21.7818	0.0105896	0	0	1	GNPS-LIBRARY	Kudzanai Tapfuma	486.168		498.571	15	CC1([C@@H](N2[C@H](S1)[C@@H](C2=O)NC(=O)[C@@H](c3ccccc3)N)C(=O)OCOC(=O)C(C)(C)C)C	0	486.157	specs_ms.pklbin	CCMSLIB00005436022	4019	UPDATE-SINGLE-ANNOTATED-BRONZE		specs_ms.pklbin
470	M+CH3OH+H	13057-98-2	0	Benzylpenicilloic acid	Crude		479.147	spectra/specs_ms.pklbin470	InChI=1S/C16H20N2O5S/c1-16(2)12(15(22)23)18-13(24-16)11(14(20)21)17-10(19)8-9-6-4-3-5-7-9/h3-7,11-13,18H,8H2,1-2H3,(H,17,19)(H,20,21)(H,22,23)/t11-,12-,13?/m0/s1		qTof	Positive	LC-ESI	512.18	lib-00013.mgf	Bronze	3	0.767607	28.6002	0.0146484	0	0	1	GNPS-LIBRARY	Kudzanai Tapfuma	512.18		548.333	13	CC1([C@@H](NC(S1)[C@@H](C(=O)O)NC(=O)Cc2ccccc2)C(=O)O)C	0	512.195	specs_ms.pklbin	CCMSLIB00005436023	2862	UPDATE-SINGLE-ANNOTATED-BRONZE		specs_ms.pklbin
471	M+CH3OH+H	13057-98-2	0	Benzylpenicilloic acid	Crude		479.147	spectra/specs_ms.pklbin471	InChI=1S/C16H20N2O5S/c1-16(2)12(15(22)23)18-13(24-16)11(14(20)21)17-10(19)8-9-6-4-3-5-7-9/h3-7,11-13,18H,8H2,1-2H3,(H,17,19)(H,20,21)(H,22,23)/t11-,12-,13?/m0/s1		qTof	Positive	LC-ESI	512.18	lib-00013.mgf	Bronze	3	0.766199	21.4501	0.0109863	0	0	1	GNPS-LIBRARY	Kudzanai Tapfuma	512.18		549.177	13	CC1([C@@H](NC(S1)[C@@H](C(=O)O)NC(=O)Cc2ccccc2)C(=O)O)C	0	512.169	specs_ms.pklbin	CCMSLIB00005436023	2477	UPDATE-SINGLE-ANNOTATED-BRONZE		specs_ms.pklbin
473	M+CH3OH+H	13057-98-2	0	Benzylpenicilloic acid	Crude		479.147	spectra/specs_ms.pklbin473	InChI=1S/C16H20N2O5S/c1-16(2)12(15(22)23)18-13(24-16)11(14(20)21)17-10(19)8-9-6-4-3-5-7-9/h3-7,11-13,18H,8H2,1-2H3,(H,17,19)(H,20,21)(H,22,23)/t11-,12-,13?/m0/s1		qTof	Positive	LC-ESI	512.18	lib-00013.mgf	Bronze	3	0.787593	4.05169	0.0020752	0	0	1	GNPS-LIBRARY	Kudzanai Tapfuma	512.18		554.458	12	CC1([C@@H](NC(S1)[C@@H](C(=O)O)NC(=O)Cc2ccccc2)C(=O)O)C	0	512.182	specs_ms.pklbin	CCMSLIB00005436023	2412	UPDATE-SINGLE-ANNOTATED-BRONZE		specs_ms.pklbin
474	M+CH3OH+H	13057-98-2	0	Benzylpenicilloic acid	Crude		479.147	spectra/specs_ms.pklbin474	InChI=1S/C16H20N2O5S/c1-16(2)12(15(22)23)18-13(24-16)11(14(20)21)17-10(19)8-9-6-4-3-5-7-9/h3-7,11-13,18H,8H2,1-2H3,(H,17,19)(H,20,21)(H,22,23)/t11-,12-,13?/m0/s1		qTof	Positive	LC-ESI	512.18	lib-00013.mgf	Bronze	3	0.766682	1.90668	0.000976562	0	0	1	GNPS-LIBRARY	Kudzanai Tapfuma	512.18		555.406	14	CC1([C@@H](NC(S1)[C@@H](C(=O)O)NC(=O)Cc2ccccc2)C(=O)O)C	0	512.181	specs_ms.pklbin	CCMSLIB00005436023	3240	UPDATE-SINGLE-ANNOTATED-BRONZE		specs_ms.pklbin
476	M+Na	33817-20-8	0	Pivampicillin	Crude		0	spectra/specs_ms.pklbin476	InChI=1S/C22H29N3O6S/c1-21(2,3)20(29)31-11-30-19(28)15-22(4,5)32-18-14(17(27)25(15)18)24-16(26)13(23)12-9-7-6-8-10-12/h6-10,13-15,18H,11,23H2,1-5H3,(H,24,26)/t13-,14-,15+,18-/m1/s1		qTof	Positive	LC-ESI	486.168	lib-00013.mgf	Bronze	3	0.802962	4.6451	0.0022583	0	0	1	GNPS-LIBRARY	Kudzanai Tapfuma	486.168		556.556	14	CC1([C@@H](N2[C@H](S1)[C@@H](C2=O)NC(=O)[C@@H](c3ccccc3)N)C(=O)OCOC(=O)C(C)(C)C)C	0	486.166	specs_ms.pklbin	CCMSLIB00005436022	3043	UPDATE-SINGLE-ANNOTATED-BRONZE		specs_ms.pklbin
477	M+CH3OH+H	13057-98-2	0	Benzylpenicilloic acid	Crude		479.147	spectra/specs_ms.pklbin477	InChI=1S/C16H20N2O5S/c1-16(2)12(15(22)23)18-13(24-16)11(14(20)21)17-10(19)8-9-6-4-3-5-7-9/h3-7,11-13,18H,8H2,1-2H3,(H,17,19)(H,20,21)(H,22,23)/t11-,12-,13?/m0/s1		qTof	Positive	LC-ESI	512.18	lib-00013.mgf	Bronze	3	0.770121	4.40919	0.0022583	0	0	1	GNPS-LIBRARY	Kudzanai Tapfuma	512.18		557.129	16	CC1([C@@H](NC(S1)[C@@H](C(=O)O)NC(=O)Cc2ccccc2)C(=O)O)C	0	512.178	specs_ms.pklbin	CCMSLIB00005436023	3782	UPDATE-SINGLE-ANNOTATED-BRONZE		specs_ms.pklbin
479	M+Na	33817-20-8	0	Pivampicillin	Crude		0	spectra/specs_ms.pklbin479	InChI=1S/C22H29N3O6S/c1-21(2,3)20(29)31-11-30-19(28)15-22(4,5)32-18-14(17(27)25(15)18)24-16(26)13(23)12-9-7-6-8-10-12/h6-10,13-15,18H,11,23H2,1-5H3,(H,24,26)/t13-,14-,15+,18-/m1/s1		qTof	Positive	LC-ESI	486.168	lib-00013.mgf	Bronze	3	0.787267	0.251087	0.00012207	0	0	1	GNPS-LIBRARY	Kudzanai Tapfuma	486.168		557.679	16	CC1([C@@H](N2[C@H](S1)[C@@H](C2=O)NC(=O)[C@@H](c3ccccc3)N)C(=O)OCOC(=O)C(C)(C)C)C	0	486.168	specs_ms.pklbin	CCMSLIB00005436022	3588	UPDATE-SINGLE-ANNOTATED-BRONZE		specs_ms.pklbin
480	M+CH3OH+H	13057-98-2	0	Benzylpenicilloic acid	Crude		479.147	spectra/specs_ms.pklbin480	InChI=1S/C16H20N2O5S/c1-16(2)12(15(22)23)18-13(24-16)11(14(20)21)17-10(19)8-9-6-4-3-5-7-9/h3-7,11-13,18H,8H2,1-2H3,(H,17,19)(H,20,21)(H,22,23)/t11-,12-,13?/m0/s1		qTof	Positive	LC-ESI	512.18	lib-00013.mgf	Bronze	3	0.710058	2.62168	0.00134277	0	0	1	GNPS-LIBRARY	Kudzanai Tapfuma	512.18		557.765	11	CC1([C@@H](NC(S1)[C@@H](C(=O)O)NC(=O)Cc2ccccc2)C(=O)O)C	0	512.181	specs_ms.pklbin	CCMSLIB00005436023	2372	UPDATE-SINGLE-ANNOTATED-BRONZE		specs_ms.pklbin
481	M+Na	33817-20-8	0	Pivampicillin	Crude		0	spectra/specs_ms.pklbin481	InChI=1S/C22H29N3O6S/c1-21(2,3)20(29)31-11-30-19(28)15-22(4,5)32-18-14(17(27)25(15)18)24-16(26)13(23)12-9-7-6-8-10-12/h6-10,13-15,18H,11,23H2,1-5H3,(H,24,26)/t13-,14-,15+,18-/m1/s1		qTof	Positive	LC-ESI	486.168	lib-00013.mgf	Bronze	3	0.836381	11.9266	0.00579834	0	0	1	GNPS-LIBRARY	Kudzanai Tapfuma	486.168		558.131	16	CC1([C@@H](N2[C@H](S1)[C@@H](C2=O)NC(=O)[C@@H](c3ccccc3)N)C(=O)OCOC(=O)C(C)(C)C)C	0	486.162	specs_ms.pklbin	CCMSLIB00005436022	4729	UPDATE-SINGLE-ANNOTATED-BRONZE		specs_ms.pklbin
484	M+CH3OH+H	13057-98-2	0	Benzylpenicilloic acid	Crude		479.147	spectra/specs_ms.pklbin484	InChI=1S/C16H20N2O5S/c1-16(2)12(15(22)23)18-13(24-16)11(14(20)21)17-10(19)8-9-6-4-3-5-7-9/h3-7,11-13,18H,8H2,1-2H3,(H,17,19)(H,20,21)(H,22,23)/t11-,12-,13?/m0/s1		qTof	Positive	LC-ESI	512.18	lib-00013.mgf	Bronze	3	0.794979	13.2276	0.0067749	0	0	1	GNPS-LIBRARY	Kudzanai Tapfuma	512.18		558.867	17	CC1([C@@H](NC(S1)[C@@H](C(=O)O)NC(=O)Cc2ccccc2)C(=O)O)C	0	512.173	specs_ms.pklbin	CCMSLIB00005436023	3224	UPDATE-SINGLE-ANNOTATED-BRONZE		specs_ms.pklbin
485	M+Na	33817-20-8	0	Pivampicillin	Crude		0	spectra/specs_ms.pklbin485	InChI=1S/C22H29N3O6S/c1-21(2,3)20(29)31-11-30-19(28)15-22(4,5)32-18-14(17(27)25(15)18)24-16(26)13(23)12-9-7-6-8-10-12/h6-10,13-15,18H,11,23H2,1-5H3,(H,24,26)/t13-,14-,15+,18-/m1/s1		qTof	Positive	LC-ESI	486.168	lib-00013.mgf	Bronze	3	0.785935	13.8098	0.00671387	0	0	1	GNPS-LIBRARY	Kudzanai Tapfuma	486.168		559.134	16	CC1([C@@H](N2[C@H](S1)[C@@H](C2=O)NC(=O)[C@@H](c3ccccc3)N)C(=O)OCOC(=O)C(C)(C)C)C	0	486.161	specs_ms.pklbin	CCMSLIB00005436022	6611	UPDATE-SINGLE-ANNOTATED-BRONZE		specs_ms.pklbin
490	M+Na	33817-20-8	0	Pivampicillin	Crude		0	spectra/specs_ms.pklbin490	InChI=1S/C22H29N3O6S/c1-21(2,3)20(29)31-11-30-19(28)15-22(4,5)32-18-14(17(27)25(15)18)24-16(26)13(23)12-9-7-6-8-10-12/h6-10,13-15,18H,11,23H2,1-5H3,(H,24,26)/t13-,14-,15+,18-/m1/s1		qTof	Positive	LC-ESI	486.168	lib-00013.mgf	Bronze	3	0.84609	7.0932	0.00344849	0	0	1	GNPS-LIBRARY	Kudzanai Tapfuma	486.168		560.126	17	CC1([C@@H](N2[C@H](S1)[C@@H](C2=O)NC(=O)[C@@H](c3ccccc3)N)C(=O)OCOC(=O)C(C)(C)C)C	0	486.165	specs_ms.pklbin	CCMSLIB00005436022	10520	UPDATE-SINGLE-ANNOTATED-BRONZE		specs_ms.pklbin
493	M+Na	33817-20-8	0	Pivampicillin	Crude		0	spectra/specs_ms.pklbin493	InChI=1S/C22H29N3O6S/c1-21(2,3)20(29)31-11-30-19(28)15-22(4,5)32-18-14(17(27)25(15)18)24-16(26)13(23)12-9-7-6-8-10-12/h6-10,13-15,18H,11,23H2,1-5H3,(H,24,26)/t13-,14-,15+,18-/m1/s1		qTof	Positive	LC-ESI	486.168	lib-00013.mgf	Bronze	3	0.904947	1.06712	0.000518799	0	0	1	GNPS-LIBRARY	Kudzanai Tapfuma	486.168		560.763	21	CC1([C@@H](N2[C@H](S1)[C@@H](C2=O)NC(=O)[C@@H](c3ccccc3)N)C(=O)OCOC(=O)C(C)(C)C)C	0	486.167	specs_ms.pklbin	CCMSLIB00005436022	13326	UPDATE-SINGLE-ANNOTATED-BRONZE		specs_ms.pklbin
495	M+Na	33817-20-8	0	Pivampicillin	Crude		0	spectra/specs_ms.pklbin495	InChI=1S/C22H29N3O6S/c1-21(2,3)20(29)31-11-30-19(28)15-22(4,5)32-18-14(17(27)25(15)18)24-16(26)13(23)12-9-7-6-8-10-12/h6-10,13-15,18H,11,23H2,1-5H3,(H,24,26)/t13-,14-,15+,18-/m1/s1		qTof	Positive	LC-ESI	486.168	lib-00013.mgf	Bronze	3	0.846375	8.22309	0.0039978	0	0	1	GNPS-LIBRARY	Kudzanai Tapfuma	486.168		561.123	16	CC1([C@@H](N2[C@H](S1)[C@@H](C2=O)NC(=O)[C@@H](c3ccccc3)N)C(=O)OCOC(=O)C(C)(C)C)C	0	486.172	specs_ms.pklbin	CCMSLIB00005436022	12079	UPDATE-SINGLE-ANNOTATED-BRONZE		specs_ms.pklbin
496	M+Na	33817-20-8	0	Pivampicillin	Crude		0	spectra/specs_ms.pklbin496	InChI=1S/C22H29N3O6S/c1-21(2,3)20(29)31-11-30-19(28)15-22(4,5)32-18-14(17(27)25(15)18)24-16(26)13(23)12-9-7-6-8-10-12/h6-10,13-15,18H,11,23H2,1-5H3,(H,24,26)/t13-,14-,15+,18-/m1/s1		qTof	Positive	LC-ESI	486.168	lib-00013.mgf	Bronze	3	0.87052	12.3032	0.00598145	0	0	1	GNPS-LIBRARY	Kudzanai Tapfuma	486.168		561.302	18	CC1([C@@H](N2[C@H](S1)[C@@H](C2=O)NC(=O)[C@@H](c3ccccc3)N)C(=O)OCOC(=O)C(C)(C)C)C	0	486.162	specs_ms.pklbin	CCMSLIB00005436022	14779	UPDATE-SINGLE-ANNOTATED-BRONZE		specs_ms.pklbin
497	M+Na	33817-20-8	0	Pivampicillin	Crude		0	spectra/specs_ms.pklbin497	InChI=1S/C22H29N3O6S/c1-21(2,3)20(29)31-11-30-19(28)15-22(4,5)32-18-14(17(27)25(15)18)24-16(26)13(23)12-9-7-6-8-10-12/h6-10,13-15,18H,11,23H2,1-5H3,(H,24,26)/t13-,14-,15+,18-/m1/s1		qTof	Positive	LC-ESI	486.168	lib-00013.mgf	Bronze	3	0.873657	5.02173	0.00244141	0	0	1	GNPS-LIBRARY	Kudzanai Tapfuma	486.168		561.479	19	CC1([C@@H](N2[C@H](S1)[C@@H](C2=O)NC(=O)[C@@H](c3ccccc3)N)C(=O)OCOC(=O)C(C)(C)C)C	0	486.166	specs_ms.pklbin	CCMSLIB00005436022	18289	UPDATE-SINGLE-ANNOTATED-BRONZE		specs_ms.pklbin
498	M+Na	33817-20-8	0	Pivampicillin	Crude		0	spectra/specs_ms.pklbin498	InChI=1S/C22H29N3O6S/c1-21(2,3)20(29)31-11-30-19(28)15-22(4,5)32-18-14(17(27)25(15)18)24-16(26)13(23)12-9-7-6-8-10-12/h6-10,13-15,18H,11,23H2,1-5H3,(H,24,26)/t13-,14-,15+,18-/m1/s1		qTof	Positive	LC-ESI	486.168	lib-00013.mgf	Bronze	3	0.872601	8.22309	0.0039978	0	0	1	GNPS-LIBRARY	Kudzanai Tapfuma	486.168		561.661	18	CC1([C@@H](N2[C@H](S1)[C@@H](C2=O)NC(=O)[C@@H](c3ccccc3)N)C(=O)OCOC(=O)C(C)(C)C)C	0	486.164	specs_ms.pklbin	CCMSLIB00005436022	16451	UPDATE-SINGLE-ANNOTATED-BRONZE		specs_ms.pklbin
499	M+Na	33817-20-8	0	Pivampicillin	Crude		0	spectra/specs_ms.pklbin499	InChI=1S/C22H29N3O6S/c1-21(2,3)20(29)31-11-30-19(28)15-22(4,5)32-18-14(17(27)25(15)18)24-16(26)13(23)12-9-7-6-8-10-12/h6-10,13-15,18H,11,23H2,1-5H3,(H,24,26)/t13-,14-,15+,18-/m1/s1		qTof	Positive	LC-ESI	486.168	lib-00013.mgf	Bronze	3	0.956446	0.75326	0.000366211	0	0	1	GNPS-LIBRARY	Kudzanai Tapfuma	486.168		561.844	37	CC1([C@@H](N2[C@H](S1)[C@@H](C2=O)NC(=O)[C@@H](c3ccccc3)N)C(=O)OCOC(=O)C(C)(C)C)C	0	486.168	specs_ms.pklbin	CCMSLIB00005436022	20086	UPDATE-SINGLE-ANNOTATED-BRONZE		specs_ms.pklbin
500	M+Na	33817-20-8	0	Pivampicillin	Crude		0	spectra/specs_ms.pklbin500	InChI=1S/C22H29N3O6S/c1-21(2,3)20(29)31-11-30-19(28)15-22(4,5)32-18-14(17(27)25(15)18)24-16(26)13(23)12-9-7-6-8-10-12/h6-10,13-15,18H,11,23H2,1-5H3,(H,24,26)/t13-,14-,15+,18-/m1/s1		qTof	Positive	LC-ESI	486.168	lib-00013.mgf	Bronze	3	0.907943	7.03043	0.00341797	0	0	1	GNPS-LIBRARY	Kudzanai Tapfuma	486.168		562.029	23	CC1([C@@H](N2[C@H](S1)[C@@H](C2=O)NC(=O)[C@@H](c3ccccc3)N)C(=O)OCOC(=O)C(C)(C)C)C	0	486.165	specs_ms.pklbin	CCMSLIB00005436022	22353	UPDATE-SINGLE-ANNOTATED-BRONZE		specs_ms.pklbin
501	M+Na	33817-20-8	0	Pivampicillin	Crude		0	spectra/specs_ms.pklbin501	InChI=1S/C22H29N3O6S/c1-21(2,3)20(29)31-11-30-19(28)15-22(4,5)32-18-14(17(27)25(15)18)24-16(26)13(23)12-9-7-6-8-10-12/h6-10,13-15,18H,11,23H2,1-5H3,(H,24,26)/t13-,14-,15+,18-/m1/s1		qTof	Positive	LC-ESI	486.168	lib-00013.mgf	Bronze	3	0.873465	3.3269	0.00161743	0	0	1	GNPS-LIBRARY	Kudzanai Tapfuma	486.168		562.218	21	CC1([C@@H](N2[C@H](S1)[C@@H](C2=O)NC(=O)[C@@H](c3ccccc3)N)C(=O)OCOC(=O)C(C)(C)C)C	0	486.17	specs_ms.pklbin	CCMSLIB00005436022	25465	UPDATE-SINGLE-ANNOTATED-BRONZE		specs_ms.pklbin
502	M+Na	33817-20-8	0	Pivampicillin	Crude		0	spectra/specs_ms.pklbin502	InChI=1S/C22H29N3O6S/c1-21(2,3)20(29)31-11-30-19(28)15-22(4,5)32-18-14(17(27)25(15)18)24-16(26)13(23)12-9-7-6-8-10-12/h6-10,13-15,18H,11,23H2,1-5H3,(H,24,26)/t13-,14-,15+,18-/m1/s1		qTof	Positive	LC-ESI	486.168	lib-00013.mgf	Bronze	3	0.874236	5.33559	0.00259399	0	0	1	GNPS-LIBRARY	Kudzanai Tapfuma	486.168		562.394	19	CC1([C@@H](N2[C@H](S1)[C@@H](C2=O)NC(=O)[C@@H](c3ccccc3)N)C(=O)OCOC(=O)C(C)(C)C)C	0	486.165	specs_ms.pklbin	CCMSLIB00005436022	24205	UPDATE-SINGLE-ANNOTATED-BRONZE		specs_ms.pklbin
503	M+Na	33817-20-8	0	Pivampicillin	Crude		0	spectra/specs_ms.pklbin503	InChI=1S/C22H29N3O6S/c1-21(2,3)20(29)31-11-30-19(28)15-22(4,5)32-18-14(17(27)25(15)18)24-16(26)13(23)12-9-7-6-8-10-12/h6-10,13-15,18H,11,23H2,1-5H3,(H,24,26)/t13-,14-,15+,18-/m1/s1		qTof	Positive	LC-ESI	486.168	lib-00013.mgf	Bronze	3	0.893456	6.52825	0.00317383	0	0	1	GNPS-LIBRARY	Kudzanai Tapfuma	486.168		562.578	22	CC1([C@@H](N2[C@H](S1)[C@@H](C2=O)NC(=O)[C@@H](c3ccccc3)N)C(=O)OCOC(=O)C(C)(C)C)C	0	486.165	specs_ms.pklbin	CCMSLIB00005436022	25823	UPDATE-SINGLE-ANNOTATED-BRONZE		specs_ms.pklbin
504	M+Na	33817-20-8	0	Pivampicillin	Crude		0	spectra/specs_ms.pklbin504	InChI=1S/C22H29N3O6S/c1-21(2,3)20(29)31-11-30-19(28)15-22(4,5)32-18-14(17(27)25(15)18)24-16(26)13(23)12-9-7-6-8-10-12/h6-10,13-15,18H,11,23H2,1-5H3,(H,24,26)/t13-,14-,15+,18-/m1/s1		qTof	Positive	LC-ESI	486.168	lib-00013.mgf	Bronze	3	0.882251	11.55	0.00561523	0	0	1	GNPS-LIBRARY	Kudzanai Tapfuma	486.168		562.758	20	CC1([C@@H](N2[C@H](S1)[C@@H](C2=O)NC(=O)[C@@H](c3ccccc3)N)C(=O)OCOC(=O)C(C)(C)C)C	0	486.174	specs_ms.pklbin	CCMSLIB00005436022	24009	UPDATE-SINGLE-ANNOTATED-BRONZE		specs_ms.pklbin
505	M+Na	33817-20-8	0	Pivampicillin	Crude		0	spectra/specs_ms.pklbin505	InChI=1S/C22H29N3O6S/c1-21(2,3)20(29)31-11-30-19(28)15-22(4,5)32-18-14(17(27)25(15)18)24-16(26)13(23)12-9-7-6-8-10-12/h6-10,13-15,18H,11,23H2,1-5H3,(H,24,26)/t13-,14-,15+,18-/m1/s1		qTof	Positive	LC-ESI	486.168	lib-00013.mgf	Bronze	3	0.882784	6.08885	0.00296021	0	0	1	GNPS-LIBRARY	Kudzanai Tapfuma	486.168		563.033	23	CC1([C@@H](N2[C@H](S1)[C@@H](C2=O)NC(=O)[C@@H](c3ccccc3)N)C(=O)OCOC(=O)C(C)(C)C)C	0	486.171	specs_ms.pklbin	CCMSLIB00005436022	27895	UPDATE-SINGLE-ANNOTATED-BRONZE		specs_ms.pklbin
506	M+Na	33817-20-8	0	Pivampicillin	Crude		0	spectra/specs_ms.pklbin506	InChI=1S/C22H29N3O6S/c1-21(2,3)20(29)31-11-30-19(28)15-22(4,5)32-18-14(17(27)25(15)18)24-16(26)13(23)12-9-7-6-8-10-12/h6-10,13-15,18H,11,23H2,1-5H3,(H,24,26)/t13-,14-,15+,18-/m1/s1		qTof	Positive	LC-ESI	486.168	lib-00013.mgf	Bronze	3	0.871791	0.502173	0.000244141	0	0	1	GNPS-LIBRARY	Kudzanai Tapfuma	486.168		563.213	20	CC1([C@@H](N2[C@H](S1)[C@@H](C2=O)NC(=O)[C@@H](c3ccccc3)N)C(=O)OCOC(=O)C(C)(C)C)C	0	486.168	specs_ms.pklbin	CCMSLIB00005436022	28410	UPDATE-SINGLE-ANNOTATED-BRONZE		specs_ms.pklbin
507	M+Na	33817-20-8	0	Pivampicillin	Crude		0	spectra/specs_ms.pklbin507	InChI=1S/C22H29N3O6S/c1-21(2,3)20(29)31-11-30-19(28)15-22(4,5)32-18-14(17(27)25(15)18)24-16(26)13(23)12-9-7-6-8-10-12/h6-10,13-15,18H,11,23H2,1-5H3,(H,24,26)/t13-,14-,15+,18-/m1/s1		qTof	Positive	LC-ESI	486.168	lib-00013.mgf	Bronze	3	0.884235	11.1106	0.00540161	0	0	1	GNPS-LIBRARY	Kudzanai Tapfuma	486.168		563.395	22	CC1([C@@H](N2[C@H](S1)[C@@H](C2=O)NC(=O)[C@@H](c3ccccc3)N)C(=O)OCOC(=O)C(C)(C)C)C	0	486.173	specs_ms.pklbin	CCMSLIB00005436022	29752	UPDATE-SINGLE-ANNOTATED-BRONZE		specs_ms.pklbin
508	M+Na	33817-20-8	0	Pivampicillin	Crude		0	spectra/specs_ms.pklbin508	InChI=1S/C22H29N3O6S/c1-21(2,3)20(29)31-11-30-19(28)15-22(4,5)32-18-14(17(27)25(15)18)24-16(26)13(23)12-9-7-6-8-10-12/h6-10,13-15,18H,11,23H2,1-5H3,(H,24,26)/t13-,14-,15+,18-/m1/s1		qTof	Positive	LC-ESI	486.168	lib-00013.mgf	Bronze	3	0.873975	2.8875	0.00140381	0	0	1	GNPS-LIBRARY	Kudzanai Tapfuma	486.168		563.581	20	CC1([C@@H](N2[C@H](S1)[C@@H](C2=O)NC(=O)[C@@H](c3ccccc3)N)C(=O)OCOC(=O)C(C)(C)C)C	0	486.167	specs_ms.pklbin	CCMSLIB00005436022	27826	UPDATE-SINGLE-ANNOTATED-BRONZE		specs_ms.pklbin
511	M+Na	33817-20-8	0	Pivampicillin	Crude		0	spectra/specs_ms.pklbin511	InChI=1S/C22H29N3O6S/c1-21(2,3)20(29)31-11-30-19(28)15-22(4,5)32-18-14(17(27)25(15)18)24-16(26)13(23)12-9-7-6-8-10-12/h6-10,13-15,18H,11,23H2,1-5H3,(H,24,26)/t13-,14-,15+,18-/m1/s1		qTof	Positive	LC-ESI	486.168	lib-00013.mgf	Bronze	3	0.865207	16.1323	0.00784302	0	0	1	GNPS-LIBRARY	Kudzanai Tapfuma	486.168		564.971	20	CC1([C@@H](N2[C@H](S1)[C@@H](C2=O)NC(=O)[C@@H](c3ccccc3)N)C(=O)OCOC(=O)C(C)(C)C)C	0	486.176	specs_ms.pklbin	CCMSLIB00005436022	17394	UPDATE-SINGLE-ANNOTATED-BRONZE		specs_ms.pklbin
515	M+CH3OH+H	13057-98-2	0	Benzylpenicilloic acid	Crude		479.147	spectra/specs_ms.pklbin515	InChI=1S/C16H20N2O5S/c1-16(2)12(15(22)23)18-13(24-16)11(14(20)21)17-10(19)8-9-6-4-3-5-7-9/h3-7,11-13,18H,8H2,1-2H3,(H,17,19)(H,20,21)(H,22,23)/t11-,12-,13?/m0/s1		qTof	Positive	LC-ESI	512.18	lib-00013.mgf	Bronze	3	0.764793	4.17086	0.00213623	0	0	1	GNPS-LIBRARY	Kudzanai Tapfuma	512.18		565.804	15	CC1([C@@H](NC(S1)[C@@H](C(=O)O)NC(=O)Cc2ccccc2)C(=O)O)C	0	512.182	specs_ms.pklbin	CCMSLIB00005436023	3531	UPDATE-SINGLE-ANNOTATED-BRONZE		specs_ms.pklbin
517	M+CH3OH+H	13057-98-2	0	Benzylpenicilloic acid	Crude		479.147	spectra/specs_ms.pklbin517	InChI=1S/C16H20N2O5S/c1-16(2)12(15(22)23)18-13(24-16)11(14(20)21)17-10(19)8-9-6-4-3-5-7-9/h3-7,11-13,18H,8H2,1-2H3,(H,17,19)(H,20,21)(H,22,23)/t11-,12-,13?/m0/s1		qTof	Positive	LC-ESI	512.18	lib-00013.mgf	Bronze	3	0.827893	8.22255	0.00421143	0	0	1	GNPS-LIBRARY	Kudzanai Tapfuma	512.18		566.173	18	CC1([C@@H](NC(S1)[C@@H](C(=O)O)NC(=O)Cc2ccccc2)C(=O)O)C	0	512.176	specs_ms.pklbin	CCMSLIB00005436023	3709	UPDATE-SINGLE-ANNOTATED-BRONZE		specs_ms.pklbin
523	M+CH3OH+H	13057-98-2	0	Benzylpenicilloic acid	Crude		479.147	spectra/specs_ms.pklbin523	InChI=1S/C16H20N2O5S/c1-16(2)12(15(22)23)18-13(24-16)11(14(20)21)17-10(19)8-9-6-4-3-5-7-9/h3-7,11-13,18H,8H2,1-2H3,(H,17,19)(H,20,21)(H,22,23)/t11-,12-,13?/m0/s1		qTof	Positive	LC-ESI	512.18	lib-00013.mgf	Bronze	3	0.819922	8.10338	0.00415039	0	0	1	GNPS-LIBRARY	Kudzanai Tapfuma	512.18		568.22	16	CC1([C@@H](NC(S1)[C@@H](C(=O)O)NC(=O)Cc2ccccc2)C(=O)O)C	0	512.176	specs_ms.pklbin	CCMSLIB00005436023	3589	UPDATE-SINGLE-ANNOTATED-BRONZE		specs_ms.pklbin
525	M+CH3OH+H	13057-98-2	0	Benzylpenicilloic acid	Crude		479.147	spectra/specs_ms.pklbin525	InChI=1S/C16H20N2O5S/c1-16(2)12(15(22)23)18-13(24-16)11(14(20)21)17-10(19)8-9-6-4-3-5-7-9/h3-7,11-13,18H,8H2,1-2H3,(H,17,19)(H,20,21)(H,22,23)/t11-,12-,13?/m0/s1		qTof	Positive	LC-ESI	512.18	lib-00013.mgf	Bronze	3	0.801842	5.1242	0.00262451	0	0	1	GNPS-LIBRARY	Kudzanai Tapfuma	512.18		569.518	12	CC1([C@@H](NC(S1)[C@@H](C(=O)O)NC(=O)Cc2ccccc2)C(=O)O)C	0	512.183	specs_ms.pklbin	CCMSLIB00005436023	3772	UPDATE-SINGLE-ANNOTATED-BRONZE		specs_ms.pklbin
526	M+CH3OH+H	13057-98-2	0	Benzylpenicilloic acid	Crude		479.147	spectra/specs_ms.pklbin526	InChI=1S/C16H20N2O5S/c1-16(2)12(15(22)23)18-13(24-16)11(14(20)21)17-10(19)8-9-6-4-3-5-7-9/h3-7,11-13,18H,8H2,1-2H3,(H,17,19)(H,20,21)(H,22,23)/t11-,12-,13?/m0/s1		qTof	Positive	LC-ESI	512.18	lib-00013.mgf	Bronze	3	0.8172	21.5693	0.0110474	0	0	1	GNPS-LIBRARY	Kudzanai Tapfuma	512.18		570.268	14	CC1([C@@H](NC(S1)[C@@H](C(=O)O)NC(=O)Cc2ccccc2)C(=O)O)C	0	512.169	specs_ms.pklbin	CCMSLIB00005436023	4433	UPDATE-SINGLE-ANNOTATED-BRONZE		specs_ms.pklbin
527	M+CH3OH+H	13057-98-2	0	Benzylpenicilloic acid	Crude		479.147	spectra/specs_ms.pklbin527	InChI=1S/C16H20N2O5S/c1-16(2)12(15(22)23)18-13(24-16)11(14(20)21)17-10(19)8-9-6-4-3-5-7-9/h3-7,11-13,18H,8H2,1-2H3,(H,17,19)(H,20,21)(H,22,23)/t11-,12-,13?/m0/s1		qTof	Positive	LC-ESI	512.18	lib-00013.mgf	Bronze	3	0.808106	1.66834	0.000854492	0	0	1	GNPS-LIBRARY	Kudzanai Tapfuma	512.18		570.551	17	CC1([C@@H](NC(S1)[C@@H](C(=O)O)NC(=O)Cc2ccccc2)C(=O)O)C	0	512.179	specs_ms.pklbin	CCMSLIB00005436023	3827	UPDATE-SINGLE-ANNOTATED-BRONZE		specs_ms.pklbin
530	M+CH3OH+H	13057-98-2	0	Benzylpenicilloic acid	Crude		479.147	spectra/specs_ms.pklbin530	InChI=1S/C16H20N2O5S/c1-16(2)12(15(22)23)18-13(24-16)11(14(20)21)17-10(19)8-9-6-4-3-5-7-9/h3-7,11-13,18H,8H2,1-2H3,(H,17,19)(H,20,21)(H,22,23)/t11-,12-,13?/m0/s1		qTof	Positive	LC-ESI	512.18	lib-00013.mgf	Bronze	3	0.808452	6.67337	0.00341797	0	0	1	GNPS-LIBRARY	Kudzanai Tapfuma	512.18		571.744	14	CC1([C@@H](NC(S1)[C@@H](C(=O)O)NC(=O)Cc2ccccc2)C(=O)O)C	0	512.183	specs_ms.pklbin	CCMSLIB00005436023	3855	UPDATE-SINGLE-ANNOTATED-BRONZE		specs_ms.pklbin
533	M+CH3OH+H	13057-98-2	0	Benzylpenicilloic acid	Crude		479.147	spectra/specs_ms.pklbin533	InChI=1S/C16H20N2O5S/c1-16(2)12(15(22)23)18-13(24-16)11(14(20)21)17-10(19)8-9-6-4-3-5-7-9/h3-7,11-13,18H,8H2,1-2H3,(H,17,19)(H,20,21)(H,22,23)/t11-,12-,13?/m0/s1		qTof	Positive	LC-ESI	512.18	lib-00013.mgf	Bronze	3	0.780254	8.46089	0.0043335	0	0	1	GNPS-LIBRARY	Kudzanai Tapfuma	512.18		572.854	12	CC1([C@@H](NC(S1)[C@@H](C(=O)O)NC(=O)Cc2ccccc2)C(=O)O)C	0	512.176	specs_ms.pklbin	CCMSLIB00005436023	3496	UPDATE-SINGLE-ANNOTATED-BRONZE		specs_ms.pklbin
543	[M+H]	134-96-3	1	ReSpect:PS108702 Syringaldehyde|Syringic aldehyde|Syringylaldehyde|Syringealdehyde|Gallaldehyde 3,5-dimethyl ether|4-Hydroxy-3,5-dimethoxybenzaldehyde|3,5-Dimethoxy-4-hydroxybenzene carbonal	Isolated	ReSpect	0	spectra/specs_ms.pklbin543	N/A	N/A	Flow-injection QqQ/MS	Positive	ESI	183.2	lib-00009.mgf	Bronze	3	0.774608	943.596	0.172867	0	0	1	RESPECT	Putative ReSpect Match	183.2	N/A	575.904	6	COC1=CC(=CC(=C1O)OC)C=O	0	183.027	specs_ms.pklbin	CCMSLIB00000219752	1047	UPDATE-SINGLE-ANNOTATED-BRONZE		specs_ms.pklbin
566	M+CH3OH+H	13057-98-2	0	Benzylpenicilloic acid	Crude		479.147	spectra/specs_ms.pklbin566	InChI=1S/C16H20N2O5S/c1-16(2)12(15(22)23)18-13(24-16)11(14(20)21)17-10(19)8-9-6-4-3-5-7-9/h3-7,11-13,18H,8H2,1-2H3,(H,17,19)(H,20,21)(H,22,23)/t11-,12-,13?/m0/s1		qTof	Positive	LC-ESI	512.18	lib-00013.mgf	Bronze	3	0.816995	6.43504	0.0032959	0	0	1	GNPS-LIBRARY	Kudzanai Tapfuma	512.18		580.76	18	CC1([C@@H](NC(S1)[C@@H](C(=O)O)NC(=O)Cc2ccccc2)C(=O)O)C	0	512.177	specs_ms.pklbin	CCMSLIB00005436023	4226	UPDATE-SINGLE-ANNOTATED-BRONZE		specs_ms.pklbin
567	M+CH3OH+H	13057-98-2	0	Benzylpenicilloic acid	Crude		479.147	spectra/specs_ms.pklbin567	InChI=1S/C16H20N2O5S/c1-16(2)12(15(22)23)18-13(24-16)11(14(20)21)17-10(19)8-9-6-4-3-5-7-9/h3-7,11-13,18H,8H2,1-2H3,(H,17,19)(H,20,21)(H,22,23)/t11-,12-,13?/m0/s1		qTof	Positive	LC-ESI	512.18	lib-00013.mgf	Bronze	3	0.810183	8.58005	0.00439453	0	0	1	GNPS-LIBRARY	Kudzanai Tapfuma	512.18		581.509	17	CC1([C@@H](NC(S1)[C@@H](C(=O)O)NC(=O)Cc2ccccc2)C(=O)O)C	0	512.184	specs_ms.pklbin	CCMSLIB00005436023	4258	UPDATE-SINGLE-ANNOTATED-BRONZE		specs_ms.pklbin
568	M+CH3OH+H	13057-98-2	0	Benzylpenicilloic acid	Crude		479.147	spectra/specs_ms.pklbin568	InChI=1S/C16H20N2O5S/c1-16(2)12(15(22)23)18-13(24-16)11(14(20)21)17-10(19)8-9-6-4-3-5-7-9/h3-7,11-13,18H,8H2,1-2H3,(H,17,19)(H,20,21)(H,22,23)/t11-,12-,13?/m0/s1		qTof	Positive	LC-ESI	512.18	lib-00013.mgf	Bronze	3	0.834507	17.2793	0.0088501	0	0	1	GNPS-LIBRARY	Kudzanai Tapfuma	512.18		583.3	18	CC1([C@@H](NC(S1)[C@@H](C(=O)O)NC(=O)Cc2ccccc2)C(=O)O)C	0	512.189	specs_ms.pklbin	CCMSLIB00005436023	4877	UPDATE-SINGLE-ANNOTATED-BRONZE		specs_ms.pklbin
569	M+CH3OH+H	13057-98-2	0	Benzylpenicilloic acid	Crude		479.147	spectra/specs_ms.pklbin569	InChI=1S/C16H20N2O5S/c1-16(2)12(15(22)23)18-13(24-16)11(14(20)21)17-10(19)8-9-6-4-3-5-7-9/h3-7,11-13,18H,8H2,1-2H3,(H,17,19)(H,20,21)(H,22,23)/t11-,12-,13?/m0/s1		qTof	Positive	LC-ESI	512.18	lib-00013.mgf	Bronze	3	0.802175	5.24337	0.00268555	0	0	1	GNPS-LIBRARY	Kudzanai Tapfuma	512.18		584.062	15	CC1([C@@H](NC(S1)[C@@H](C(=O)O)NC(=O)Cc2ccccc2)C(=O)O)C	0	512.183	specs_ms.pklbin	CCMSLIB00005436023	4392	UPDATE-SINGLE-ANNOTATED-BRONZE		specs_ms.pklbin
570	M+CH3OH+H	13057-98-2	0	Benzylpenicilloic acid	Crude		479.147	spectra/specs_ms.pklbin570	InChI=1S/C16H20N2O5S/c1-16(2)12(15(22)23)18-13(24-16)11(14(20)21)17-10(19)8-9-6-4-3-5-7-9/h3-7,11-13,18H,8H2,1-2H3,(H,17,19)(H,20,21)(H,22,23)/t11-,12-,13?/m0/s1		qTof	Positive	LC-ESI	512.18	lib-00013.mgf	Bronze	3	0.814062	1.54918	0.000793457	0	0	1	GNPS-LIBRARY	Kudzanai Tapfuma	512.18		585.083	16	CC1([C@@H](NC(S1)[C@@H](C(=O)O)NC(=O)Cc2ccccc2)C(=O)O)C	0	512.181	specs_ms.pklbin	CCMSLIB00005436023	5060	UPDATE-SINGLE-ANNOTATED-BRONZE		specs_ms.pklbin
571	M+CH3OH+H	13057-98-2	0	Benzylpenicilloic acid	Crude		479.147	spectra/specs_ms.pklbin571	InChI=1S/C16H20N2O5S/c1-16(2)12(15(22)23)18-13(24-16)11(14(20)21)17-10(19)8-9-6-4-3-5-7-9/h3-7,11-13,18H,8H2,1-2H3,(H,17,19)(H,20,21)(H,22,23)/t11-,12-,13?/m0/s1		qTof	Positive	LC-ESI	512.18	lib-00013.mgf	Bronze	3	0.818127	19.0668	0.00976562	0	0	1	GNPS-LIBRARY	Kudzanai Tapfuma	512.18		587.011	15	CC1([C@@H](NC(S1)[C@@H](C(=O)O)NC(=O)Cc2ccccc2)C(=O)O)C	0	512.17	specs_ms.pklbin	CCMSLIB00005436023	5233	UPDATE-SINGLE-ANNOTATED-BRONZE		specs_ms.pklbin
572	M+CH3OH+H	13057-98-2	0	Benzylpenicilloic acid	Crude		479.147	spectra/specs_ms.pklbin572	InChI=1S/C16H20N2O5S/c1-16(2)12(15(22)23)18-13(24-16)11(14(20)21)17-10(19)8-9-6-4-3-5-7-9/h3-7,11-13,18H,8H2,1-2H3,(H,17,19)(H,20,21)(H,22,23)/t11-,12-,13?/m0/s1		qTof	Positive	LC-ESI	512.18	lib-00013.mgf	Bronze	3	0.820358	14.6576	0.00750732	0	0	1	GNPS-LIBRARY	Kudzanai Tapfuma	512.18		587.291	17	CC1([C@@H](NC(S1)[C@@H](C(=O)O)NC(=O)Cc2ccccc2)C(=O)O)C	0	512.188	specs_ms.pklbin	CCMSLIB00005436023	4957	UPDATE-SINGLE-ANNOTATED-BRONZE		specs_ms.pklbin
573	M+CH3OH+H	13057-98-2	0	Benzylpenicilloic acid	Crude		479.147	spectra/specs_ms.pklbin573	InChI=1S/C16H20N2O5S/c1-16(2)12(15(22)23)18-13(24-16)11(14(20)21)17-10(19)8-9-6-4-3-5-7-9/h3-7,11-13,18H,8H2,1-2H3,(H,17,19)(H,20,21)(H,22,23)/t11-,12-,13?/m0/s1		qTof	Positive	LC-ESI	512.18	lib-00013.mgf	Bronze	3	0.847031	5.00503	0.00256348	0	0	1	GNPS-LIBRARY	Kudzanai Tapfuma	512.18		588.695	16	CC1([C@@H](NC(S1)[C@@H](C(=O)O)NC(=O)Cc2ccccc2)C(=O)O)C	0	512.183	specs_ms.pklbin	CCMSLIB00005436023	3842	UPDATE-SINGLE-ANNOTATED-BRONZE		specs_ms.pklbin
574	M+CH3OH+H	13057-98-2	0	Benzylpenicilloic acid	Crude		479.147	spectra/specs_ms.pklbin574	InChI=1S/C16H20N2O5S/c1-16(2)12(15(22)23)18-13(24-16)11(14(20)21)17-10(19)8-9-6-4-3-5-7-9/h3-7,11-13,18H,8H2,1-2H3,(H,17,19)(H,20,21)(H,22,23)/t11-,12-,13?/m0/s1		qTof	Positive	LC-ESI	512.18	lib-00013.mgf	Bronze	3	0.814152	5.8392	0.00299072	0	0	1	GNPS-LIBRARY	Kudzanai Tapfuma	512.18		589.82	14	CC1([C@@H](NC(S1)[C@@H](C(=O)O)NC(=O)Cc2ccccc2)C(=O)O)C	0	512.183	specs_ms.pklbin	CCMSLIB00005436023	4025	UPDATE-SINGLE-ANNOTATED-BRONZE		specs_ms.pklbin
575	M+CH3OH+H	13057-98-2	0	Benzylpenicilloic acid	Crude		479.147	spectra/specs_ms.pklbin575	InChI=1S/C16H20N2O5S/c1-16(2)12(15(22)23)18-13(24-16)11(14(20)21)17-10(19)8-9-6-4-3-5-7-9/h3-7,11-13,18H,8H2,1-2H3,(H,17,19)(H,20,21)(H,22,23)/t11-,12-,13?/m0/s1		qTof	Positive	LC-ESI	512.18	lib-00013.mgf	Bronze	3	0.815797	5.00503	0.00256348	0	0	1	GNPS-LIBRARY	Kudzanai Tapfuma	512.18		590.678	15	CC1([C@@H](NC(S1)[C@@H](C(=O)O)NC(=O)Cc2ccccc2)C(=O)O)C	0	512.183	specs_ms.pklbin	CCMSLIB00005436023	5803	UPDATE-SINGLE-ANNOTATED-BRONZE		specs_ms.pklbin
576	M+CH3OH+H	13057-98-2	0	Benzylpenicilloic acid	Crude		479.147	spectra/specs_ms.pklbin576	InChI=1S/C16H20N2O5S/c1-16(2)12(15(22)23)18-13(24-16)11(14(20)21)17-10(19)8-9-6-4-3-5-7-9/h3-7,11-13,18H,8H2,1-2H3,(H,17,19)(H,20,21)(H,22,23)/t11-,12-,13?/m0/s1		qTof	Positive	LC-ESI	512.18	lib-00013.mgf	Bronze	3	0.809483	11.5592	0.00592041	0	0	1	GNPS-LIBRARY	Kudzanai Tapfuma	512.18		591.044	16	CC1([C@@H](NC(S1)[C@@H](C(=O)O)NC(=O)Cc2ccccc2)C(=O)O)C	0	512.174	specs_ms.pklbin	CCMSLIB00005436023	5521	UPDATE-SINGLE-ANNOTATED-BRONZE		specs_ms.pklbin
577	M+CH3OH+H	13057-98-2	0	Benzylpenicilloic acid	Crude		479.147	spectra/specs_ms.pklbin577	InChI=1S/C16H20N2O5S/c1-16(2)12(15(22)23)18-13(24-16)11(14(20)21)17-10(19)8-9-6-4-3-5-7-9/h3-7,11-13,18H,8H2,1-2H3,(H,17,19)(H,20,21)(H,22,23)/t11-,12-,13?/m0/s1		qTof	Positive	LC-ESI	512.18	lib-00013.mgf	Bronze	3	0.825013	17.1601	0.00878906	0	0	1	GNPS-LIBRARY	Kudzanai Tapfuma	512.18		591.787	17	CC1([C@@H](NC(S1)[C@@H](C(=O)O)NC(=O)Cc2ccccc2)C(=O)O)C	0	512.189	specs_ms.pklbin	CCMSLIB00005436023	4713	UPDATE-SINGLE-ANNOTATED-BRONZE		specs_ms.pklbin
578	M+CH3OH+H	13057-98-2	0	Benzylpenicilloic acid	Crude		479.147	spectra/specs_ms.pklbin578	InChI=1S/C16H20N2O5S/c1-16(2)12(15(22)23)18-13(24-16)11(14(20)21)17-10(19)8-9-6-4-3-5-7-9/h3-7,11-13,18H,8H2,1-2H3,(H,17,19)(H,20,21)(H,22,23)/t11-,12-,13?/m0/s1		qTof	Positive	LC-ESI	512.18	lib-00013.mgf	Bronze	3	0.811575	13.4659	0.00689697	0	0	1	GNPS-LIBRARY	Kudzanai Tapfuma	512.18		592.067	15	CC1([C@@H](NC(S1)[C@@H](C(=O)O)NC(=O)Cc2ccccc2)C(=O)O)C	0	512.173	specs_ms.pklbin	CCMSLIB00005436023	5278	UPDATE-SINGLE-ANNOTATED-BRONZE		specs_ms.pklbin
579	M+CH3OH+H	13057-98-2	0	Benzylpenicilloic acid	Crude		479.147	spectra/specs_ms.pklbin579	InChI=1S/C16H20N2O5S/c1-16(2)12(15(22)23)18-13(24-16)11(14(20)21)17-10(19)8-9-6-4-3-5-7-9/h3-7,11-13,18H,8H2,1-2H3,(H,17,19)(H,20,21)(H,22,23)/t11-,12-,13?/m0/s1		qTof	Positive	LC-ESI	512.18	lib-00013.mgf	Bronze	3	0.839005	1.31084	0.000671387	0	0	1	GNPS-LIBRARY	Kudzanai Tapfuma	512.18		592.804	16	CC1([C@@H](NC(S1)[C@@H](C(=O)O)NC(=O)Cc2ccccc2)C(=O)O)C	0	512.181	specs_ms.pklbin	CCMSLIB00005436023	5033	UPDATE-SINGLE-ANNOTATED-BRONZE		specs_ms.pklbin
581	M+CH3OH+H	13057-98-2	0	Benzylpenicilloic acid	Crude		479.147	spectra/specs_ms.pklbin581	InChI=1S/C16H20N2O5S/c1-16(2)12(15(22)23)18-13(24-16)11(14(20)21)17-10(19)8-9-6-4-3-5-7-9/h3-7,11-13,18H,8H2,1-2H3,(H,17,19)(H,20,21)(H,22,23)/t11-,12-,13?/m0/s1		qTof	Positive	LC-ESI	512.18	lib-00013.mgf	Bronze	3	0.799367	5.4817	0.00280762	0	0	1	GNPS-LIBRARY	Kudzanai Tapfuma	512.18		594.78	16	CC1([C@@H](NC(S1)[C@@H](C(=O)O)NC(=O)Cc2ccccc2)C(=O)O)C	0	512.177	specs_ms.pklbin	CCMSLIB00005436023	5680	UPDATE-SINGLE-ANNOTATED-BRONZE		specs_ms.pklbin
582	M+CH3OH+H	13057-98-2	0	Benzylpenicilloic acid	Crude		479.147	spectra/specs_ms.pklbin582	InChI=1S/C16H20N2O5S/c1-16(2)12(15(22)23)18-13(24-16)11(14(20)21)17-10(19)8-9-6-4-3-5-7-9/h3-7,11-13,18H,8H2,1-2H3,(H,17,19)(H,20,21)(H,22,23)/t11-,12-,13?/m0/s1		qTof	Positive	LC-ESI	512.18	lib-00013.mgf	Bronze	3	0.850954	11.6784	0.00598145	0	0	1	GNPS-LIBRARY	Kudzanai Tapfuma	512.18		595.241	17	CC1([C@@H](NC(S1)[C@@H](C(=O)O)NC(=O)Cc2ccccc2)C(=O)O)C	0	512.174	specs_ms.pklbin	CCMSLIB00005436023	4642	UPDATE-SINGLE-ANNOTATED-BRONZE		specs_ms.pklbin
583	M+CH3OH+H	13057-98-2	0	Benzylpenicilloic acid	Crude		479.147	spectra/specs_ms.pklbin583	InChI=1S/C16H20N2O5S/c1-16(2)12(15(22)23)18-13(24-16)11(14(20)21)17-10(19)8-9-6-4-3-5-7-9/h3-7,11-13,18H,8H2,1-2H3,(H,17,19)(H,20,21)(H,22,23)/t11-,12-,13?/m0/s1		qTof	Positive	LC-ESI	512.18	lib-00013.mgf	Bronze	3	0.813336	2.38335	0.0012207	0	0	1	GNPS-LIBRARY	Kudzanai Tapfuma	512.18		595.619	16	CC1([C@@H](NC(S1)[C@@H](C(=O)O)NC(=O)Cc2ccccc2)C(=O)O)C	0	512.179	specs_ms.pklbin	CCMSLIB00005436023	4984	UPDATE-SINGLE-ANNOTATED-BRONZE		specs_ms.pklbin
584	M+CH3OH+H	13057-98-2	0	Benzylpenicilloic acid	Crude		479.147	spectra/specs_ms.pklbin584	InChI=1S/C16H20N2O5S/c1-16(2)12(15(22)23)18-13(24-16)11(14(20)21)17-10(19)8-9-6-4-3-5-7-9/h3-7,11-13,18H,8H2,1-2H3,(H,17,19)(H,20,21)(H,22,23)/t11-,12-,13?/m0/s1		qTof	Positive	LC-ESI	512.18	lib-00013.mgf	Bronze	3	0.842385	0.238335	0.00012207	0	0	1	GNPS-LIBRARY	Kudzanai Tapfuma	512.18		596.001	16	CC1([C@@H](NC(S1)[C@@H](C(=O)O)NC(=O)Cc2ccccc2)C(=O)O)C	0	512.18	specs_ms.pklbin	CCMSLIB00005436023	5847	UPDATE-SINGLE-ANNOTATED-BRONZE		specs_ms.pklbin
585	M+CH3OH+H	13057-98-2	0	Benzylpenicilloic acid	Crude		479.147	spectra/specs_ms.pklbin585	InChI=1S/C16H20N2O5S/c1-16(2)12(15(22)23)18-13(24-16)11(14(20)21)17-10(19)8-9-6-4-3-5-7-9/h3-7,11-13,18H,8H2,1-2H3,(H,17,19)(H,20,21)(H,22,23)/t11-,12-,13?/m0/s1		qTof	Positive	LC-ESI	512.18	lib-00013.mgf	Bronze	3	0.842391	8.10338	0.00415039	0	0	1	GNPS-LIBRARY	Kudzanai Tapfuma	512.18		596.472	17	CC1([C@@H](NC(S1)[C@@H](C(=O)O)NC(=O)Cc2ccccc2)C(=O)O)C	0	512.184	specs_ms.pklbin	CCMSLIB00005436023	4214	UPDATE-SINGLE-ANNOTATED-BRONZE		specs_ms.pklbin
586	M+CH3OH+H	13057-98-2	0	Benzylpenicilloic acid	Crude		479.147	spectra/specs_ms.pklbin586	InChI=1S/C16H20N2O5S/c1-16(2)12(15(22)23)18-13(24-16)11(14(20)21)17-10(19)8-9-6-4-3-5-7-9/h3-7,11-13,18H,8H2,1-2H3,(H,17,19)(H,20,21)(H,22,23)/t11-,12-,13?/m0/s1		qTof	Positive	LC-ESI	512.18	lib-00013.mgf	Bronze	3	0.81865	19.5435	0.0100098	0	0	1	GNPS-LIBRARY	Kudzanai Tapfuma	512.18		596.752	16	CC1([C@@H](NC(S1)[C@@H](C(=O)O)NC(=O)Cc2ccccc2)C(=O)O)C	0	512.17	specs_ms.pklbin	CCMSLIB00005436023	6209	UPDATE-SINGLE-ANNOTATED-BRONZE		specs_ms.pklbin
587	M+CH3OH+H	13057-98-2	0	Benzylpenicilloic acid	Crude		479.147	spectra/specs_ms.pklbin587	InChI=1S/C16H20N2O5S/c1-16(2)12(15(22)23)18-13(24-16)11(14(20)21)17-10(19)8-9-6-4-3-5-7-9/h3-7,11-13,18H,8H2,1-2H3,(H,17,19)(H,20,21)(H,22,23)/t11-,12-,13?/m0/s1		qTof	Positive	LC-ESI	512.18	lib-00013.mgf	Bronze	3	0.823478	7.86505	0.00402832	0	0	1	GNPS-LIBRARY	Kudzanai Tapfuma	512.18		597.033	14	CC1([C@@H](NC(S1)[C@@H](C(=O)O)NC(=O)Cc2ccccc2)C(=O)O)C	0	512.176	specs_ms.pklbin	CCMSLIB00005436023	5850	UPDATE-SINGLE-ANNOTATED-BRONZE		specs_ms.pklbin
588	M+CH3OH+H	13057-98-2	0	Benzylpenicilloic acid	Crude		479.147	spectra/specs_ms.pklbin588	InChI=1S/C16H20N2O5S/c1-16(2)12(15(22)23)18-13(24-16)11(14(20)21)17-10(19)8-9-6-4-3-5-7-9/h3-7,11-13,18H,8H2,1-2H3,(H,17,19)(H,20,21)(H,22,23)/t11-,12-,13?/m0/s1		qTof	Positive	LC-ESI	512.18	lib-00013.mgf	Bronze	3	0.84692	2.38335	0.0012207	0	0	1	GNPS-LIBRARY	Kudzanai Tapfuma	512.18		597.311	16	CC1([C@@H](NC(S1)[C@@H](C(=O)O)NC(=O)Cc2ccccc2)C(=O)O)C	0	512.181	specs_ms.pklbin	CCMSLIB00005436023	6549	UPDATE-SINGLE-ANNOTATED-BRONZE		specs_ms.pklbin
589	M+CH3OH+H	13057-98-2	0	Benzylpenicilloic acid	Crude		479.147	spectra/specs_ms.pklbin589	InChI=1S/C16H20N2O5S/c1-16(2)12(15(22)23)18-13(24-16)11(14(20)21)17-10(19)8-9-6-4-3-5-7-9/h3-7,11-13,18H,8H2,1-2H3,(H,17,19)(H,20,21)(H,22,23)/t11-,12-,13?/m0/s1		qTof	Positive	LC-ESI	512.18	lib-00013.mgf	Bronze	3	0.823943	22.5226	0.0115356	0	0	1	GNPS-LIBRARY	Kudzanai Tapfuma	512.18		599.865	14	CC1([C@@H](NC(S1)[C@@H](C(=O)O)NC(=O)Cc2ccccc2)C(=O)O)C	0	512.168	specs_ms.pklbin	CCMSLIB00005436023	5835	UPDATE-SINGLE-ANNOTATED-BRONZE		specs_ms.pklbin
590	M+CH3OH+H	13057-98-2	0	Benzylpenicilloic acid	Crude		479.147	spectra/specs_ms.pklbin590	InChI=1S/C16H20N2O5S/c1-16(2)12(15(22)23)18-13(24-16)11(14(20)21)17-10(19)8-9-6-4-3-5-7-9/h3-7,11-13,18H,8H2,1-2H3,(H,17,19)(H,20,21)(H,22,23)/t11-,12-,13?/m0/s1		qTof	Positive	LC-ESI	512.18	lib-00013.mgf	Bronze	3	0.839837	6.79254	0.003479	0	0	1	GNPS-LIBRARY	Kudzanai Tapfuma	512.18		600.137	17	CC1([C@@H](NC(S1)[C@@H](C(=O)O)NC(=O)Cc2ccccc2)C(=O)O)C	0	512.177	specs_ms.pklbin	CCMSLIB00005436023	6520	UPDATE-SINGLE-ANNOTATED-BRONZE		specs_ms.pklbin
591	M+CH3OH+H	13057-98-2	0	Benzylpenicilloic acid	Crude		479.147	spectra/specs_ms.pklbin591	InChI=1S/C16H20N2O5S/c1-16(2)12(15(22)23)18-13(24-16)11(14(20)21)17-10(19)8-9-6-4-3-5-7-9/h3-7,11-13,18H,8H2,1-2H3,(H,17,19)(H,20,21)(H,22,23)/t11-,12-,13?/m0/s1		qTof	Positive	LC-ESI	512.18	lib-00013.mgf	Bronze	3	0.844124	14.7768	0.00756836	0	0	1	GNPS-LIBRARY	Kudzanai Tapfuma	512.18		600.795	14	CC1([C@@H](NC(S1)[C@@H](C(=O)O)NC(=O)Cc2ccccc2)C(=O)O)C	0	512.172	specs_ms.pklbin	CCMSLIB00005436023	4985	UPDATE-SINGLE-ANNOTATED-BRONZE		specs_ms.pklbin
592	M+CH3OH+H	13057-98-2	0	Benzylpenicilloic acid	Crude		479.147	spectra/specs_ms.pklbin592	InChI=1S/C16H20N2O5S/c1-16(2)12(15(22)23)18-13(24-16)11(14(20)21)17-10(19)8-9-6-4-3-5-7-9/h3-7,11-13,18H,8H2,1-2H3,(H,17,19)(H,20,21)(H,22,23)/t11-,12-,13?/m0/s1		qTof	Positive	LC-ESI	512.18	lib-00013.mgf	Bronze	3	0.816348	36.1077	0.0184937	0	0	1	GNPS-LIBRARY	Kudzanai Tapfuma	512.18		601.16	17	CC1([C@@H](NC(S1)[C@@H](C(=O)O)NC(=O)Cc2ccccc2)C(=O)O)C	0	512.161	specs_ms.pklbin	CCMSLIB00005436023	6301	UPDATE-SINGLE-ANNOTATED-BRONZE		specs_ms.pklbin
593	M+CH3OH+H	13057-98-2	0	Benzylpenicilloic acid	Crude		479.147	spectra/specs_ms.pklbin593	InChI=1S/C16H20N2O5S/c1-16(2)12(15(22)23)18-13(24-16)11(14(20)21)17-10(19)8-9-6-4-3-5-7-9/h3-7,11-13,18H,8H2,1-2H3,(H,17,19)(H,20,21)(H,22,23)/t11-,12-,13?/m0/s1		qTof	Positive	LC-ESI	512.18	lib-00013.mgf	Bronze	3	0.820351	4.05169	0.0020752	0	0	1	GNPS-LIBRARY	Kudzanai Tapfuma	512.18		601.435	16	CC1([C@@H](NC(S1)[C@@H](C(=O)O)NC(=O)Cc2ccccc2)C(=O)O)C	0	512.178	specs_ms.pklbin	CCMSLIB00005436023	5849	UPDATE-SINGLE-ANNOTATED-BRONZE		specs_ms.pklbin
594	M+CH3OH+H	13057-98-2	0	Benzylpenicilloic acid	Crude		479.147	spectra/specs_ms.pklbin594	InChI=1S/C16H20N2O5S/c1-16(2)12(15(22)23)18-13(24-16)11(14(20)21)17-10(19)8-9-6-4-3-5-7-9/h3-7,11-13,18H,8H2,1-2H3,(H,17,19)(H,20,21)(H,22,23)/t11-,12-,13?/m0/s1		qTof	Positive	LC-ESI	512.18	lib-00013.mgf	Bronze	3	0.810887	16.5643	0.00848389	0	0	1	GNPS-LIBRARY	Kudzanai Tapfuma	512.18		601.901	14	CC1([C@@H](NC(S1)[C@@H](C(=O)O)NC(=O)Cc2ccccc2)C(=O)O)C	0	512.188	specs_ms.pklbin	CCMSLIB00005436023	5380	UPDATE-SINGLE-ANNOTATED-BRONZE		specs_ms.pklbin
595	M+CH3OH+H	13057-98-2	0	Benzylpenicilloic acid	Crude		479.147	spectra/specs_ms.pklbin595	InChI=1S/C16H20N2O5S/c1-16(2)12(15(22)23)18-13(24-16)11(14(20)21)17-10(19)8-9-6-4-3-5-7-9/h3-7,11-13,18H,8H2,1-2H3,(H,17,19)(H,20,21)(H,22,23)/t11-,12-,13?/m0/s1		qTof	Positive	LC-ESI	512.18	lib-00013.mgf	Bronze	3	0.821396	1.31084	0.000671387	0	0	1	GNPS-LIBRARY	Kudzanai Tapfuma	512.18		602.275	17	CC1([C@@H](NC(S1)[C@@H](C(=O)O)NC(=O)Cc2ccccc2)C(=O)O)C	0	512.181	specs_ms.pklbin	CCMSLIB00005436023	6660	UPDATE-SINGLE-ANNOTATED-BRONZE		specs_ms.pklbin
596	M+CH3OH+H	13057-98-2	0	Benzylpenicilloic acid	Crude		479.147	spectra/specs_ms.pklbin596	InChI=1S/C16H20N2O5S/c1-16(2)12(15(22)23)18-13(24-16)11(14(20)21)17-10(19)8-9-6-4-3-5-7-9/h3-7,11-13,18H,8H2,1-2H3,(H,17,19)(H,20,21)(H,22,23)/t11-,12-,13?/m0/s1		qTof	Positive	LC-ESI	512.18	lib-00013.mgf	Bronze	3	0.805686	10.8442	0.0055542	0	0	1	GNPS-LIBRARY	Kudzanai Tapfuma	512.18		602.544	14	CC1([C@@H](NC(S1)[C@@H](C(=O)O)NC(=O)Cc2ccccc2)C(=O)O)C	0	512.174	specs_ms.pklbin	CCMSLIB00005436023	6263	UPDATE-SINGLE-ANNOTATED-BRONZE		specs_ms.pklbin
597	M+CH3OH+H	13057-98-2	0	Benzylpenicilloic acid	Crude		479.147	spectra/specs_ms.pklbin597	InChI=1S/C16H20N2O5S/c1-16(2)12(15(22)23)18-13(24-16)11(14(20)21)17-10(19)8-9-6-4-3-5-7-9/h3-7,11-13,18H,8H2,1-2H3,(H,17,19)(H,20,21)(H,22,23)/t11-,12-,13?/m0/s1		qTof	Positive	LC-ESI	512.18	lib-00013.mgf	Bronze	3	0.827968	5.00503	0.00256348	0	0	1	GNPS-LIBRARY	Kudzanai Tapfuma	512.18		604.616	16	CC1([C@@H](NC(S1)[C@@H](C(=O)O)NC(=O)Cc2ccccc2)C(=O)O)C	0	512.183	specs_ms.pklbin	CCMSLIB00005436023	5971	UPDATE-SINGLE-ANNOTATED-BRONZE		specs_ms.pklbin
598	M+CH3OH+H	13057-98-2	0	Benzylpenicilloic acid	Crude		479.147	spectra/specs_ms.pklbin598	InChI=1S/C16H20N2O5S/c1-16(2)12(15(22)23)18-13(24-16)11(14(20)21)17-10(19)8-9-6-4-3-5-7-9/h3-7,11-13,18H,8H2,1-2H3,(H,17,19)(H,20,21)(H,22,23)/t11-,12-,13?/m0/s1		qTof	Positive	LC-ESI	512.18	lib-00013.mgf	Bronze	3	0.864077	10.9634	0.00561523	0	0	1	GNPS-LIBRARY	Kudzanai Tapfuma	512.18		605.654	17	CC1([C@@H](NC(S1)[C@@H](C(=O)O)NC(=O)Cc2ccccc2)C(=O)O)C	0	512.174	specs_ms.pklbin	CCMSLIB00005436023	6238	UPDATE-SINGLE-ANNOTATED-BRONZE		specs_ms.pklbin
600	M+CH3OH+H	13057-98-2	0	Benzylpenicilloic acid	Crude		479.147	spectra/specs_ms.pklbin600	InChI=1S/C16H20N2O5S/c1-16(2)12(15(22)23)18-13(24-16)11(14(20)21)17-10(19)8-9-6-4-3-5-7-9/h3-7,11-13,18H,8H2,1-2H3,(H,17,19)(H,20,21)(H,22,23)/t11-,12-,13?/m0/s1		qTof	Positive	LC-ESI	512.18	lib-00013.mgf	Bronze	3	0.855738	14.3001	0.00732422	0	0	1	GNPS-LIBRARY	Kudzanai Tapfuma	512.18		606.411	17	CC1([C@@H](NC(S1)[C@@H](C(=O)O)NC(=O)Cc2ccccc2)C(=O)O)C	0	512.173	specs_ms.pklbin	CCMSLIB00005436023	8023	UPDATE-SINGLE-ANNOTATED-BRONZE		specs_ms.pklbin
604	M+CH3OH+H	13057-98-2	0	Benzylpenicilloic acid	Crude		479.147	spectra/specs_ms.pklbin604	InChI=1S/C16H20N2O5S/c1-16(2)12(15(22)23)18-13(24-16)11(14(20)21)17-10(19)8-9-6-4-3-5-7-9/h3-7,11-13,18H,8H2,1-2H3,(H,17,19)(H,20,21)(H,22,23)/t11-,12-,13?/m0/s1		qTof	Positive	LC-ESI	512.18	lib-00013.mgf	Bronze	3	0.816346	2.62168	0.00134277	0	0	1	GNPS-LIBRARY	Kudzanai Tapfuma	512.18		608.181	16	CC1([C@@H](NC(S1)[C@@H](C(=O)O)NC(=O)Cc2ccccc2)C(=O)O)C	0	512.179	specs_ms.pklbin	CCMSLIB00005436023	6185	UPDATE-SINGLE-ANNOTATED-BRONZE		specs_ms.pklbin
606	M+CH3OH+H	13057-98-2	0	Benzylpenicilloic acid	Crude		479.147	spectra/specs_ms.pklbin606	InChI=1S/C16H20N2O5S/c1-16(2)12(15(22)23)18-13(24-16)11(14(20)21)17-10(19)8-9-6-4-3-5-7-9/h3-7,11-13,18H,8H2,1-2H3,(H,17,19)(H,20,21)(H,22,23)/t11-,12-,13?/m0/s1		qTof	Positive	LC-ESI	512.18	lib-00013.mgf	Bronze	3	0.832442	9.29506	0.00476074	0	0	1	GNPS-LIBRARY	Kudzanai Tapfuma	512.18		608.929	19	CC1([C@@H](NC(S1)[C@@H](C(=O)O)NC(=O)Cc2ccccc2)C(=O)O)C	0	512.185	specs_ms.pklbin	CCMSLIB00005436023	5997	UPDATE-SINGLE-ANNOTATED-BRONZE		specs_ms.pklbin
607	M+CH3OH+H	13057-98-2	0	Benzylpenicilloic acid	Crude		479.147	spectra/specs_ms.pklbin607	InChI=1S/C16H20N2O5S/c1-16(2)12(15(22)23)18-13(24-16)11(14(20)21)17-10(19)8-9-6-4-3-5-7-9/h3-7,11-13,18H,8H2,1-2H3,(H,17,19)(H,20,21)(H,22,23)/t11-,12-,13?/m0/s1		qTof	Positive	LC-ESI	512.18	lib-00013.mgf	Bronze	3	0.828676	17.2793	0.0088501	0	0	1	GNPS-LIBRARY	Kudzanai Tapfuma	512.18		609.666	15	CC1([C@@H](NC(S1)[C@@H](C(=O)O)NC(=O)Cc2ccccc2)C(=O)O)C	0	512.189	specs_ms.pklbin	CCMSLIB00005436023	6638	UPDATE-SINGLE-ANNOTATED-BRONZE		specs_ms.pklbin
608	M+CH3OH+H	13057-98-2	0	Benzylpenicilloic acid	Crude		479.147	spectra/specs_ms.pklbin608	InChI=1S/C16H20N2O5S/c1-16(2)12(15(22)23)18-13(24-16)11(14(20)21)17-10(19)8-9-6-4-3-5-7-9/h3-7,11-13,18H,8H2,1-2H3,(H,17,19)(H,20,21)(H,22,23)/t11-,12-,13?/m0/s1		qTof	Positive	LC-ESI	512.18	lib-00013.mgf	Bronze	3	0.850634	14.1809	0.00726318	0	0	1	GNPS-LIBRARY	Kudzanai Tapfuma	512.18		610.034	17	CC1([C@@H](NC(S1)[C@@H](C(=O)O)NC(=O)Cc2ccccc2)C(=O)O)C	0	512.173	specs_ms.pklbin	CCMSLIB00005436023	6057	UPDATE-SINGLE-ANNOTATED-BRONZE		specs_ms.pklbin
622	M+CH3OH+H	13057-98-2	0	Benzylpenicilloic acid	Crude		479.147	spectra/specs_ms.pklbin622	InChI=1S/C16H20N2O5S/c1-16(2)12(15(22)23)18-13(24-16)11(14(20)21)17-10(19)8-9-6-4-3-5-7-9/h3-7,11-13,18H,8H2,1-2H3,(H,17,19)(H,20,21)(H,22,23)/t11-,12-,13?/m0/s1		qTof	Positive	LC-ESI	512.18	lib-00013.mgf	Bronze	3	0.858259	15.4918	0.00793457	0	0	1	GNPS-LIBRARY	Kudzanai Tapfuma	512.18		612.666	20	CC1([C@@H](NC(S1)[C@@H](C(=O)O)NC(=O)Cc2ccccc2)C(=O)O)C	0	512.188	specs_ms.pklbin	CCMSLIB00005436023	5560	UPDATE-SINGLE-ANNOTATED-BRONZE		specs_ms.pklbin
631	M+CH3OH+H	13057-98-2	0	Benzylpenicilloic acid	Crude		479.147	spectra/specs_ms.pklbin631	InChI=1S/C16H20N2O5S/c1-16(2)12(15(22)23)18-13(24-16)11(14(20)21)17-10(19)8-9-6-4-3-5-7-9/h3-7,11-13,18H,8H2,1-2H3,(H,17,19)(H,20,21)(H,22,23)/t11-,12-,13?/m0/s1		qTof	Positive	LC-ESI	512.18	lib-00013.mgf	Bronze	3	0.831057	0.834172	0.000427246	0	0	1	GNPS-LIBRARY	Kudzanai Tapfuma	512.18		614.29	16	CC1([C@@H](NC(S1)[C@@H](C(=O)O)NC(=O)Cc2ccccc2)C(=O)O)C	0	512.18	specs_ms.pklbin	CCMSLIB00005436023	5418	UPDATE-SINGLE-ANNOTATED-BRONZE		specs_ms.pklbin
633	M+CH3OH+H	13057-98-2	0	Benzylpenicilloic acid	Crude		479.147	spectra/specs_ms.pklbin633	InChI=1S/C16H20N2O5S/c1-16(2)12(15(22)23)18-13(24-16)11(14(20)21)17-10(19)8-9-6-4-3-5-7-9/h3-7,11-13,18H,8H2,1-2H3,(H,17,19)(H,20,21)(H,22,23)/t11-,12-,13?/m0/s1		qTof	Positive	LC-ESI	512.18	lib-00013.mgf	Bronze	3	0.859098	10.6059	0.00543213	0	0	1	GNPS-LIBRARY	Kudzanai Tapfuma	512.18		614.931	18	CC1([C@@H](NC(S1)[C@@H](C(=O)O)NC(=O)Cc2ccccc2)C(=O)O)C	0	512.185	specs_ms.pklbin	CCMSLIB00005436023	5680	UPDATE-SINGLE-ANNOTATED-BRONZE		specs_ms.pklbin
635	M+CH3OH+H	13057-98-2	0	Benzylpenicilloic acid	Crude		479.147	spectra/specs_ms.pklbin635	InChI=1S/C16H20N2O5S/c1-16(2)12(15(22)23)18-13(24-16)11(14(20)21)17-10(19)8-9-6-4-3-5-7-9/h3-7,11-13,18H,8H2,1-2H3,(H,17,19)(H,20,21)(H,22,23)/t11-,12-,13?/m0/s1		qTof	Positive	LC-ESI	512.18	lib-00013.mgf	Bronze	3	0.826001	2.74085	0.00140381	0	0	1	GNPS-LIBRARY	Kudzanai Tapfuma	512.18		615.486	16	CC1([C@@H](NC(S1)[C@@H](C(=O)O)NC(=O)Cc2ccccc2)C(=O)O)C	0	512.181	specs_ms.pklbin	CCMSLIB00005436023	6986	UPDATE-SINGLE-ANNOTATED-BRONZE		specs_ms.pklbin
636	M+CH3OH+H	13057-98-2	0	Benzylpenicilloic acid	Crude		479.147	spectra/specs_ms.pklbin636	InChI=1S/C16H20N2O5S/c1-16(2)12(15(22)23)18-13(24-16)11(14(20)21)17-10(19)8-9-6-4-3-5-7-9/h3-7,11-13,18H,8H2,1-2H3,(H,17,19)(H,20,21)(H,22,23)/t11-,12-,13?/m0/s1		qTof	Positive	LC-ESI	512.18	lib-00013.mgf	Bronze	3	0.846256	7.98422	0.00408936	0	0	1	GNPS-LIBRARY	Kudzanai Tapfuma	512.18		616.059	15	CC1([C@@H](NC(S1)[C@@H](C(=O)O)NC(=O)Cc2ccccc2)C(=O)O)C	0	512.176	specs_ms.pklbin	CCMSLIB00005436023	6461	UPDATE-SINGLE-ANNOTATED-BRONZE		specs_ms.pklbin
637	M+CH3OH+H	13057-98-2	0	Benzylpenicilloic acid	Crude		479.147	spectra/specs_ms.pklbin637	InChI=1S/C16H20N2O5S/c1-16(2)12(15(22)23)18-13(24-16)11(14(20)21)17-10(19)8-9-6-4-3-5-7-9/h3-7,11-13,18H,8H2,1-2H3,(H,17,19)(H,20,21)(H,22,23)/t11-,12-,13?/m0/s1		qTof	Positive	LC-ESI	512.18	lib-00013.mgf	Bronze	3	0.845049	12.3934	0.00634766	0	0	1	GNPS-LIBRARY	Kudzanai Tapfuma	512.18		616.44	15	CC1([C@@H](NC(S1)[C@@H](C(=O)O)NC(=O)Cc2ccccc2)C(=O)O)C	0	512.174	specs_ms.pklbin	CCMSLIB00005436023	5872	UPDATE-SINGLE-ANNOTATED-BRONZE		specs_ms.pklbin
639	M+CH3OH+H	13057-98-2	0	Benzylpenicilloic acid	Crude		479.147	spectra/specs_ms.pklbin639	InChI=1S/C16H20N2O5S/c1-16(2)12(15(22)23)18-13(24-16)11(14(20)21)17-10(19)8-9-6-4-3-5-7-9/h3-7,11-13,18H,8H2,1-2H3,(H,17,19)(H,20,21)(H,22,23)/t11-,12-,13?/m0/s1		qTof	Positive	LC-ESI	512.18	lib-00013.mgf	Bronze	3	0.834256	5.8392	0.00299072	0	0	1	GNPS-LIBRARY	Kudzanai Tapfuma	512.18		617.85	16	CC1([C@@H](NC(S1)[C@@H](C(=O)O)NC(=O)Cc2ccccc2)C(=O)O)C	0	512.183	specs_ms.pklbin	CCMSLIB00005436023	6282	UPDATE-SINGLE-ANNOTATED-BRONZE		specs_ms.pklbin
642	M+CH3OH+H	13057-98-2	0	Benzylpenicilloic acid	Crude		479.147	spectra/specs_ms.pklbin642	InChI=1S/C16H20N2O5S/c1-16(2)12(15(22)23)18-13(24-16)11(14(20)21)17-10(19)8-9-6-4-3-5-7-9/h3-7,11-13,18H,8H2,1-2H3,(H,17,19)(H,20,21)(H,22,23)/t11-,12-,13?/m0/s1		qTof	Positive	LC-ESI	512.18	lib-00013.mgf	Bronze	3	0.854736	10.0101	0.00512695	0	0	1	GNPS-LIBRARY	Kudzanai Tapfuma	512.18		619.141	16	CC1([C@@H](NC(S1)[C@@H](C(=O)O)NC(=O)Cc2ccccc2)C(=O)O)C	0	512.175	specs_ms.pklbin	CCMSLIB00005436023	6697	UPDATE-SINGLE-ANNOTATED-BRONZE		specs_ms.pklbin
643	M+CH3OH+H	13057-98-2	0	Benzylpenicilloic acid	Crude		479.147	spectra/specs_ms.pklbin643	InChI=1S/C16H20N2O5S/c1-16(2)12(15(22)23)18-13(24-16)11(14(20)21)17-10(19)8-9-6-4-3-5-7-9/h3-7,11-13,18H,8H2,1-2H3,(H,17,19)(H,20,21)(H,22,23)/t11-,12-,13?/m0/s1		qTof	Positive	LC-ESI	512.18	lib-00013.mgf	Bronze	3	0.795314	0.238335	0.00012207	0	0	1	GNPS-LIBRARY	Kudzanai Tapfuma	512.18		619.412	16	CC1([C@@H](NC(S1)[C@@H](C(=O)O)NC(=O)Cc2ccccc2)C(=O)O)C	0	512.18	specs_ms.pklbin	CCMSLIB00005436023	6677	UPDATE-SINGLE-ANNOTATED-BRONZE		specs_ms.pklbin
644	M+CH3OH+H	13057-98-2	0	Benzylpenicilloic acid	Crude		479.147	spectra/specs_ms.pklbin644	InChI=1S/C16H20N2O5S/c1-16(2)12(15(22)23)18-13(24-16)11(14(20)21)17-10(19)8-9-6-4-3-5-7-9/h3-7,11-13,18H,8H2,1-2H3,(H,17,19)(H,20,21)(H,22,23)/t11-,12-,13?/m0/s1		qTof	Positive	LC-ESI	512.18	lib-00013.mgf	Bronze	3	0.864985	8.93755	0.00457764	0	0	1	GNPS-LIBRARY	Kudzanai Tapfuma	512.18		619.689	18	CC1([C@@H](NC(S1)[C@@H](C(=O)O)NC(=O)Cc2ccccc2)C(=O)O)C	0	512.175	specs_ms.pklbin	CCMSLIB00005436023	6944	UPDATE-SINGLE-ANNOTATED-BRONZE		specs_ms.pklbin
648	M+CH3OH+H	13057-98-2	0	Benzylpenicilloic acid	Crude		479.147	spectra/specs_ms.pklbin648	InChI=1S/C16H20N2O5S/c1-16(2)12(15(22)23)18-13(24-16)11(14(20)21)17-10(19)8-9-6-4-3-5-7-9/h3-7,11-13,18H,8H2,1-2H3,(H,17,19)(H,20,21)(H,22,23)/t11-,12-,13?/m0/s1		qTof	Positive	LC-ESI	512.18	lib-00013.mgf	Bronze	3	0.862117	7.15004	0.00366211	0	0	1	GNPS-LIBRARY	Kudzanai Tapfuma	512.18		620.798	20	CC1([C@@H](NC(S1)[C@@H](C(=O)O)NC(=O)Cc2ccccc2)C(=O)O)C	0	512.176	specs_ms.pklbin	CCMSLIB00005436023	5684	UPDATE-SINGLE-ANNOTATED-BRONZE		specs_ms.pklbin
651	M+CH3OH+H	13057-98-2	0	Benzylpenicilloic acid	Crude		479.147	spectra/specs_ms.pklbin651	InChI=1S/C16H20N2O5S/c1-16(2)12(15(22)23)18-13(24-16)11(14(20)21)17-10(19)8-9-6-4-3-5-7-9/h3-7,11-13,18H,8H2,1-2H3,(H,17,19)(H,20,21)(H,22,23)/t11-,12-,13?/m0/s1		qTof	Positive	LC-ESI	512.18	lib-00013.mgf	Bronze	3	0.840395	10.7251	0.00549316	0	0	1	GNPS-LIBRARY	Kudzanai Tapfuma	512.18		621.525	17	CC1([C@@H](NC(S1)[C@@H](C(=O)O)NC(=O)Cc2ccccc2)C(=O)O)C	0	512.185	specs_ms.pklbin	CCMSLIB00005436023	5789	UPDATE-SINGLE-ANNOTATED-BRONZE		specs_ms.pklbin
671	M+CH3OH+H	13057-98-2	0	Benzylpenicilloic acid	Crude		479.147	spectra/specs_ms.pklbin671	InChI=1S/C16H20N2O5S/c1-16(2)12(15(22)23)18-13(24-16)11(14(20)21)17-10(19)8-9-6-4-3-5-7-9/h3-7,11-13,18H,8H2,1-2H3,(H,17,19)(H,20,21)(H,22,23)/t11-,12-,13?/m0/s1		qTof	Positive	LC-ESI	512.18	lib-00013.mgf	Bronze	3	0.819887	6.31587	0.00323486	0	0	1	GNPS-LIBRARY	Kudzanai Tapfuma	512.18		625.436	16	CC1([C@@H](NC(S1)[C@@H](C(=O)O)NC(=O)Cc2ccccc2)C(=O)O)C	0	512.177	specs_ms.pklbin	CCMSLIB00005436023	4104	UPDATE-SINGLE-ANNOTATED-BRONZE		specs_ms.pklbin
673	M+CH3OH+H	13057-98-2	0	Benzylpenicilloic acid	Crude		479.147	spectra/specs_ms.pklbin673	InChI=1S/C16H20N2O5S/c1-16(2)12(15(22)23)18-13(24-16)11(14(20)21)17-10(19)8-9-6-4-3-5-7-9/h3-7,11-13,18H,8H2,1-2H3,(H,17,19)(H,20,21)(H,22,23)/t11-,12-,13?/m0/s1		qTof	Positive	LC-ESI	512.18	lib-00013.mgf	Bronze	3	0.817509	7.03088	0.00360107	0	0	1	GNPS-LIBRARY	Kudzanai Tapfuma	512.18		625.705	15	CC1([C@@H](NC(S1)[C@@H](C(=O)O)NC(=O)Cc2ccccc2)C(=O)O)C	0	512.176	specs_ms.pklbin	CCMSLIB00005436023	5633	UPDATE-SINGLE-ANNOTATED-BRONZE		specs_ms.pklbin
677	M+CH3OH+H	13057-98-2	0	Benzylpenicilloic acid	Crude		479.147	spectra/specs_ms.pklbin677	InChI=1S/C16H20N2O5S/c1-16(2)12(15(22)23)18-13(24-16)11(14(20)21)17-10(19)8-9-6-4-3-5-7-9/h3-7,11-13,18H,8H2,1-2H3,(H,17,19)(H,20,21)(H,22,23)/t11-,12-,13?/m0/s1		qTof	Positive	LC-ESI	512.18	lib-00013.mgf	Bronze	3	0.849578	1.54918	0.000793457	0	0	1	GNPS-LIBRARY	Kudzanai Tapfuma	512.18		626.442	18	CC1([C@@H](NC(S1)[C@@H](C(=O)O)NC(=O)Cc2ccccc2)C(=O)O)C	0	512.181	specs_ms.pklbin	CCMSLIB00005436023	4986	UPDATE-SINGLE-ANNOTATED-BRONZE		specs_ms.pklbin
680	M+CH3OH+H	13057-98-2	0	Benzylpenicilloic acid	Crude		479.147	spectra/specs_ms.pklbin680	InChI=1S/C16H20N2O5S/c1-16(2)12(15(22)23)18-13(24-16)11(14(20)21)17-10(19)8-9-6-4-3-5-7-9/h3-7,11-13,18H,8H2,1-2H3,(H,17,19)(H,20,21)(H,22,23)/t11-,12-,13?/m0/s1		qTof	Positive	LC-ESI	512.18	lib-00013.mgf	Bronze	3	0.821862	8.81839	0.0045166	0	0	1	GNPS-LIBRARY	Kudzanai Tapfuma	512.18		627.185	17	CC1([C@@H](NC(S1)[C@@H](C(=O)O)NC(=O)Cc2ccccc2)C(=O)O)C	0	512.185	specs_ms.pklbin	CCMSLIB00005436023	6407	UPDATE-SINGLE-ANNOTATED-BRONZE		specs_ms.pklbin
681	M+CH3OH+H	13057-98-2	0	Benzylpenicilloic acid	Crude		479.147	spectra/specs_ms.pklbin681	InChI=1S/C16H20N2O5S/c1-16(2)12(15(22)23)18-13(24-16)11(14(20)21)17-10(19)8-9-6-4-3-5-7-9/h3-7,11-13,18H,8H2,1-2H3,(H,17,19)(H,20,21)(H,22,23)/t11-,12-,13?/m0/s1		qTof	Positive	LC-ESI	512.18	lib-00013.mgf	Bronze	3	0.851437	6.31587	0.00323486	0	0	1	GNPS-LIBRARY	Kudzanai Tapfuma	512.18		627.555	14	CC1([C@@H](NC(S1)[C@@H](C(=O)O)NC(=O)Cc2ccccc2)C(=O)O)C	0	512.183	specs_ms.pklbin	CCMSLIB00005436023	5232	UPDATE-SINGLE-ANNOTATED-BRONZE		specs_ms.pklbin
682	M+CH3OH+H	13057-98-2	0	Benzylpenicilloic acid	Crude		479.147	spectra/specs_ms.pklbin682	InChI=1S/C16H20N2O5S/c1-16(2)12(15(22)23)18-13(24-16)11(14(20)21)17-10(19)8-9-6-4-3-5-7-9/h3-7,11-13,18H,8H2,1-2H3,(H,17,19)(H,20,21)(H,22,23)/t11-,12-,13?/m0/s1		qTof	Positive	LC-ESI	512.18	lib-00013.mgf	Bronze	3	0.844155	11.0826	0.00567627	0	0	1	GNPS-LIBRARY	Kudzanai Tapfuma	512.18		628.021	14	CC1([C@@H](NC(S1)[C@@H](C(=O)O)NC(=O)Cc2ccccc2)C(=O)O)C	0	512.186	specs_ms.pklbin	CCMSLIB00005436023	5729	UPDATE-SINGLE-ANNOTATED-BRONZE		specs_ms.pklbin
683	M+CH3OH+H	13057-98-2	0	Benzylpenicilloic acid	Crude		479.147	spectra/specs_ms.pklbin683	InChI=1S/C16H20N2O5S/c1-16(2)12(15(22)23)18-13(24-16)11(14(20)21)17-10(19)8-9-6-4-3-5-7-9/h3-7,11-13,18H,8H2,1-2H3,(H,17,19)(H,20,21)(H,22,23)/t11-,12-,13?/m0/s1		qTof	Positive	LC-ESI	512.18	lib-00013.mgf	Bronze	3	0.812328	18.2326	0.00933838	0	0	1	GNPS-LIBRARY	Kudzanai Tapfuma	512.18		628.295	17	CC1([C@@H](NC(S1)[C@@H](C(=O)O)NC(=O)Cc2ccccc2)C(=O)O)C	0	512.171	specs_ms.pklbin	CCMSLIB00005436023	6081	UPDATE-SINGLE-ANNOTATED-BRONZE		specs_ms.pklbin
685	M+CH3OH+H	13057-98-2	0	Benzylpenicilloic acid	Crude		479.147	spectra/specs_ms.pklbin685	InChI=1S/C16H20N2O5S/c1-16(2)12(15(22)23)18-13(24-16)11(14(20)21)17-10(19)8-9-6-4-3-5-7-9/h3-7,11-13,18H,8H2,1-2H3,(H,17,19)(H,20,21)(H,22,23)/t11-,12-,13?/m0/s1		qTof	Positive	LC-ESI	512.18	lib-00013.mgf	Bronze	3	0.832053	11.6784	0.00598145	0	0	1	GNPS-LIBRARY	Kudzanai Tapfuma	512.18		629.694	15	CC1([C@@H](NC(S1)[C@@H](C(=O)O)NC(=O)Cc2ccccc2)C(=O)O)C	0	512.174	specs_ms.pklbin	CCMSLIB00005436023	5687	UPDATE-SINGLE-ANNOTATED-BRONZE		specs_ms.pklbin
686	M+CH3OH+H	13057-98-2	0	Benzylpenicilloic acid	Crude		479.147	spectra/specs_ms.pklbin686	InChI=1S/C16H20N2O5S/c1-16(2)12(15(22)23)18-13(24-16)11(14(20)21)17-10(19)8-9-6-4-3-5-7-9/h3-7,11-13,18H,8H2,1-2H3,(H,17,19)(H,20,21)(H,22,23)/t11-,12-,13?/m0/s1		qTof	Positive	LC-ESI	512.18	lib-00013.mgf	Bronze	3	0.833444	4.52836	0.00231934	0	0	1	GNPS-LIBRARY	Kudzanai Tapfuma	512.18		630.355	15	CC1([C@@H](NC(S1)[C@@H](C(=O)O)NC(=O)Cc2ccccc2)C(=O)O)C	0	512.178	specs_ms.pklbin	CCMSLIB00005436023	6264	UPDATE-SINGLE-ANNOTATED-BRONZE		specs_ms.pklbin
687	M+CH3OH+H	13057-98-2	0	Benzylpenicilloic acid	Crude		479.147	spectra/specs_ms.pklbin687	InChI=1S/C16H20N2O5S/c1-16(2)12(15(22)23)18-13(24-16)11(14(20)21)17-10(19)8-9-6-4-3-5-7-9/h3-7,11-13,18H,8H2,1-2H3,(H,17,19)(H,20,21)(H,22,23)/t11-,12-,13?/m0/s1		qTof	Positive	LC-ESI	512.18	lib-00013.mgf	Bronze	3	0.823181	2.74085	0.00140381	0	0	1	GNPS-LIBRARY	Kudzanai Tapfuma	512.18		630.635	16	CC1([C@@H](NC(S1)[C@@H](C(=O)O)NC(=O)Cc2ccccc2)C(=O)O)C	0	512.179	specs_ms.pklbin	CCMSLIB00005436023	5795	UPDATE-SINGLE-ANNOTATED-BRONZE		specs_ms.pklbin
688	M+CH3OH+H	13057-98-2	0	Benzylpenicilloic acid	Crude		479.147	spectra/specs_ms.pklbin688	InChI=1S/C16H20N2O5S/c1-16(2)12(15(22)23)18-13(24-16)11(14(20)21)17-10(19)8-9-6-4-3-5-7-9/h3-7,11-13,18H,8H2,1-2H3,(H,17,19)(H,20,21)(H,22,23)/t11-,12-,13?/m0/s1		qTof	Positive	LC-ESI	512.18	lib-00013.mgf	Bronze	3	0.852866	5.95837	0.00305176	0	0	1	GNPS-LIBRARY	Kudzanai Tapfuma	512.18		631.288	15	CC1([C@@H](NC(S1)[C@@H](C(=O)O)NC(=O)Cc2ccccc2)C(=O)O)C	0	512.177	specs_ms.pklbin	CCMSLIB00005436023	6091	UPDATE-SINGLE-ANNOTATED-BRONZE		specs_ms.pklbin
689	M+CH3OH+H	13057-98-2	0	Benzylpenicilloic acid	Crude		479.147	spectra/specs_ms.pklbin689	InChI=1S/C16H20N2O5S/c1-16(2)12(15(22)23)18-13(24-16)11(14(20)21)17-10(19)8-9-6-4-3-5-7-9/h3-7,11-13,18H,8H2,1-2H3,(H,17,19)(H,20,21)(H,22,23)/t11-,12-,13?/m0/s1		qTof	Positive	LC-ESI	512.18	lib-00013.mgf	Bronze	3	0.827519	7.98422	0.00408936	0	0	1	GNPS-LIBRARY	Kudzanai Tapfuma	512.18		631.565	16	CC1([C@@H](NC(S1)[C@@H](C(=O)O)NC(=O)Cc2ccccc2)C(=O)O)C	0	512.176	specs_ms.pklbin	CCMSLIB00005436023	6243	UPDATE-SINGLE-ANNOTATED-BRONZE		specs_ms.pklbin
690	M+CH3OH+H	13057-98-2	0	Benzylpenicilloic acid	Crude		479.147	spectra/specs_ms.pklbin690	InChI=1S/C16H20N2O5S/c1-16(2)12(15(22)23)18-13(24-16)11(14(20)21)17-10(19)8-9-6-4-3-5-7-9/h3-7,11-13,18H,8H2,1-2H3,(H,17,19)(H,20,21)(H,22,23)/t11-,12-,13?/m0/s1		qTof	Positive	LC-ESI	512.18	lib-00013.mgf	Bronze	3	0.861188	14.8959	0.00762939	0	0	1	GNPS-LIBRARY	Kudzanai Tapfuma	512.18		631.842	18	CC1([C@@H](NC(S1)[C@@H](C(=O)O)NC(=O)Cc2ccccc2)C(=O)O)C	0	512.172	specs_ms.pklbin	CCMSLIB00005436023	6998	UPDATE-SINGLE-ANNOTATED-BRONZE		specs_ms.pklbin
691	M+CH3OH+H	13057-98-2	0	Benzylpenicilloic acid	Crude		479.147	spectra/specs_ms.pklbin691	InChI=1S/C16H20N2O5S/c1-16(2)12(15(22)23)18-13(24-16)11(14(20)21)17-10(19)8-9-6-4-3-5-7-9/h3-7,11-13,18H,8H2,1-2H3,(H,17,19)(H,20,21)(H,22,23)/t11-,12-,13?/m0/s1		qTof	Positive	LC-ESI	512.18	lib-00013.mgf	Bronze	3	0.834544	11.7976	0.00604248	0	0	1	GNPS-LIBRARY	Kudzanai Tapfuma	512.18		632.225	18	CC1([C@@H](NC(S1)[C@@H](C(=O)O)NC(=O)Cc2ccccc2)C(=O)O)C	0	512.186	specs_ms.pklbin	CCMSLIB00005436023	7658	UPDATE-SINGLE-ANNOTATED-BRONZE		specs_ms.pklbin
692	M+CH3OH+H	13057-98-2	0	Benzylpenicilloic acid	Crude		479.147	spectra/specs_ms.pklbin692	InChI=1S/C16H20N2O5S/c1-16(2)12(15(22)23)18-13(24-16)11(14(20)21)17-10(19)8-9-6-4-3-5-7-9/h3-7,11-13,18H,8H2,1-2H3,(H,17,19)(H,20,21)(H,22,23)/t11-,12-,13?/m0/s1		qTof	Positive	LC-ESI	512.18	lib-00013.mgf	Bronze	3	0.878035	22.4035	0.0114746	0	0	1	GNPS-LIBRARY	Kudzanai Tapfuma	512.18		632.781	17	CC1([C@@H](NC(S1)[C@@H](C(=O)O)NC(=O)Cc2ccccc2)C(=O)O)C	0	512.169	specs_ms.pklbin	CCMSLIB00005436023	7144	UPDATE-SINGLE-ANNOTATED-BRONZE		specs_ms.pklbin
697	M+CH3OH+H	13057-98-2	0	Benzylpenicilloic acid	Crude		479.147	spectra/specs_ms.pklbin697	InChI=1S/C16H20N2O5S/c1-16(2)12(15(22)23)18-13(24-16)11(14(20)21)17-10(19)8-9-6-4-3-5-7-9/h3-7,11-13,18H,8H2,1-2H3,(H,17,19)(H,20,21)(H,22,23)/t11-,12-,13?/m0/s1		qTof	Positive	LC-ESI	512.18	lib-00013.mgf	Bronze	3	0.829277	7.62671	0.00390625	0	0	1	GNPS-LIBRARY	Kudzanai Tapfuma	512.18		634.625	14	CC1([C@@H](NC(S1)[C@@H](C(=O)O)NC(=O)Cc2ccccc2)C(=O)O)C	0	512.176	specs_ms.pklbin	CCMSLIB00005436023	6709	UPDATE-SINGLE-ANNOTATED-BRONZE		specs_ms.pklbin
698	M+CH3OH+H	13057-98-2	0	Benzylpenicilloic acid	Crude		479.147	spectra/specs_ms.pklbin698	InChI=1S/C16H20N2O5S/c1-16(2)12(15(22)23)18-13(24-16)11(14(20)21)17-10(19)8-9-6-4-3-5-7-9/h3-7,11-13,18H,8H2,1-2H3,(H,17,19)(H,20,21)(H,22,23)/t11-,12-,13?/m0/s1		qTof	Positive	LC-ESI	512.18	lib-00013.mgf	Bronze	3	0.865604	1.43001	0.000732422	0	0	1	GNPS-LIBRARY	Kudzanai Tapfuma	512.18		635.187	17	CC1([C@@H](NC(S1)[C@@H](C(=O)O)NC(=O)Cc2ccccc2)C(=O)O)C	0	512.181	specs_ms.pklbin	CCMSLIB00005436023	6720	UPDATE-SINGLE-ANNOTATED-BRONZE		specs_ms.pklbin
703	M+CH3OH+H	13057-98-2	0	Benzylpenicilloic acid	Crude		479.147	spectra/specs_ms.pklbin703	InChI=1S/C16H20N2O5S/c1-16(2)12(15(22)23)18-13(24-16)11(14(20)21)17-10(19)8-9-6-4-3-5-7-9/h3-7,11-13,18H,8H2,1-2H3,(H,17,19)(H,20,21)(H,22,23)/t11-,12-,13?/m0/s1		qTof	Positive	LC-ESI	512.18	lib-00013.mgf	Bronze	3	0.850037	14.4193	0.00738525	0	0	1	GNPS-LIBRARY	Kudzanai Tapfuma	512.18		636.407	18	CC1([C@@H](NC(S1)[C@@H](C(=O)O)NC(=O)Cc2ccccc2)C(=O)O)C	0	512.173	specs_ms.pklbin	CCMSLIB00005436023	6894	UPDATE-SINGLE-ANNOTATED-BRONZE		specs_ms.pklbin
704	M+CH3OH+H	13057-98-2	0	Benzylpenicilloic acid	Crude		479.147	spectra/specs_ms.pklbin704	InChI=1S/C16H20N2O5S/c1-16(2)12(15(22)23)18-13(24-16)11(14(20)21)17-10(19)8-9-6-4-3-5-7-9/h3-7,11-13,18H,8H2,1-2H3,(H,17,19)(H,20,21)(H,22,23)/t11-,12-,13?/m0/s1		qTof	Positive	LC-ESI	512.18	lib-00013.mgf	Bronze	3	0.844435	1.54918	0.000793457	0	0	1	GNPS-LIBRARY	Kudzanai Tapfuma	512.18		636.691	17	CC1([C@@H](NC(S1)[C@@H](C(=O)O)NC(=O)Cc2ccccc2)C(=O)O)C	0	512.181	specs_ms.pklbin	CCMSLIB00005436023	7981	UPDATE-SINGLE-ANNOTATED-BRONZE		specs_ms.pklbin
712	M+CH3OH+H	13057-98-2	0	Benzylpenicilloic acid	Crude		479.147	spectra/specs_ms.pklbin712	InChI=1S/C16H20N2O5S/c1-16(2)12(15(22)23)18-13(24-16)11(14(20)21)17-10(19)8-9-6-4-3-5-7-9/h3-7,11-13,18H,8H2,1-2H3,(H,17,19)(H,20,21)(H,22,23)/t11-,12-,13?/m0/s1		qTof	Positive	LC-ESI	512.18	lib-00013.mgf	Bronze	3	0.84447	3.57502	0.00183105	0	0	1	GNPS-LIBRARY	Kudzanai Tapfuma	512.18		638.897	17	CC1([C@@H](NC(S1)[C@@H](C(=O)O)NC(=O)Cc2ccccc2)C(=O)O)C	0	512.178	specs_ms.pklbin	CCMSLIB00005436023	5808	UPDATE-SINGLE-ANNOTATED-BRONZE		specs_ms.pklbin
716	M+CH3OH+H	13057-98-2	0	Benzylpenicilloic acid	Crude		479.147	spectra/specs_ms.pklbin716	InChI=1S/C16H20N2O5S/c1-16(2)12(15(22)23)18-13(24-16)11(14(20)21)17-10(19)8-9-6-4-3-5-7-9/h3-7,11-13,18H,8H2,1-2H3,(H,17,19)(H,20,21)(H,22,23)/t11-,12-,13?/m0/s1		qTof	Positive	LC-ESI	512.18	lib-00013.mgf	Bronze	3	0.85007	16.0876	0.00823975	0	0	1	GNPS-LIBRARY	Kudzanai Tapfuma	512.18		639.802	18	CC1([C@@H](NC(S1)[C@@H](C(=O)O)NC(=O)Cc2ccccc2)C(=O)O)C	0	512.172	specs_ms.pklbin	CCMSLIB00005436023	6765	UPDATE-SINGLE-ANNOTATED-BRONZE		specs_ms.pklbin
739	M+CH3OH+H	13057-98-2	0	Benzylpenicilloic acid	Crude		479.147	spectra/specs_ms.pklbin739	InChI=1S/C16H20N2O5S/c1-16(2)12(15(22)23)18-13(24-16)11(14(20)21)17-10(19)8-9-6-4-3-5-7-9/h3-7,11-13,18H,8H2,1-2H3,(H,17,19)(H,20,21)(H,22,23)/t11-,12-,13?/m0/s1		qTof	Positive	LC-ESI	512.18	lib-00013.mgf	Bronze	3	0.785184	19.4243	0.00994873	0	0	1	GNPS-LIBRARY	Kudzanai Tapfuma	512.18		644.077	15	CC1([C@@H](NC(S1)[C@@H](C(=O)O)NC(=O)Cc2ccccc2)C(=O)O)C	0	512.17	specs_ms.pklbin	CCMSLIB00005436023	5958	UPDATE-SINGLE-ANNOTATED-BRONZE		specs_ms.pklbin
745	M+CH3OH+H	13057-98-2	0	Benzylpenicilloic acid	Crude		479.147	spectra/specs_ms.pklbin745	InChI=1S/C16H20N2O5S/c1-16(2)12(15(22)23)18-13(24-16)11(14(20)21)17-10(19)8-9-6-4-3-5-7-9/h3-7,11-13,18H,8H2,1-2H3,(H,17,19)(H,20,21)(H,22,23)/t11-,12-,13?/m0/s1		qTof	Positive	LC-ESI	512.18	lib-00013.mgf	Bronze	3	0.847969	14.8959	0.00762939	0	0	1	GNPS-LIBRARY	Kudzanai Tapfuma	512.18		645.641	16	CC1([C@@H](NC(S1)[C@@H](C(=O)O)NC(=O)Cc2ccccc2)C(=O)O)C	0	512.172	specs_ms.pklbin	CCMSLIB00005436023	5205	UPDATE-SINGLE-ANNOTATED-BRONZE		specs_ms.pklbin
746	M+CH3OH+H	13057-98-2	0	Benzylpenicilloic acid	Crude		479.147	spectra/specs_ms.pklbin746	InChI=1S/C16H20N2O5S/c1-16(2)12(15(22)23)18-13(24-16)11(14(20)21)17-10(19)8-9-6-4-3-5-7-9/h3-7,11-13,18H,8H2,1-2H3,(H,17,19)(H,20,21)(H,22,23)/t11-,12-,13?/m0/s1		qTof	Positive	LC-ESI	512.18	lib-00013.mgf	Bronze	3	0.846388	5.4817	0.00280762	0	0	1	GNPS-LIBRARY	Kudzanai Tapfuma	512.18		646.018	15	CC1([C@@H](NC(S1)[C@@H](C(=O)O)NC(=O)Cc2ccccc2)C(=O)O)C	0	512.183	specs_ms.pklbin	CCMSLIB00005436023	5663	UPDATE-SINGLE-ANNOTATED-BRONZE		specs_ms.pklbin
749	M+CH3OH+H	13057-98-2	0	Benzylpenicilloic acid	Crude		479.147	spectra/specs_ms.pklbin749	InChI=1S/C16H20N2O5S/c1-16(2)12(15(22)23)18-13(24-16)11(14(20)21)17-10(19)8-9-6-4-3-5-7-9/h3-7,11-13,18H,8H2,1-2H3,(H,17,19)(H,20,21)(H,22,23)/t11-,12-,13?/m0/s1		qTof	Positive	LC-ESI	512.18	lib-00013.mgf	Bronze	3	0.81473	8.81839	0.0045166	0	0	1	GNPS-LIBRARY	Kudzanai Tapfuma	512.18		646.471	17	CC1([C@@H](NC(S1)[C@@H](C(=O)O)NC(=O)Cc2ccccc2)C(=O)O)C	0	512.175	specs_ms.pklbin	CCMSLIB00005436023	6073	UPDATE-SINGLE-ANNOTATED-BRONZE		specs_ms.pklbin
750	M+CH3OH+H	13057-98-2	0	Benzylpenicilloic acid	Crude		479.147	spectra/specs_ms.pklbin750	InChI=1S/C16H20N2O5S/c1-16(2)12(15(22)23)18-13(24-16)11(14(20)21)17-10(19)8-9-6-4-3-5-7-9/h3-7,11-13,18H,8H2,1-2H3,(H,17,19)(H,20,21)(H,22,23)/t11-,12-,13?/m0/s1		qTof	Positive	LC-ESI	512.18	lib-00013.mgf	Bronze	3	0.816957	3.69419	0.00189209	0	0	1	GNPS-LIBRARY	Kudzanai Tapfuma	512.18		646.851	16	CC1([C@@H](NC(S1)[C@@H](C(=O)O)NC(=O)Cc2ccccc2)C(=O)O)C	0	512.178	specs_ms.pklbin	CCMSLIB00005436023	5643	UPDATE-SINGLE-ANNOTATED-BRONZE		specs_ms.pklbin
752	M+CH3OH+H	13057-98-2	0	Benzylpenicilloic acid	Crude		479.147	spectra/specs_ms.pklbin752	InChI=1S/C16H20N2O5S/c1-16(2)12(15(22)23)18-13(24-16)11(14(20)21)17-10(19)8-9-6-4-3-5-7-9/h3-7,11-13,18H,8H2,1-2H3,(H,17,19)(H,20,21)(H,22,23)/t11-,12-,13?/m0/s1		qTof	Positive	LC-ESI	512.18	lib-00013.mgf	Bronze	3	0.854948	25.9785	0.0133057	0	0	1	GNPS-LIBRARY	Kudzanai Tapfuma	512.18		647.975	15	CC1([C@@H](NC(S1)[C@@H](C(=O)O)NC(=O)Cc2ccccc2)C(=O)O)C	0	512.167	specs_ms.pklbin	CCMSLIB00005436023	5918	UPDATE-SINGLE-ANNOTATED-BRONZE		specs_ms.pklbin
753	M+CH3OH+H	13057-98-2	0	Benzylpenicilloic acid	Crude		479.147	spectra/specs_ms.pklbin753	InChI=1S/C16H20N2O5S/c1-16(2)12(15(22)23)18-13(24-16)11(14(20)21)17-10(19)8-9-6-4-3-5-7-9/h3-7,11-13,18H,8H2,1-2H3,(H,17,19)(H,20,21)(H,22,23)/t11-,12-,13?/m0/s1		qTof	Positive	LC-ESI	512.18	lib-00013.mgf	Bronze	3	0.872534	3.93252	0.00201416	0	0	1	GNPS-LIBRARY	Kudzanai Tapfuma	512.18		648.343	19	CC1([C@@H](NC(S1)[C@@H](C(=O)O)NC(=O)Cc2ccccc2)C(=O)O)C	0	512.178	specs_ms.pklbin	CCMSLIB00005436023	6889	UPDATE-SINGLE-ANNOTATED-BRONZE		specs_ms.pklbin
754	M+CH3OH+H	13057-98-2	0	Benzylpenicilloic acid	Crude		479.147	spectra/specs_ms.pklbin754	InChI=1S/C16H20N2O5S/c1-16(2)12(15(22)23)18-13(24-16)11(14(20)21)17-10(19)8-9-6-4-3-5-7-9/h3-7,11-13,18H,8H2,1-2H3,(H,17,19)(H,20,21)(H,22,23)/t11-,12-,13?/m0/s1		qTof	Positive	LC-ESI	512.18	lib-00013.mgf	Bronze	3	0.846136	8.10338	0.00415039	0	0	1	GNPS-LIBRARY	Kudzanai Tapfuma	512.18		648.717	17	CC1([C@@H](NC(S1)[C@@H](C(=O)O)NC(=O)Cc2ccccc2)C(=O)O)C	0	512.184	specs_ms.pklbin	CCMSLIB00005436023	7723	UPDATE-SINGLE-ANNOTATED-BRONZE		specs_ms.pklbin
756	M+CH3OH+H	13057-98-2	0	Benzylpenicilloic acid	Crude		479.147	spectra/specs_ms.pklbin756	InChI=1S/C16H20N2O5S/c1-16(2)12(15(22)23)18-13(24-16)11(14(20)21)17-10(19)8-9-6-4-3-5-7-9/h3-7,11-13,18H,8H2,1-2H3,(H,17,19)(H,20,21)(H,22,23)/t11-,12-,13?/m0/s1		qTof	Positive	LC-ESI	512.18	lib-00013.mgf	Bronze	3	0.826746	9.17589	0.00469971	0	0	1	GNPS-LIBRARY	Kudzanai Tapfuma	512.18		649.453	15	CC1([C@@H](NC(S1)[C@@H](C(=O)O)NC(=O)Cc2ccccc2)C(=O)O)C	0	512.175	specs_ms.pklbin	CCMSLIB00005436023	7582	UPDATE-SINGLE-ANNOTATED-BRONZE		specs_ms.pklbin
758	M+CH3OH+H	13057-98-2	0	Benzylpenicilloic acid	Crude		479.147	spectra/specs_ms.pklbin758	InChI=1S/C16H20N2O5S/c1-16(2)12(15(22)23)18-13(24-16)11(14(20)21)17-10(19)8-9-6-4-3-5-7-9/h3-7,11-13,18H,8H2,1-2H3,(H,17,19)(H,20,21)(H,22,23)/t11-,12-,13?/m0/s1		qTof	Positive	LC-ESI	512.18	lib-00013.mgf	Bronze	3	0.820924	4.40919	0.0022583	0	0	1	GNPS-LIBRARY	Kudzanai Tapfuma	512.18		650.188	16	CC1([C@@H](NC(S1)[C@@H](C(=O)O)NC(=O)Cc2ccccc2)C(=O)O)C	0	512.178	specs_ms.pklbin	CCMSLIB00005436023	7041	UPDATE-SINGLE-ANNOTATED-BRONZE		specs_ms.pklbin
759	M+CH3OH+H	13057-98-2	0	Benzylpenicilloic acid	Crude		479.147	spectra/specs_ms.pklbin759	InChI=1S/C16H20N2O5S/c1-16(2)12(15(22)23)18-13(24-16)11(14(20)21)17-10(19)8-9-6-4-3-5-7-9/h3-7,11-13,18H,8H2,1-2H3,(H,17,19)(H,20,21)(H,22,23)/t11-,12-,13?/m0/s1		qTof	Positive	LC-ESI	512.18	lib-00013.mgf	Bronze	3	0.827553	16.8026	0.00860596	0	0	1	GNPS-LIBRARY	Kudzanai Tapfuma	512.18		650.471	16	CC1([C@@H](NC(S1)[C@@H](C(=O)O)NC(=O)Cc2ccccc2)C(=O)O)C	0	512.171	specs_ms.pklbin	CCMSLIB00005436023	7394	UPDATE-SINGLE-ANNOTATED-BRONZE		specs_ms.pklbin
760	M+CH3OH+H	13057-98-2	0	Benzylpenicilloic acid	Crude		479.147	spectra/specs_ms.pklbin760	InChI=1S/C16H20N2O5S/c1-16(2)12(15(22)23)18-13(24-16)11(14(20)21)17-10(19)8-9-6-4-3-5-7-9/h3-7,11-13,18H,8H2,1-2H3,(H,17,19)(H,20,21)(H,22,23)/t11-,12-,13?/m0/s1		qTof	Positive	LC-ESI	512.18	lib-00013.mgf	Bronze	3	0.825317	9.29506	0.00476074	0	0	1	GNPS-LIBRARY	Kudzanai Tapfuma	512.18		650.838	19	CC1([C@@H](NC(S1)[C@@H](C(=O)O)NC(=O)Cc2ccccc2)C(=O)O)C	0	512.185	specs_ms.pklbin	CCMSLIB00005436023	5973	UPDATE-SINGLE-ANNOTATED-BRONZE		specs_ms.pklbin
761	M+CH3OH+H	13057-98-2	0	Benzylpenicilloic acid	Crude		479.147	spectra/specs_ms.pklbin761	InChI=1S/C16H20N2O5S/c1-16(2)12(15(22)23)18-13(24-16)11(14(20)21)17-10(19)8-9-6-4-3-5-7-9/h3-7,11-13,18H,8H2,1-2H3,(H,17,19)(H,20,21)(H,22,23)/t11-,12-,13?/m0/s1		qTof	Positive	LC-ESI	512.18	lib-00013.mgf	Bronze	3	0.821147	22.761	0.0116577	0	0	1	GNPS-LIBRARY	Kudzanai Tapfuma	512.18		651.204	17	CC1([C@@H](NC(S1)[C@@H](C(=O)O)NC(=O)Cc2ccccc2)C(=O)O)C	0	512.192	specs_ms.pklbin	CCMSLIB00005436023	6989	UPDATE-SINGLE-ANNOTATED-BRONZE		specs_ms.pklbin
762	M+CH3OH+H	13057-98-2	0	Benzylpenicilloic acid	Crude		479.147	spectra/specs_ms.pklbin762	InChI=1S/C16H20N2O5S/c1-16(2)12(15(22)23)18-13(24-16)11(14(20)21)17-10(19)8-9-6-4-3-5-7-9/h3-7,11-13,18H,8H2,1-2H3,(H,17,19)(H,20,21)(H,22,23)/t11-,12-,13?/m0/s1		qTof	Positive	LC-ESI	512.18	lib-00013.mgf	Bronze	3	0.833167	4.88586	0.00250244	0	0	1	GNPS-LIBRARY	Kudzanai Tapfuma	512.18		651.48	18	CC1([C@@H](NC(S1)[C@@H](C(=O)O)NC(=O)Cc2ccccc2)C(=O)O)C	0	512.177	specs_ms.pklbin	CCMSLIB00005436023	6936	UPDATE-SINGLE-ANNOTATED-BRONZE		specs_ms.pklbin
763	M+CH3OH+H	13057-98-2	0	Benzylpenicilloic acid	Crude		479.147	spectra/specs_ms.pklbin763	InChI=1S/C16H20N2O5S/c1-16(2)12(15(22)23)18-13(24-16)11(14(20)21)17-10(19)8-9-6-4-3-5-7-9/h3-7,11-13,18H,8H2,1-2H3,(H,17,19)(H,20,21)(H,22,23)/t11-,12-,13?/m0/s1		qTof	Positive	LC-ESI	512.18	lib-00013.mgf	Bronze	3	0.827762	7.98422	0.00408936	0	0	1	GNPS-LIBRARY	Kudzanai Tapfuma	512.18		652.239	15	CC1([C@@H](NC(S1)[C@@H](C(=O)O)NC(=O)Cc2ccccc2)C(=O)O)C	0	512.184	specs_ms.pklbin	CCMSLIB00005436023	8556	UPDATE-SINGLE-ANNOTATED-BRONZE		specs_ms.pklbin
764	M+CH3OH+H	13057-98-2	0	Benzylpenicilloic acid	Crude		479.147	spectra/specs_ms.pklbin764	InChI=1S/C16H20N2O5S/c1-16(2)12(15(22)23)18-13(24-16)11(14(20)21)17-10(19)8-9-6-4-3-5-7-9/h3-7,11-13,18H,8H2,1-2H3,(H,17,19)(H,20,21)(H,22,23)/t11-,12-,13?/m0/s1		qTof	Positive	LC-ESI	512.18	lib-00013.mgf	Bronze	3	0.823264	19.5435	0.0100098	0	0	1	GNPS-LIBRARY	Kudzanai Tapfuma	512.18		652.508	16	CC1([C@@H](NC(S1)[C@@H](C(=O)O)NC(=O)Cc2ccccc2)C(=O)O)C	0	512.17	specs_ms.pklbin	CCMSLIB00005436023	8177	UPDATE-SINGLE-ANNOTATED-BRONZE		specs_ms.pklbin
765	M+CH3OH+H	13057-98-2	0	Benzylpenicilloic acid	Crude		479.147	spectra/specs_ms.pklbin765	InChI=1S/C16H20N2O5S/c1-16(2)12(15(22)23)18-13(24-16)11(14(20)21)17-10(19)8-9-6-4-3-5-7-9/h3-7,11-13,18H,8H2,1-2H3,(H,17,19)(H,20,21)(H,22,23)/t11-,12-,13?/m0/s1		qTof	Positive	LC-ESI	512.18	lib-00013.mgf	Bronze	3	0.831587	2.50252	0.00128174	0	0	1	GNPS-LIBRARY	Kudzanai Tapfuma	512.18		652.779	16	CC1([C@@H](NC(S1)[C@@H](C(=O)O)NC(=O)Cc2ccccc2)C(=O)O)C	0	512.179	specs_ms.pklbin	CCMSLIB00005436023	7251	UPDATE-SINGLE-ANNOTATED-BRONZE		specs_ms.pklbin
766	M+CH3OH+H	13057-98-2	0	Benzylpenicilloic acid	Crude		479.147	spectra/specs_ms.pklbin766	InChI=1S/C16H20N2O5S/c1-16(2)12(15(22)23)18-13(24-16)11(14(20)21)17-10(19)8-9-6-4-3-5-7-9/h3-7,11-13,18H,8H2,1-2H3,(H,17,19)(H,20,21)(H,22,23)/t11-,12-,13?/m0/s1		qTof	Positive	LC-ESI	512.18	lib-00013.mgf	Bronze	3	0.829618	4.88586	0.00250244	0	0	1	GNPS-LIBRARY	Kudzanai Tapfuma	512.18		652.959	18	CC1([C@@H](NC(S1)[C@@H](C(=O)O)NC(=O)Cc2ccccc2)C(=O)O)C	0	512.182	specs_ms.pklbin	CCMSLIB00005436023	6019	UPDATE-SINGLE-ANNOTATED-BRONZE		specs_ms.pklbin
767	M+CH3OH+H	13057-98-2	0	Benzylpenicilloic acid	Crude		479.147	spectra/specs_ms.pklbin767	InChI=1S/C16H20N2O5S/c1-16(2)12(15(22)23)18-13(24-16)11(14(20)21)17-10(19)8-9-6-4-3-5-7-9/h3-7,11-13,18H,8H2,1-2H3,(H,17,19)(H,20,21)(H,22,23)/t11-,12-,13?/m0/s1		qTof	Positive	LC-ESI	512.18	lib-00013.mgf	Bronze	3	0.859691	24.0718	0.0123291	0	0	1	GNPS-LIBRARY	Kudzanai Tapfuma	512.18		653.521	17	CC1([C@@H](NC(S1)[C@@H](C(=O)O)NC(=O)Cc2ccccc2)C(=O)O)C	0	512.168	specs_ms.pklbin	CCMSLIB00005436023	6183	UPDATE-SINGLE-ANNOTATED-BRONZE		specs_ms.pklbin
768	M+CH3OH+H	13057-98-2	0	Benzylpenicilloic acid	Crude		479.147	spectra/specs_ms.pklbin768	InChI=1S/C16H20N2O5S/c1-16(2)12(15(22)23)18-13(24-16)11(14(20)21)17-10(19)8-9-6-4-3-5-7-9/h3-7,11-13,18H,8H2,1-2H3,(H,17,19)(H,20,21)(H,22,23)/t11-,12-,13?/m0/s1		qTof	Positive	LC-ESI	512.18	lib-00013.mgf	Bronze	3	0.821285	5.60087	0.00286865	0	0	1	GNPS-LIBRARY	Kudzanai Tapfuma	512.18		654.085	17	CC1([C@@H](NC(S1)[C@@H](C(=O)O)NC(=O)Cc2ccccc2)C(=O)O)C	0	512.183	specs_ms.pklbin	CCMSLIB00005436023	6601	UPDATE-SINGLE-ANNOTATED-BRONZE		specs_ms.pklbin
769	M+CH3OH+H	13057-98-2	0	Benzylpenicilloic acid	Crude		479.147	spectra/specs_ms.pklbin769	InChI=1S/C16H20N2O5S/c1-16(2)12(15(22)23)18-13(24-16)11(14(20)21)17-10(19)8-9-6-4-3-5-7-9/h3-7,11-13,18H,8H2,1-2H3,(H,17,19)(H,20,21)(H,22,23)/t11-,12-,13?/m0/s1		qTof	Positive	LC-ESI	512.18	lib-00013.mgf	Bronze	3	0.825868	17.5176	0.00897217	0	0	1	GNPS-LIBRARY	Kudzanai Tapfuma	512.18		654.358	16	CC1([C@@H](NC(S1)[C@@H](C(=O)O)NC(=O)Cc2ccccc2)C(=O)O)C	0	512.189	specs_ms.pklbin	CCMSLIB00005436023	6346	UPDATE-SINGLE-ANNOTATED-BRONZE		specs_ms.pklbin
770	M+CH3OH+H	13057-98-2	0	Benzylpenicilloic acid	Crude		479.147	spectra/specs_ms.pklbin770	InChI=1S/C16H20N2O5S/c1-16(2)12(15(22)23)18-13(24-16)11(14(20)21)17-10(19)8-9-6-4-3-5-7-9/h3-7,11-13,18H,8H2,1-2H3,(H,17,19)(H,20,21)(H,22,23)/t11-,12-,13?/m0/s1		qTof	Positive	LC-ESI	512.18	lib-00013.mgf	Bronze	3	0.861437	22.761	0.0116577	0	0	1	GNPS-LIBRARY	Kudzanai Tapfuma	512.18		654.916	17	CC1([C@@H](NC(S1)[C@@H](C(=O)O)NC(=O)Cc2ccccc2)C(=O)O)C	0	512.192	specs_ms.pklbin	CCMSLIB00005436023	6780	UPDATE-SINGLE-ANNOTATED-BRONZE		specs_ms.pklbin
771	M+CH3OH+H	13057-98-2	0	Benzylpenicilloic acid	Crude		479.147	spectra/specs_ms.pklbin771	InChI=1S/C16H20N2O5S/c1-16(2)12(15(22)23)18-13(24-16)11(14(20)21)17-10(19)8-9-6-4-3-5-7-9/h3-7,11-13,18H,8H2,1-2H3,(H,17,19)(H,20,21)(H,22,23)/t11-,12-,13?/m0/s1		qTof	Positive	LC-ESI	512.18	lib-00013.mgf	Bronze	3	0.853944	14.8959	0.00762939	0	0	1	GNPS-LIBRARY	Kudzanai Tapfuma	512.18		655.293	17	CC1([C@@H](NC(S1)[C@@H](C(=O)O)NC(=O)Cc2ccccc2)C(=O)O)C	0	512.172	specs_ms.pklbin	CCMSLIB00005436023	7990	UPDATE-SINGLE-ANNOTATED-BRONZE		specs_ms.pklbin
772	M+CH3OH+H	13057-98-2	0	Benzylpenicilloic acid	Crude		479.147	spectra/specs_ms.pklbin772	InChI=1S/C16H20N2O5S/c1-16(2)12(15(22)23)18-13(24-16)11(14(20)21)17-10(19)8-9-6-4-3-5-7-9/h3-7,11-13,18H,8H2,1-2H3,(H,17,19)(H,20,21)(H,22,23)/t11-,12-,13?/m0/s1		qTof	Positive	LC-ESI	512.18	lib-00013.mgf	Bronze	3	0.829146	6.1967	0.00317383	0	0	1	GNPS-LIBRARY	Kudzanai Tapfuma	512.18		655.667	15	CC1([C@@H](NC(S1)[C@@H](C(=O)O)NC(=O)Cc2ccccc2)C(=O)O)C	0	512.177	specs_ms.pklbin	CCMSLIB00005436023	8030	UPDATE-SINGLE-ANNOTATED-BRONZE		specs_ms.pklbin
773	M+CH3OH+H	13057-98-2	0	Benzylpenicilloic acid	Crude		479.147	spectra/specs_ms.pklbin773	InChI=1S/C16H20N2O5S/c1-16(2)12(15(22)23)18-13(24-16)11(14(20)21)17-10(19)8-9-6-4-3-5-7-9/h3-7,11-13,18H,8H2,1-2H3,(H,17,19)(H,20,21)(H,22,23)/t11-,12-,13?/m0/s1		qTof	Positive	LC-ESI	512.18	lib-00013.mgf	Bronze	3	0.874806	0.953339	0.000488281	0	0	1	GNPS-LIBRARY	Kudzanai Tapfuma	512.18		655.949	18	CC1([C@@H](NC(S1)[C@@H](C(=O)O)NC(=O)Cc2ccccc2)C(=O)O)C	0	512.18	specs_ms.pklbin	CCMSLIB00005436023	6953	UPDATE-SINGLE-ANNOTATED-BRONZE		specs_ms.pklbin
774	M+CH3OH+H	13057-98-2	0	Benzylpenicilloic acid	Crude		479.147	spectra/specs_ms.pklbin774	InChI=1S/C16H20N2O5S/c1-16(2)12(15(22)23)18-13(24-16)11(14(20)21)17-10(19)8-9-6-4-3-5-7-9/h3-7,11-13,18H,8H2,1-2H3,(H,17,19)(H,20,21)(H,22,23)/t11-,12-,13?/m0/s1		qTof	Positive	LC-ESI	512.18	lib-00013.mgf	Bronze	3	0.882581	16.0876	0.00823975	0	0	1	GNPS-LIBRARY	Kudzanai Tapfuma	512.18		656.226	21	CC1([C@@H](NC(S1)[C@@H](C(=O)O)NC(=O)Cc2ccccc2)C(=O)O)C	0	512.172	specs_ms.pklbin	CCMSLIB00005436023	7023	UPDATE-SINGLE-ANNOTATED-BRONZE		specs_ms.pklbin
775	M+CH3OH+H	13057-98-2	0	Benzylpenicilloic acid	Crude		479.147	spectra/specs_ms.pklbin775	InChI=1S/C16H20N2O5S/c1-16(2)12(15(22)23)18-13(24-16)11(14(20)21)17-10(19)8-9-6-4-3-5-7-9/h3-7,11-13,18H,8H2,1-2H3,(H,17,19)(H,20,21)(H,22,23)/t11-,12-,13?/m0/s1		qTof	Positive	LC-ESI	512.18	lib-00013.mgf	Bronze	3	0.831228	0.119167	6.1e-05	0	0	1	GNPS-LIBRARY	Kudzanai Tapfuma	512.18		656.512	13	CC1([C@@H](NC(S1)[C@@H](C(=O)O)NC(=O)Cc2ccccc2)C(=O)O)C	0	512.18	specs_ms.pklbin	CCMSLIB00005436023	6411	UPDATE-SINGLE-ANNOTATED-BRONZE		specs_ms.pklbin
776	M+CH3OH+H	13057-98-2	0	Benzylpenicilloic acid	Crude		479.147	spectra/specs_ms.pklbin776	InChI=1S/C16H20N2O5S/c1-16(2)12(15(22)23)18-13(24-16)11(14(20)21)17-10(19)8-9-6-4-3-5-7-9/h3-7,11-13,18H,8H2,1-2H3,(H,17,19)(H,20,21)(H,22,23)/t11-,12-,13?/m0/s1		qTof	Positive	LC-ESI	512.18	lib-00013.mgf	Bronze	3	0.890334	5.8392	0.00299072	0	0	1	GNPS-LIBRARY	Kudzanai Tapfuma	512.18		656.993	19	CC1([C@@H](NC(S1)[C@@H](C(=O)O)NC(=O)Cc2ccccc2)C(=O)O)C	0	512.177	specs_ms.pklbin	CCMSLIB00005436023	8990	UPDATE-SINGLE-ANNOTATED-BRONZE		specs_ms.pklbin
777	M+CH3OH+H	13057-98-2	0	Benzylpenicilloic acid	Crude		479.147	spectra/specs_ms.pklbin777	InChI=1S/C16H20N2O5S/c1-16(2)12(15(22)23)18-13(24-16)11(14(20)21)17-10(19)8-9-6-4-3-5-7-9/h3-7,11-13,18H,8H2,1-2H3,(H,17,19)(H,20,21)(H,22,23)/t11-,12-,13?/m0/s1		qTof	Positive	LC-ESI	512.18	lib-00013.mgf	Bronze	3	0.838389	12.9892	0.00665283	0	0	1	GNPS-LIBRARY	Kudzanai Tapfuma	512.18		657.924	18	CC1([C@@H](NC(S1)[C@@H](C(=O)O)NC(=O)Cc2ccccc2)C(=O)O)C	0	512.173	specs_ms.pklbin	CCMSLIB00005436023	7860	UPDATE-SINGLE-ANNOTATED-BRONZE		specs_ms.pklbin
778	M+CH3OH+H	13057-98-2	0	Benzylpenicilloic acid	Crude		479.147	spectra/specs_ms.pklbin778	InChI=1S/C16H20N2O5S/c1-16(2)12(15(22)23)18-13(24-16)11(14(20)21)17-10(19)8-9-6-4-3-5-7-9/h3-7,11-13,18H,8H2,1-2H3,(H,17,19)(H,20,21)(H,22,23)/t11-,12-,13?/m0/s1		qTof	Positive	LC-ESI	512.18	lib-00013.mgf	Bronze	3	0.870312	13.2276	0.0067749	0	0	1	GNPS-LIBRARY	Kudzanai Tapfuma	512.18		658.956	17	CC1([C@@H](NC(S1)[C@@H](C(=O)O)NC(=O)Cc2ccccc2)C(=O)O)C	0	512.187	specs_ms.pklbin	CCMSLIB00005436023	7172	UPDATE-SINGLE-ANNOTATED-BRONZE		specs_ms.pklbin
780	M+CH3OH+H	13057-98-2	0	Benzylpenicilloic acid	Crude		479.147	spectra/specs_ms.pklbin780	InChI=1S/C16H20N2O5S/c1-16(2)12(15(22)23)18-13(24-16)11(14(20)21)17-10(19)8-9-6-4-3-5-7-9/h3-7,11-13,18H,8H2,1-2H3,(H,17,19)(H,20,21)(H,22,23)/t11-,12-,13?/m0/s1		qTof	Positive	LC-ESI	512.18	lib-00013.mgf	Bronze	3	0.863231	5.4817	0.00280762	0	0	1	GNPS-LIBRARY	Kudzanai Tapfuma	512.18		660.071	19	CC1([C@@H](NC(S1)[C@@H](C(=O)O)NC(=O)Cc2ccccc2)C(=O)O)C	0	512.183	specs_ms.pklbin	CCMSLIB00005436023	6715	UPDATE-SINGLE-ANNOTATED-BRONZE		specs_ms.pklbin
785	M+CH3OH+H	13057-98-2	0	Benzylpenicilloic acid	Crude		479.147	spectra/specs_ms.pklbin785	InChI=1S/C16H20N2O5S/c1-16(2)12(15(22)23)18-13(24-16)11(14(20)21)17-10(19)8-9-6-4-3-5-7-9/h3-7,11-13,18H,8H2,1-2H3,(H,17,19)(H,20,21)(H,22,23)/t11-,12-,13?/m0/s1		qTof	Positive	LC-ESI	512.18	lib-00013.mgf	Bronze	3	0.84651	5.00503	0.00256348	0	0	1	GNPS-LIBRARY	Kudzanai Tapfuma	512.18		661.077	17	CC1([C@@H](NC(S1)[C@@H](C(=O)O)NC(=O)Cc2ccccc2)C(=O)O)C	0	512.177	specs_ms.pklbin	CCMSLIB00005436023	6616	UPDATE-SINGLE-ANNOTATED-BRONZE		specs_ms.pklbin
792	M+CH3OH+H	13057-98-2	0	Benzylpenicilloic acid	Crude		479.147	spectra/specs_ms.pklbin792	InChI=1S/C16H20N2O5S/c1-16(2)12(15(22)23)18-13(24-16)11(14(20)21)17-10(19)8-9-6-4-3-5-7-9/h3-7,11-13,18H,8H2,1-2H3,(H,17,19)(H,20,21)(H,22,23)/t11-,12-,13?/m0/s1		qTof	Positive	LC-ESI	512.18	lib-00013.mgf	Bronze	3	0.87218	3.09835	0.00158691	0	0	1	GNPS-LIBRARY	Kudzanai Tapfuma	512.18		662.344	20	CC1([C@@H](NC(S1)[C@@H](C(=O)O)NC(=O)Cc2ccccc2)C(=O)O)C	0	512.182	specs_ms.pklbin	CCMSLIB00005436023	5854	UPDATE-SINGLE-ANNOTATED-BRONZE		specs_ms.pklbin
798	M+CH3OH+H	13057-98-2	0	Benzylpenicilloic acid	Crude		479.147	spectra/specs_ms.pklbin798	InChI=1S/C16H20N2O5S/c1-16(2)12(15(22)23)18-13(24-16)11(14(20)21)17-10(19)8-9-6-4-3-5-7-9/h3-7,11-13,18H,8H2,1-2H3,(H,17,19)(H,20,21)(H,22,23)/t11-,12-,13?/m0/s1		qTof	Positive	LC-ESI	512.18	lib-00013.mgf	Bronze	3	0.841477	23.2376	0.0119019	0	0	1	GNPS-LIBRARY	Kudzanai Tapfuma	512.18		663.8	16	CC1([C@@H](NC(S1)[C@@H](C(=O)O)NC(=O)Cc2ccccc2)C(=O)O)C	0	512.168	specs_ms.pklbin	CCMSLIB00005436023	6621	UPDATE-SINGLE-ANNOTATED-BRONZE		specs_ms.pklbin
806	M+CH3OH+H	13057-98-2	0	Benzylpenicilloic acid	Crude		479.147	spectra/specs_ms.pklbin806	InChI=1S/C16H20N2O5S/c1-16(2)12(15(22)23)18-13(24-16)11(14(20)21)17-10(19)8-9-6-4-3-5-7-9/h3-7,11-13,18H,8H2,1-2H3,(H,17,19)(H,20,21)(H,22,23)/t11-,12-,13?/m0/s1		qTof	Positive	LC-ESI	512.18	lib-00013.mgf	Bronze	3	0.827241	20.0201	0.0102539	0	0	1	GNPS-LIBRARY	Kudzanai Tapfuma	512.18		665.336	16	CC1([C@@H](NC(S1)[C@@H](C(=O)O)NC(=O)Cc2ccccc2)C(=O)O)C	0	512.19	specs_ms.pklbin	CCMSLIB00005436023	6131	UPDATE-SINGLE-ANNOTATED-BRONZE		specs_ms.pklbin
820	M+CH3OH+H	13057-98-2	0	Benzylpenicilloic acid	Crude		479.147	spectra/specs_ms.pklbin820	InChI=1S/C16H20N2O5S/c1-16(2)12(15(22)23)18-13(24-16)11(14(20)21)17-10(19)8-9-6-4-3-5-7-9/h3-7,11-13,18H,8H2,1-2H3,(H,17,19)(H,20,21)(H,22,23)/t11-,12-,13?/m0/s1		qTof	Positive	LC-ESI	512.18	lib-00013.mgf	Bronze	3	0.845197	9.41422	0.00482178	0	0	1	GNPS-LIBRARY	Kudzanai Tapfuma	512.18		668.365	16	CC1([C@@H](NC(S1)[C@@H](C(=O)O)NC(=O)Cc2ccccc2)C(=O)O)C	0	512.175	specs_ms.pklbin	CCMSLIB00005436023	5466	UPDATE-SINGLE-ANNOTATED-BRONZE		specs_ms.pklbin
822	M+CH3OH+H	13057-98-2	0	Benzylpenicilloic acid	Crude		479.147	spectra/specs_ms.pklbin822	InChI=1S/C16H20N2O5S/c1-16(2)12(15(22)23)18-13(24-16)11(14(20)21)17-10(19)8-9-6-4-3-5-7-9/h3-7,11-13,18H,8H2,1-2H3,(H,17,19)(H,20,21)(H,22,23)/t11-,12-,13?/m0/s1		qTof	Positive	LC-ESI	512.18	lib-00013.mgf	Bronze	3	0.812194	7.03088	0.00360107	0	0	1	GNPS-LIBRARY	Kudzanai Tapfuma	512.18		668.728	17	CC1([C@@H](NC(S1)[C@@H](C(=O)O)NC(=O)Cc2ccccc2)C(=O)O)C	0	512.176	specs_ms.pklbin	CCMSLIB00005436023	5922	UPDATE-SINGLE-ANNOTATED-BRONZE		specs_ms.pklbin
827	M+CH3OH+H	13057-98-2	0	Benzylpenicilloic acid	Crude		479.147	spectra/specs_ms.pklbin827	InChI=1S/C16H20N2O5S/c1-16(2)12(15(22)23)18-13(24-16)11(14(20)21)17-10(19)8-9-6-4-3-5-7-9/h3-7,11-13,18H,8H2,1-2H3,(H,17,19)(H,20,21)(H,22,23)/t11-,12-,13?/m0/s1		qTof	Positive	LC-ESI	512.18	lib-00013.mgf	Bronze	3	0.838296	15.1343	0.00775146	0	0	1	GNPS-LIBRARY	Kudzanai Tapfuma	512.18		669.91	14	CC1([C@@H](NC(S1)[C@@H](C(=O)O)NC(=O)Cc2ccccc2)C(=O)O)C	0	512.172	specs_ms.pklbin	CCMSLIB00005436023	5143	UPDATE-SINGLE-ANNOTATED-BRONZE		specs_ms.pklbin
831	M+CH3OH+H	13057-98-2	0	Benzylpenicilloic acid	Crude		479.147	spectra/specs_ms.pklbin831	InChI=1S/C16H20N2O5S/c1-16(2)12(15(22)23)18-13(24-16)11(14(20)21)17-10(19)8-9-6-4-3-5-7-9/h3-7,11-13,18H,8H2,1-2H3,(H,17,19)(H,20,21)(H,22,23)/t11-,12-,13?/m0/s1		qTof	Positive	LC-ESI	512.18	lib-00013.mgf	Bronze	3	0.824131	11.0826	0.00567627	0	0	1	GNPS-LIBRARY	Kudzanai Tapfuma	512.18		670.833	18	CC1([C@@H](NC(S1)[C@@H](C(=O)O)NC(=O)Cc2ccccc2)C(=O)O)C	0	512.174	specs_ms.pklbin	CCMSLIB00005436023	5478	UPDATE-SINGLE-ANNOTATED-BRONZE		specs_ms.pklbin
846	M+CH3OH+H	13057-98-2	0	Benzylpenicilloic acid	Crude		479.147	spectra/specs_ms.pklbin846	InChI=1S/C16H20N2O5S/c1-16(2)12(15(22)23)18-13(24-16)11(14(20)21)17-10(19)8-9-6-4-3-5-7-9/h3-7,11-13,18H,8H2,1-2H3,(H,17,19)(H,20,21)(H,22,23)/t11-,12-,13?/m0/s1		qTof	Positive	LC-ESI	512.18	lib-00013.mgf	Bronze	3	0.793211	17.0409	0.00872803	0	0	1	GNPS-LIBRARY	Kudzanai Tapfuma	512.18		673.735	15	CC1([C@@H](NC(S1)[C@@H](C(=O)O)NC(=O)Cc2ccccc2)C(=O)O)C	0	512.171	specs_ms.pklbin	CCMSLIB00005436023	4180	UPDATE-SINGLE-ANNOTATED-BRONZE		specs_ms.pklbin
852	M+CH3OH+H	13057-98-2	0	Benzylpenicilloic acid	Crude		479.147	spectra/specs_ms.pklbin852	InChI=1S/C16H20N2O5S/c1-16(2)12(15(22)23)18-13(24-16)11(14(20)21)17-10(19)8-9-6-4-3-5-7-9/h3-7,11-13,18H,8H2,1-2H3,(H,17,19)(H,20,21)(H,22,23)/t11-,12-,13?/m0/s1		qTof	Positive	LC-ESI	512.18	lib-00013.mgf	Bronze	3	0.83017	29.196	0.0149536	0	0	1	GNPS-LIBRARY	Kudzanai Tapfuma	512.18		675.099	15	CC1([C@@H](NC(S1)[C@@H](C(=O)O)NC(=O)Cc2ccccc2)C(=O)O)C	0	512.195	specs_ms.pklbin	CCMSLIB00005436023	4100	UPDATE-SINGLE-ANNOTATED-BRONZE		specs_ms.pklbin
853	M+CH3OH+H	13057-98-2	0	Benzylpenicilloic acid	Crude		479.147	spectra/specs_ms.pklbin853	InChI=1S/C16H20N2O5S/c1-16(2)12(15(22)23)18-13(24-16)11(14(20)21)17-10(19)8-9-6-4-3-5-7-9/h3-7,11-13,18H,8H2,1-2H3,(H,17,19)(H,20,21)(H,22,23)/t11-,12-,13?/m0/s1		qTof	Positive	LC-ESI	512.18	lib-00013.mgf	Bronze	3	0.842791	5.4817	0.00280762	0	0	1	GNPS-LIBRARY	Kudzanai Tapfuma	512.18		675.283	17	CC1([C@@H](NC(S1)[C@@H](C(=O)O)NC(=O)Cc2ccccc2)C(=O)O)C	0	512.177	specs_ms.pklbin	CCMSLIB00005436023	4375	UPDATE-SINGLE-ANNOTATED-BRONZE		specs_ms.pklbin
854	M+CH3OH+H	13057-98-2	0	Benzylpenicilloic acid	Crude		479.147	spectra/specs_ms.pklbin854	InChI=1S/C16H20N2O5S/c1-16(2)12(15(22)23)18-13(24-16)11(14(20)21)17-10(19)8-9-6-4-3-5-7-9/h3-7,11-13,18H,8H2,1-2H3,(H,17,19)(H,20,21)(H,22,23)/t11-,12-,13?/m0/s1		qTof	Positive	LC-ESI	512.18	lib-00013.mgf	Bronze	3	0.845021	18.5901	0.00952148	0	0	1	GNPS-LIBRARY	Kudzanai Tapfuma	512.18		675.569	17	CC1([C@@H](NC(S1)[C@@H](C(=O)O)NC(=O)Cc2ccccc2)C(=O)O)C	0	512.17	specs_ms.pklbin	CCMSLIB00005436023	4217	UPDATE-SINGLE-ANNOTATED-BRONZE		specs_ms.pklbin
856	M+CH3OH+H	13057-98-2	0	Benzylpenicilloic acid	Crude		479.147	spectra/specs_ms.pklbin856	InChI=1S/C16H20N2O5S/c1-16(2)12(15(22)23)18-13(24-16)11(14(20)21)17-10(19)8-9-6-4-3-5-7-9/h3-7,11-13,18H,8H2,1-2H3,(H,17,19)(H,20,21)(H,22,23)/t11-,12-,13?/m0/s1		qTof	Positive	LC-ESI	512.18	lib-00013.mgf	Bronze	3	0.858909	3.69419	0.00189209	0	0	1	GNPS-LIBRARY	Kudzanai Tapfuma	512.18		676.413	17	CC1([C@@H](NC(S1)[C@@H](C(=O)O)NC(=O)Cc2ccccc2)C(=O)O)C	0	512.182	specs_ms.pklbin	CCMSLIB00005436023	3876	UPDATE-SINGLE-ANNOTATED-BRONZE		specs_ms.pklbin
857	M+CH3OH+H	13057-98-2	0	Benzylpenicilloic acid	Crude		479.147	spectra/specs_ms.pklbin857	InChI=1S/C16H20N2O5S/c1-16(2)12(15(22)23)18-13(24-16)11(14(20)21)17-10(19)8-9-6-4-3-5-7-9/h3-7,11-13,18H,8H2,1-2H3,(H,17,19)(H,20,21)(H,22,23)/t11-,12-,13?/m0/s1		qTof	Positive	LC-ESI	512.18	lib-00013.mgf	Bronze	3	0.843265	2.38335	0.0012207	0	0	1	GNPS-LIBRARY	Kudzanai Tapfuma	512.18		677.072	16	CC1([C@@H](NC(S1)[C@@H](C(=O)O)NC(=O)Cc2ccccc2)C(=O)O)C	0	512.181	specs_ms.pklbin	CCMSLIB00005436023	4232	UPDATE-SINGLE-ANNOTATED-BRONZE		specs_ms.pklbin
858	M+CH3OH+H	13057-98-2	0	Benzylpenicilloic acid	Crude		479.147	spectra/specs_ms.pklbin858	InChI=1S/C16H20N2O5S/c1-16(2)12(15(22)23)18-13(24-16)11(14(20)21)17-10(19)8-9-6-4-3-5-7-9/h3-7,11-13,18H,8H2,1-2H3,(H,17,19)(H,20,21)(H,22,23)/t11-,12-,13?/m0/s1		qTof	Positive	LC-ESI	512.18	lib-00013.mgf	Bronze	3	0.811265	10.8442	0.0055542	0	0	1	GNPS-LIBRARY	Kudzanai Tapfuma	512.18		681.984	15	CC1([C@@H](NC(S1)[C@@H](C(=O)O)NC(=O)Cc2ccccc2)C(=O)O)C	0	512.174	specs_ms.pklbin	CCMSLIB00005436023	4052	UPDATE-SINGLE-ANNOTATED-BRONZE		specs_ms.pklbin
859	M+CH3OH+H	13057-98-2	0	Benzylpenicilloic acid	Crude		479.147	spectra/specs_ms.pklbin859	InChI=1S/C16H20N2O5S/c1-16(2)12(15(22)23)18-13(24-16)11(14(20)21)17-10(19)8-9-6-4-3-5-7-9/h3-7,11-13,18H,8H2,1-2H3,(H,17,19)(H,20,21)(H,22,23)/t11-,12-,13?/m0/s1		qTof	Positive	LC-ESI	512.18	lib-00013.mgf	Bronze	3	0.810939	0.47667	0.000244141	0	0	1	GNPS-LIBRARY	Kudzanai Tapfuma	512.18		682.451	15	CC1([C@@H](NC(S1)[C@@H](C(=O)O)NC(=O)Cc2ccccc2)C(=O)O)C	0	512.18	specs_ms.pklbin	CCMSLIB00005436023	4371	UPDATE-SINGLE-ANNOTATED-BRONZE		specs_ms.pklbin
860	M+CH3OH+H	13057-98-2	0	Benzylpenicilloic acid	Crude		479.147	spectra/specs_ms.pklbin860	InChI=1S/C16H20N2O5S/c1-16(2)12(15(22)23)18-13(24-16)11(14(20)21)17-10(19)8-9-6-4-3-5-7-9/h3-7,11-13,18H,8H2,1-2H3,(H,17,19)(H,20,21)(H,22,23)/t11-,12-,13?/m0/s1		qTof	Positive	LC-ESI	512.18	lib-00013.mgf	Bronze	3	0.808613	11.7976	0.00604248	0	0	1	GNPS-LIBRARY	Kudzanai Tapfuma	512.18		682.819	19	CC1([C@@H](NC(S1)[C@@H](C(=O)O)NC(=O)Cc2ccccc2)C(=O)O)C	0	512.186	specs_ms.pklbin	CCMSLIB00005436023	4946	UPDATE-SINGLE-ANNOTATED-BRONZE		specs_ms.pklbin
861	M+CH3OH+H	13057-98-2	0	Benzylpenicilloic acid	Crude		479.147	spectra/specs_ms.pklbin861	InChI=1S/C16H20N2O5S/c1-16(2)12(15(22)23)18-13(24-16)11(14(20)21)17-10(19)8-9-6-4-3-5-7-9/h3-7,11-13,18H,8H2,1-2H3,(H,17,19)(H,20,21)(H,22,23)/t11-,12-,13?/m0/s1		qTof	Positive	LC-ESI	512.18	lib-00013.mgf	Bronze	3	0.808208	30.5069	0.015625	0	0	1	GNPS-LIBRARY	Kudzanai Tapfuma	512.18		684.331	17	CC1([C@@H](NC(S1)[C@@H](C(=O)O)NC(=O)Cc2ccccc2)C(=O)O)C	0	512.196	specs_ms.pklbin	CCMSLIB00005436023	5106	UPDATE-SINGLE-ANNOTATED-BRONZE		specs_ms.pklbin
862	M+CH3OH+H	13057-98-2	0	Benzylpenicilloic acid	Crude		479.147	spectra/specs_ms.pklbin862	InChI=1S/C16H20N2O5S/c1-16(2)12(15(22)23)18-13(24-16)11(14(20)21)17-10(19)8-9-6-4-3-5-7-9/h3-7,11-13,18H,8H2,1-2H3,(H,17,19)(H,20,21)(H,22,23)/t11-,12-,13?/m0/s1		qTof	Positive	LC-ESI	512.18	lib-00013.mgf	Bronze	3	0.842499	3.69419	0.00189209	0	0	1	GNPS-LIBRARY	Kudzanai Tapfuma	512.18		686.329	15	CC1([C@@H](NC(S1)[C@@H](C(=O)O)NC(=O)Cc2ccccc2)C(=O)O)C	0	512.178	specs_ms.pklbin	CCMSLIB00005436023	4579	UPDATE-SINGLE-ANNOTATED-BRONZE		specs_ms.pklbin
863	M+CH3OH+H	13057-98-2	0	Benzylpenicilloic acid	Crude		479.147	spectra/specs_ms.pklbin863	InChI=1S/C16H20N2O5S/c1-16(2)12(15(22)23)18-13(24-16)11(14(20)21)17-10(19)8-9-6-4-3-5-7-9/h3-7,11-13,18H,8H2,1-2H3,(H,17,19)(H,20,21)(H,22,23)/t11-,12-,13?/m0/s1		qTof	Positive	LC-ESI	512.18	lib-00013.mgf	Bronze	3	0.824183	7.15004	0.00366211	0	0	1	GNPS-LIBRARY	Kudzanai Tapfuma	512.18		687.477	15	CC1([C@@H](NC(S1)[C@@H](C(=O)O)NC(=O)Cc2ccccc2)C(=O)O)C	0	512.176	specs_ms.pklbin	CCMSLIB00005436023	5574	UPDATE-SINGLE-ANNOTATED-BRONZE		specs_ms.pklbin
864	M+CH3OH+H	13057-98-2	0	Benzylpenicilloic acid	Crude		479.147	spectra/specs_ms.pklbin864	InChI=1S/C16H20N2O5S/c1-16(2)12(15(22)23)18-13(24-16)11(14(20)21)17-10(19)8-9-6-4-3-5-7-9/h3-7,11-13,18H,8H2,1-2H3,(H,17,19)(H,20,21)(H,22,23)/t11-,12-,13?/m0/s1		qTof	Positive	LC-ESI	512.18	lib-00013.mgf	Bronze	3	0.806971	20.616	0.0105591	0	0	1	GNPS-LIBRARY	Kudzanai Tapfuma	512.18		688.31	14	CC1([C@@H](NC(S1)[C@@H](C(=O)O)NC(=O)Cc2ccccc2)C(=O)O)C	0	512.169	specs_ms.pklbin	CCMSLIB00005436023	4672	UPDATE-SINGLE-ANNOTATED-BRONZE		specs_ms.pklbin
865	M+CH3OH+H	13057-98-2	0	Benzylpenicilloic acid	Crude		479.147	spectra/specs_ms.pklbin865	InChI=1S/C16H20N2O5S/c1-16(2)12(15(22)23)18-13(24-16)11(14(20)21)17-10(19)8-9-6-4-3-5-7-9/h3-7,11-13,18H,8H2,1-2H3,(H,17,19)(H,20,21)(H,22,23)/t11-,12-,13?/m0/s1		qTof	Positive	LC-ESI	512.18	lib-00013.mgf	Bronze	3	0.894513	0.47667	0.000244141	0	0	1	GNPS-LIBRARY	Kudzanai Tapfuma	512.18		690.187	20	CC1([C@@H](NC(S1)[C@@H](C(=O)O)NC(=O)Cc2ccccc2)C(=O)O)C	0	512.18	specs_ms.pklbin	CCMSLIB00005436023	4276	UPDATE-SINGLE-ANNOTATED-BRONZE		specs_ms.pklbin
866	M+CH3OH+H	13057-98-2	0	Benzylpenicilloic acid	Crude		479.147	spectra/specs_ms.pklbin866	InChI=1S/C16H20N2O5S/c1-16(2)12(15(22)23)18-13(24-16)11(14(20)21)17-10(19)8-9-6-4-3-5-7-9/h3-7,11-13,18H,8H2,1-2H3,(H,17,19)(H,20,21)(H,22,23)/t11-,12-,13?/m0/s1		qTof	Positive	LC-ESI	512.18	lib-00013.mgf	Bronze	3	0.819256	2.02585	0.0010376	0	0	1	GNPS-LIBRARY	Kudzanai Tapfuma	512.18		690.663	16	CC1([C@@H](NC(S1)[C@@H](C(=O)O)NC(=O)Cc2ccccc2)C(=O)O)C	0	512.179	specs_ms.pklbin	CCMSLIB00005436023	5162	UPDATE-SINGLE-ANNOTATED-BRONZE		specs_ms.pklbin
867	M+CH3OH+H	13057-98-2	0	Benzylpenicilloic acid	Crude		479.147	spectra/specs_ms.pklbin867	InChI=1S/C16H20N2O5S/c1-16(2)12(15(22)23)18-13(24-16)11(14(20)21)17-10(19)8-9-6-4-3-5-7-9/h3-7,11-13,18H,8H2,1-2H3,(H,17,19)(H,20,21)(H,22,23)/t11-,12-,13?/m0/s1		qTof	Positive	LC-ESI	512.18	lib-00013.mgf	Bronze	3	0.823136	1.43001	0.000732422	0	0	1	GNPS-LIBRARY	Kudzanai Tapfuma	512.18		693.677	14	CC1([C@@H](NC(S1)[C@@H](C(=O)O)NC(=O)Cc2ccccc2)C(=O)O)C	0	512.179	specs_ms.pklbin	CCMSLIB00005436023	3920	UPDATE-SINGLE-ANNOTATED-BRONZE		specs_ms.pklbin
868	M+CH3OH+H	13057-98-2	0	Benzylpenicilloic acid	Crude		479.147	spectra/specs_ms.pklbin868	InChI=1S/C16H20N2O5S/c1-16(2)12(15(22)23)18-13(24-16)11(14(20)21)17-10(19)8-9-6-4-3-5-7-9/h3-7,11-13,18H,8H2,1-2H3,(H,17,19)(H,20,21)(H,22,23)/t11-,12-,13?/m0/s1		qTof	Positive	LC-ESI	512.18	lib-00013.mgf	Bronze	3	0.802417	15.8493	0.00811768	0	0	1	GNPS-LIBRARY	Kudzanai Tapfuma	512.18		694.051	13	CC1([C@@H](NC(S1)[C@@H](C(=O)O)NC(=O)Cc2ccccc2)C(=O)O)C	0	512.172	specs_ms.pklbin	CCMSLIB00005436023	4237	UPDATE-SINGLE-ANNOTATED-BRONZE		specs_ms.pklbin
869	M+CH3OH+H	13057-98-2	0	Benzylpenicilloic acid	Crude		479.147	spectra/specs_ms.pklbin869	InChI=1S/C16H20N2O5S/c1-16(2)12(15(22)23)18-13(24-16)11(14(20)21)17-10(19)8-9-6-4-3-5-7-9/h3-7,11-13,18H,8H2,1-2H3,(H,17,19)(H,20,21)(H,22,23)/t11-,12-,13?/m0/s1		qTof	Positive	LC-ESI	512.18	lib-00013.mgf	Bronze	3	0.767782	13.4659	0.00689697	0	0	1	GNPS-LIBRARY	Kudzanai Tapfuma	512.18		695.554	15	CC1([C@@H](NC(S1)[C@@H](C(=O)O)NC(=O)Cc2ccccc2)C(=O)O)C	0	512.173	specs_ms.pklbin	CCMSLIB00005436023	4296	UPDATE-SINGLE-ANNOTATED-BRONZE		specs_ms.pklbin
870	M+CH3OH+H	13057-98-2	0	Benzylpenicilloic acid	Crude		479.147	spectra/specs_ms.pklbin870	InChI=1S/C16H20N2O5S/c1-16(2)12(15(22)23)18-13(24-16)11(14(20)21)17-10(19)8-9-6-4-3-5-7-9/h3-7,11-13,18H,8H2,1-2H3,(H,17,19)(H,20,21)(H,22,23)/t11-,12-,13?/m0/s1		qTof	Positive	LC-ESI	512.18	lib-00013.mgf	Bronze	3	0.787388	4.7667	0.00244141	0	0	1	GNPS-LIBRARY	Kudzanai Tapfuma	512.18		698.322	14	CC1([C@@H](NC(S1)[C@@H](C(=O)O)NC(=O)Cc2ccccc2)C(=O)O)C	0	512.182	specs_ms.pklbin	CCMSLIB00005436023	4413	UPDATE-SINGLE-ANNOTATED-BRONZE		specs_ms.pklbin
875	M+CH3OH+H	13057-98-2	0	Benzylpenicilloic acid	Crude		479.147	spectra/specs_ms.pklbin875	InChI=1S/C16H20N2O5S/c1-16(2)12(15(22)23)18-13(24-16)11(14(20)21)17-10(19)8-9-6-4-3-5-7-9/h3-7,11-13,18H,8H2,1-2H3,(H,17,19)(H,20,21)(H,22,23)/t11-,12-,13?/m0/s1		qTof	Positive	LC-ESI	512.18	lib-00013.mgf	Bronze	3	0.792612	11.7976	0.00604248	0	0	1	GNPS-LIBRARY	Kudzanai Tapfuma	512.18		701.783	14	CC1([C@@H](NC(S1)[C@@H](C(=O)O)NC(=O)Cc2ccccc2)C(=O)O)C	0	512.174	specs_ms.pklbin	CCMSLIB00005436023	3999	UPDATE-SINGLE-ANNOTATED-BRONZE		specs_ms.pklbin
876	M+CH3OH+H	13057-98-2	0	Benzylpenicilloic acid	Crude		479.147	spectra/specs_ms.pklbin876	InChI=1S/C16H20N2O5S/c1-16(2)12(15(22)23)18-13(24-16)11(14(20)21)17-10(19)8-9-6-4-3-5-7-9/h3-7,11-13,18H,8H2,1-2H3,(H,17,19)(H,20,21)(H,22,23)/t11-,12-,13?/m0/s1		qTof	Positive	LC-ESI	512.18	lib-00013.mgf	Bronze	3	0.810006	16.6834	0.00854492	0	0	1	GNPS-LIBRARY	Kudzanai Tapfuma	512.18		705.287	16	CC1([C@@H](NC(S1)[C@@H](C(=O)O)NC(=O)Cc2ccccc2)C(=O)O)C	0	512.171	specs_ms.pklbin	CCMSLIB00005436023	5020	UPDATE-SINGLE-ANNOTATED-BRONZE		specs_ms.pklbin
877	M+CH3OH+H	13057-98-2	0	Benzylpenicilloic acid	Crude		479.147	spectra/specs_ms.pklbin877	InChI=1S/C16H20N2O5S/c1-16(2)12(15(22)23)18-13(24-16)11(14(20)21)17-10(19)8-9-6-4-3-5-7-9/h3-7,11-13,18H,8H2,1-2H3,(H,17,19)(H,20,21)(H,22,23)/t11-,12-,13?/m0/s1		qTof	Positive	LC-ESI	512.18	lib-00013.mgf	Bronze	3	0.853802	4.29003	0.00219727	0	0	1	GNPS-LIBRARY	Kudzanai Tapfuma	512.18		707.48	16	CC1([C@@H](NC(S1)[C@@H](C(=O)O)NC(=O)Cc2ccccc2)C(=O)O)C	0	512.182	specs_ms.pklbin	CCMSLIB00005436023	4506	UPDATE-SINGLE-ANNOTATED-BRONZE		specs_ms.pklbin
878	M+CH3OH+H	13057-98-2	0	Benzylpenicilloic acid	Crude		479.147	spectra/specs_ms.pklbin878	InChI=1S/C16H20N2O5S/c1-16(2)12(15(22)23)18-13(24-16)11(14(20)21)17-10(19)8-9-6-4-3-5-7-9/h3-7,11-13,18H,8H2,1-2H3,(H,17,19)(H,20,21)(H,22,23)/t11-,12-,13?/m0/s1		qTof	Positive	LC-ESI	512.18	lib-00013.mgf	Bronze	3	0.803587	11.7976	0.00604248	0	0	1	GNPS-LIBRARY	Kudzanai Tapfuma	512.18		708.226	15	CC1([C@@H](NC(S1)[C@@H](C(=O)O)NC(=O)Cc2ccccc2)C(=O)O)C	0	512.174	specs_ms.pklbin	CCMSLIB00005436023	4658	UPDATE-SINGLE-ANNOTATED-BRONZE		specs_ms.pklbin
879	M+CH3OH+H	13057-98-2	0	Benzylpenicilloic acid	Crude		479.147	spectra/specs_ms.pklbin879	InChI=1S/C16H20N2O5S/c1-16(2)12(15(22)23)18-13(24-16)11(14(20)21)17-10(19)8-9-6-4-3-5-7-9/h3-7,11-13,18H,8H2,1-2H3,(H,17,19)(H,20,21)(H,22,23)/t11-,12-,13?/m0/s1		qTof	Positive	LC-ESI	512.18	lib-00013.mgf	Bronze	3	0.846938	1.31084	0.000671387	0	0	1	GNPS-LIBRARY	Kudzanai Tapfuma	512.18		708.599	19	CC1([C@@H](NC(S1)[C@@H](C(=O)O)NC(=O)Cc2ccccc2)C(=O)O)C	0	512.179	specs_ms.pklbin	CCMSLIB00005436023	5354	UPDATE-SINGLE-ANNOTATED-BRONZE		specs_ms.pklbin
880	M+CH3OH+H	13057-98-2	0	Benzylpenicilloic acid	Crude		479.147	spectra/specs_ms.pklbin880	InChI=1S/C16H20N2O5S/c1-16(2)12(15(22)23)18-13(24-16)11(14(20)21)17-10(19)8-9-6-4-3-5-7-9/h3-7,11-13,18H,8H2,1-2H3,(H,17,19)(H,20,21)(H,22,23)/t11-,12-,13?/m0/s1		qTof	Positive	LC-ESI	512.18	lib-00013.mgf	Bronze	3	0.818546	20.616	0.0105591	0	0	1	GNPS-LIBRARY	Kudzanai Tapfuma	512.18		708.976	17	CC1([C@@H](NC(S1)[C@@H](C(=O)O)NC(=O)Cc2ccccc2)C(=O)O)C	0	512.191	specs_ms.pklbin	CCMSLIB00005436023	4090	UPDATE-SINGLE-ANNOTATED-BRONZE		specs_ms.pklbin
881	M+CH3OH+H	13057-98-2	0	Benzylpenicilloic acid	Crude		479.147	spectra/specs_ms.pklbin881	InChI=1S/C16H20N2O5S/c1-16(2)12(15(22)23)18-13(24-16)11(14(20)21)17-10(19)8-9-6-4-3-5-7-9/h3-7,11-13,18H,8H2,1-2H3,(H,17,19)(H,20,21)(H,22,23)/t11-,12-,13?/m0/s1		qTof	Positive	LC-ESI	512.18	lib-00013.mgf	Bronze	3	0.811929	2.14501	0.00109863	0	0	1	GNPS-LIBRARY	Kudzanai Tapfuma	512.18		709.34	16	CC1([C@@H](NC(S1)[C@@H](C(=O)O)NC(=O)Cc2ccccc2)C(=O)O)C	0	512.181	specs_ms.pklbin	CCMSLIB00005436023	4880	UPDATE-SINGLE-ANNOTATED-BRONZE		specs_ms.pklbin
882	M+CH3OH+H	13057-98-2	0	Benzylpenicilloic acid	Crude		479.147	spectra/specs_ms.pklbin882	InChI=1S/C16H20N2O5S/c1-16(2)12(15(22)23)18-13(24-16)11(14(20)21)17-10(19)8-9-6-4-3-5-7-9/h3-7,11-13,18H,8H2,1-2H3,(H,17,19)(H,20,21)(H,22,23)/t11-,12-,13?/m0/s1		qTof	Positive	LC-ESI	512.18	lib-00013.mgf	Bronze	3	0.849746	12.8701	0.0065918	0	0	1	GNPS-LIBRARY	Kudzanai Tapfuma	512.18		709.611	17	CC1([C@@H](NC(S1)[C@@H](C(=O)O)NC(=O)Cc2ccccc2)C(=O)O)C	0	512.173	specs_ms.pklbin	CCMSLIB00005436023	4393	UPDATE-SINGLE-ANNOTATED-BRONZE		specs_ms.pklbin
883	M+CH3OH+H	13057-98-2	0	Benzylpenicilloic acid	Crude		479.147	spectra/specs_ms.pklbin883	InChI=1S/C16H20N2O5S/c1-16(2)12(15(22)23)18-13(24-16)11(14(20)21)17-10(19)8-9-6-4-3-5-7-9/h3-7,11-13,18H,8H2,1-2H3,(H,17,19)(H,20,21)(H,22,23)/t11-,12-,13?/m0/s1		qTof	Positive	LC-ESI	512.18	lib-00013.mgf	Bronze	3	0.832667	2.86002	0.00146484	0	0	1	GNPS-LIBRARY	Kudzanai Tapfuma	512.18		710.558	17	CC1([C@@H](NC(S1)[C@@H](C(=O)O)NC(=O)Cc2ccccc2)C(=O)O)C	0	512.181	specs_ms.pklbin	CCMSLIB00005436023	4512	UPDATE-SINGLE-ANNOTATED-BRONZE		specs_ms.pklbin
884	M+CH3OH+H	13057-98-2	0	Benzylpenicilloic acid	Crude		479.147	spectra/specs_ms.pklbin884	InChI=1S/C16H20N2O5S/c1-16(2)12(15(22)23)18-13(24-16)11(14(20)21)17-10(19)8-9-6-4-3-5-7-9/h3-7,11-13,18H,8H2,1-2H3,(H,17,19)(H,20,21)(H,22,23)/t11-,12-,13?/m0/s1		qTof	Positive	LC-ESI	512.18	lib-00013.mgf	Bronze	3	0.801712	11.9167	0.00610352	0	0	1	GNPS-LIBRARY	Kudzanai Tapfuma	512.18		713.02	16	CC1([C@@H](NC(S1)[C@@H](C(=O)O)NC(=O)Cc2ccccc2)C(=O)O)C	0	512.174	specs_ms.pklbin	CCMSLIB00005436023	4624	UPDATE-SINGLE-ANNOTATED-BRONZE		specs_ms.pklbin
886	M+CH3OH+H	13057-98-2	0	Benzylpenicilloic acid	Crude		479.147	spectra/specs_ms.pklbin886	InChI=1S/C16H20N2O5S/c1-16(2)12(15(22)23)18-13(24-16)11(14(20)21)17-10(19)8-9-6-4-3-5-7-9/h3-7,11-13,18H,8H2,1-2H3,(H,17,19)(H,20,21)(H,22,23)/t11-,12-,13?/m0/s1		qTof	Positive	LC-ESI	512.18	lib-00013.mgf	Bronze	3	0.831606	15.0151	0.00769043	0	0	1	GNPS-LIBRARY	Kudzanai Tapfuma	512.18		714.321	15	CC1([C@@H](NC(S1)[C@@H](C(=O)O)NC(=O)Cc2ccccc2)C(=O)O)C	0	512.172	specs_ms.pklbin	CCMSLIB00005436023	6123	UPDATE-SINGLE-ANNOTATED-BRONZE		specs_ms.pklbin
887	M+CH3OH+H	13057-98-2	0	Benzylpenicilloic acid	Crude		479.147	spectra/specs_ms.pklbin887	InChI=1S/C16H20N2O5S/c1-16(2)12(15(22)23)18-13(24-16)11(14(20)21)17-10(19)8-9-6-4-3-5-7-9/h3-7,11-13,18H,8H2,1-2H3,(H,17,19)(H,20,21)(H,22,23)/t11-,12-,13?/m0/s1		qTof	Positive	LC-ESI	512.18	lib-00013.mgf	Bronze	3	0.847565	7.74588	0.00396729	0	0	1	GNPS-LIBRARY	Kudzanai Tapfuma	512.18		714.598	16	CC1([C@@H](NC(S1)[C@@H](C(=O)O)NC(=O)Cc2ccccc2)C(=O)O)C	0	512.176	specs_ms.pklbin	CCMSLIB00005436023	5540	UPDATE-SINGLE-ANNOTATED-BRONZE		specs_ms.pklbin
888	M+CH3OH+H	13057-98-2	0	Benzylpenicilloic acid	Crude		479.147	spectra/specs_ms.pklbin888	InChI=1S/C16H20N2O5S/c1-16(2)12(15(22)23)18-13(24-16)11(14(20)21)17-10(19)8-9-6-4-3-5-7-9/h3-7,11-13,18H,8H2,1-2H3,(H,17,19)(H,20,21)(H,22,23)/t11-,12-,13?/m0/s1		qTof	Positive	LC-ESI	512.18	lib-00013.mgf	Bronze	3	0.849122	3.93252	0.00201416	0	0	1	GNPS-LIBRARY	Kudzanai Tapfuma	512.18		715.06	19	CC1([C@@H](NC(S1)[C@@H](C(=O)O)NC(=O)Cc2ccccc2)C(=O)O)C	0	512.182	specs_ms.pklbin	CCMSLIB00005436023	4541	UPDATE-SINGLE-ANNOTATED-BRONZE		specs_ms.pklbin
889	M+CH3OH+H	13057-98-2	0	Benzylpenicilloic acid	Crude		479.147	spectra/specs_ms.pklbin889	InChI=1S/C16H20N2O5S/c1-16(2)12(15(22)23)18-13(24-16)11(14(20)21)17-10(19)8-9-6-4-3-5-7-9/h3-7,11-13,18H,8H2,1-2H3,(H,17,19)(H,20,21)(H,22,23)/t11-,12-,13?/m0/s1		qTof	Positive	LC-ESI	512.18	lib-00013.mgf	Bronze	3	0.86275	11.7976	0.00604248	0	0	1	GNPS-LIBRARY	Kudzanai Tapfuma	512.18		715.444	17	CC1([C@@H](NC(S1)[C@@H](C(=O)O)NC(=O)Cc2ccccc2)C(=O)O)C	0	512.174	specs_ms.pklbin	CCMSLIB00005436023	5669	UPDATE-SINGLE-ANNOTATED-BRONZE		specs_ms.pklbin
890	M+CH3OH+H	13057-98-2	0	Benzylpenicilloic acid	Crude		479.147	spectra/specs_ms.pklbin890	InChI=1S/C16H20N2O5S/c1-16(2)12(15(22)23)18-13(24-16)11(14(20)21)17-10(19)8-9-6-4-3-5-7-9/h3-7,11-13,18H,8H2,1-2H3,(H,17,19)(H,20,21)(H,22,23)/t11-,12-,13?/m0/s1		qTof	Positive	LC-ESI	512.18	lib-00013.mgf	Bronze	3	0.838484	2.74085	0.00140381	0	0	1	GNPS-LIBRARY	Kudzanai Tapfuma	512.18		715.724	17	CC1([C@@H](NC(S1)[C@@H](C(=O)O)NC(=O)Cc2ccccc2)C(=O)O)C	0	512.179	specs_ms.pklbin	CCMSLIB00005436023	5064	UPDATE-SINGLE-ANNOTATED-BRONZE		specs_ms.pklbin
891	M+CH3OH+H	13057-98-2	0	Benzylpenicilloic acid	Crude		479.147	spectra/specs_ms.pklbin891	InChI=1S/C16H20N2O5S/c1-16(2)12(15(22)23)18-13(24-16)11(14(20)21)17-10(19)8-9-6-4-3-5-7-9/h3-7,11-13,18H,8H2,1-2H3,(H,17,19)(H,20,21)(H,22,23)/t11-,12-,13?/m0/s1		qTof	Positive	LC-ESI	512.18	lib-00013.mgf	Bronze	3	0.848568	4.17086	0.00213623	0	0	1	GNPS-LIBRARY	Kudzanai Tapfuma	512.18		716.103	16	CC1([C@@H](NC(S1)[C@@H](C(=O)O)NC(=O)Cc2ccccc2)C(=O)O)C	0	512.178	specs_ms.pklbin	CCMSLIB00005436023	5740	UPDATE-SINGLE-ANNOTATED-BRONZE		specs_ms.pklbin
892	M+CH3OH+H	13057-98-2	0	Benzylpenicilloic acid	Crude		479.147	spectra/specs_ms.pklbin892	InChI=1S/C16H20N2O5S/c1-16(2)12(15(22)23)18-13(24-16)11(14(20)21)17-10(19)8-9-6-4-3-5-7-9/h3-7,11-13,18H,8H2,1-2H3,(H,17,19)(H,20,21)(H,22,23)/t11-,12-,13?/m0/s1		qTof	Positive	LC-ESI	512.18	lib-00013.mgf	Bronze	3	0.854024	1.90668	0.000976562	0	0	1	GNPS-LIBRARY	Kudzanai Tapfuma	512.18		716.484	20	CC1([C@@H](NC(S1)[C@@H](C(=O)O)NC(=O)Cc2ccccc2)C(=O)O)C	0	512.179	specs_ms.pklbin	CCMSLIB00005436023	5690	UPDATE-SINGLE-ANNOTATED-BRONZE		specs_ms.pklbin
893	M+CH3OH+H	13057-98-2	0	Benzylpenicilloic acid	Crude		479.147	spectra/specs_ms.pklbin893	InChI=1S/C16H20N2O5S/c1-16(2)12(15(22)23)18-13(24-16)11(14(20)21)17-10(19)8-9-6-4-3-5-7-9/h3-7,11-13,18H,8H2,1-2H3,(H,17,19)(H,20,21)(H,22,23)/t11-,12-,13?/m0/s1		qTof	Positive	LC-ESI	512.18	lib-00013.mgf	Bronze	3	0.823261	13.1084	0.00671387	0	0	1	GNPS-LIBRARY	Kudzanai Tapfuma	512.18		717.35	13	CC1([C@@H](NC(S1)[C@@H](C(=O)O)NC(=O)Cc2ccccc2)C(=O)O)C	0	512.173	specs_ms.pklbin	CCMSLIB00005436023	5244	UPDATE-SINGLE-ANNOTATED-BRONZE		specs_ms.pklbin
894	M+CH3OH+H	13057-98-2	0	Benzylpenicilloic acid	Crude		479.147	spectra/specs_ms.pklbin894	InChI=1S/C16H20N2O5S/c1-16(2)12(15(22)23)18-13(24-16)11(14(20)21)17-10(19)8-9-6-4-3-5-7-9/h3-7,11-13,18H,8H2,1-2H3,(H,17,19)(H,20,21)(H,22,23)/t11-,12-,13?/m0/s1		qTof	Positive	LC-ESI	512.18	lib-00013.mgf	Bronze	3	0.842332	10.3676	0.00531006	0	0	1	GNPS-LIBRARY	Kudzanai Tapfuma	512.18		717.618	16	CC1([C@@H](NC(S1)[C@@H](C(=O)O)NC(=O)Cc2ccccc2)C(=O)O)C	0	512.185	specs_ms.pklbin	CCMSLIB00005436023	5184	UPDATE-SINGLE-ANNOTATED-BRONZE		specs_ms.pklbin
895	M+CH3OH+H	13057-98-2	0	Benzylpenicilloic acid	Crude		479.147	spectra/specs_ms.pklbin895	InChI=1S/C16H20N2O5S/c1-16(2)12(15(22)23)18-13(24-16)11(14(20)21)17-10(19)8-9-6-4-3-5-7-9/h3-7,11-13,18H,8H2,1-2H3,(H,17,19)(H,20,21)(H,22,23)/t11-,12-,13?/m0/s1		qTof	Positive	LC-ESI	512.18	lib-00013.mgf	Bronze	3	0.805994	10.0101	0.00512695	0	0	1	GNPS-LIBRARY	Kudzanai Tapfuma	512.18		717.984	15	CC1([C@@H](NC(S1)[C@@H](C(=O)O)NC(=O)Cc2ccccc2)C(=O)O)C	0	512.175	specs_ms.pklbin	CCMSLIB00005436023	5629	UPDATE-SINGLE-ANNOTATED-BRONZE		specs_ms.pklbin
896	M+CH3OH+H	13057-98-2	0	Benzylpenicilloic acid	Crude		479.147	spectra/specs_ms.pklbin896	InChI=1S/C16H20N2O5S/c1-16(2)12(15(22)23)18-13(24-16)11(14(20)21)17-10(19)8-9-6-4-3-5-7-9/h3-7,11-13,18H,8H2,1-2H3,(H,17,19)(H,20,21)(H,22,23)/t11-,12-,13?/m0/s1		qTof	Positive	LC-ESI	512.18	lib-00013.mgf	Bronze	3	0.87418	15.7301	0.00805664	0	0	1	GNPS-LIBRARY	Kudzanai Tapfuma	512.18		718.636	18	CC1([C@@H](NC(S1)[C@@H](C(=O)O)NC(=O)Cc2ccccc2)C(=O)O)C	0	512.172	specs_ms.pklbin	CCMSLIB00005436023	5655	UPDATE-SINGLE-ANNOTATED-BRONZE		specs_ms.pklbin
897	M+CH3OH+H	13057-98-2	0	Benzylpenicilloic acid	Crude		479.147	spectra/specs_ms.pklbin897	InChI=1S/C16H20N2O5S/c1-16(2)12(15(22)23)18-13(24-16)11(14(20)21)17-10(19)8-9-6-4-3-5-7-9/h3-7,11-13,18H,8H2,1-2H3,(H,17,19)(H,20,21)(H,22,23)/t11-,12-,13?/m0/s1		qTof	Positive	LC-ESI	512.18	lib-00013.mgf	Bronze	3	0.849445	3.57502	0.00183105	0	0	1	GNPS-LIBRARY	Kudzanai Tapfuma	512.18		718.917	18	CC1([C@@H](NC(S1)[C@@H](C(=O)O)NC(=O)Cc2ccccc2)C(=O)O)C	0	512.178	specs_ms.pklbin	CCMSLIB00005436023	5651	UPDATE-SINGLE-ANNOTATED-BRONZE		specs_ms.pklbin
898	M+CH3OH+H	13057-98-2	0	Benzylpenicilloic acid	Crude		479.147	spectra/specs_ms.pklbin898	InChI=1S/C16H20N2O5S/c1-16(2)12(15(22)23)18-13(24-16)11(14(20)21)17-10(19)8-9-6-4-3-5-7-9/h3-7,11-13,18H,8H2,1-2H3,(H,17,19)(H,20,21)(H,22,23)/t11-,12-,13?/m0/s1		qTof	Positive	LC-ESI	512.18	lib-00013.mgf	Bronze	3	0.850873	24.906	0.0127563	0	0	1	GNPS-LIBRARY	Kudzanai Tapfuma	512.18		719.749	18	CC1([C@@H](NC(S1)[C@@H](C(=O)O)NC(=O)Cc2ccccc2)C(=O)O)C	0	512.167	specs_ms.pklbin	CCMSLIB00005436023	5125	UPDATE-SINGLE-ANNOTATED-BRONZE		specs_ms.pklbin
899	M+CH3OH+H	13057-98-2	0	Benzylpenicilloic acid	Crude		479.147	spectra/specs_ms.pklbin899	InChI=1S/C16H20N2O5S/c1-16(2)12(15(22)23)18-13(24-16)11(14(20)21)17-10(19)8-9-6-4-3-5-7-9/h3-7,11-13,18H,8H2,1-2H3,(H,17,19)(H,20,21)(H,22,23)/t11-,12-,13?/m0/s1		qTof	Positive	LC-ESI	512.18	lib-00013.mgf	Bronze	3	0.825943	6.43504	0.0032959	0	0	1	GNPS-LIBRARY	Kudzanai Tapfuma	512.18		720.118	14	CC1([C@@H](NC(S1)[C@@H](C(=O)O)NC(=O)Cc2ccccc2)C(=O)O)C	0	512.183	specs_ms.pklbin	CCMSLIB00005436023	4980	UPDATE-SINGLE-ANNOTATED-BRONZE		specs_ms.pklbin
900	M+CH3OH+H	13057-98-2	0	Benzylpenicilloic acid	Crude		479.147	spectra/specs_ms.pklbin900	InChI=1S/C16H20N2O5S/c1-16(2)12(15(22)23)18-13(24-16)11(14(20)21)17-10(19)8-9-6-4-3-5-7-9/h3-7,11-13,18H,8H2,1-2H3,(H,17,19)(H,20,21)(H,22,23)/t11-,12-,13?/m0/s1		qTof	Positive	LC-ESI	512.18	lib-00013.mgf	Bronze	3	0.802946	7.74588	0.00396729	0	0	1	GNPS-LIBRARY	Kudzanai Tapfuma	512.18		720.875	15	CC1([C@@H](NC(S1)[C@@H](C(=O)O)NC(=O)Cc2ccccc2)C(=O)O)C	0	512.184	specs_ms.pklbin	CCMSLIB00005436023	4913	UPDATE-SINGLE-ANNOTATED-BRONZE		specs_ms.pklbin
901	M+CH3OH+H	13057-98-2	0	Benzylpenicilloic acid	Crude		479.147	spectra/specs_ms.pklbin901	InChI=1S/C16H20N2O5S/c1-16(2)12(15(22)23)18-13(24-16)11(14(20)21)17-10(19)8-9-6-4-3-5-7-9/h3-7,11-13,18H,8H2,1-2H3,(H,17,19)(H,20,21)(H,22,23)/t11-,12-,13?/m0/s1		qTof	Positive	LC-ESI	512.18	lib-00013.mgf	Bronze	3	0.8378	2.97918	0.00152588	0	0	1	GNPS-LIBRARY	Kudzanai Tapfuma	512.18		722.348	14	CC1([C@@H](NC(S1)[C@@H](C(=O)O)NC(=O)Cc2ccccc2)C(=O)O)C	0	512.182	specs_ms.pklbin	CCMSLIB00005436023	5460	UPDATE-SINGLE-ANNOTATED-BRONZE		specs_ms.pklbin
902	M+CH3OH+H	13057-98-2	0	Benzylpenicilloic acid	Crude		479.147	spectra/specs_ms.pklbin902	InChI=1S/C16H20N2O5S/c1-16(2)12(15(22)23)18-13(24-16)11(14(20)21)17-10(19)8-9-6-4-3-5-7-9/h3-7,11-13,18H,8H2,1-2H3,(H,17,19)(H,20,21)(H,22,23)/t11-,12-,13?/m0/s1		qTof	Positive	LC-ESI	512.18	lib-00013.mgf	Bronze	3	0.86754	8.22255	0.00421143	0	0	1	GNPS-LIBRARY	Kudzanai Tapfuma	512.18		723.733	17	CC1([C@@H](NC(S1)[C@@H](C(=O)O)NC(=O)Cc2ccccc2)C(=O)O)C	0	512.176	specs_ms.pklbin	CCMSLIB00005436023	5467	UPDATE-SINGLE-ANNOTATED-BRONZE		specs_ms.pklbin
903	M+CH3OH+H	13057-98-2	0	Benzylpenicilloic acid	Crude		479.147	spectra/specs_ms.pklbin903	InChI=1S/C16H20N2O5S/c1-16(2)12(15(22)23)18-13(24-16)11(14(20)21)17-10(19)8-9-6-4-3-5-7-9/h3-7,11-13,18H,8H2,1-2H3,(H,17,19)(H,20,21)(H,22,23)/t11-,12-,13?/m0/s1		qTof	Positive	LC-ESI	512.18	lib-00013.mgf	Bronze	3	0.815668	4.88586	0.00250244	0	0	1	GNPS-LIBRARY	Kudzanai Tapfuma	512.18		724.288	16	CC1([C@@H](NC(S1)[C@@H](C(=O)O)NC(=O)Cc2ccccc2)C(=O)O)C	0	512.182	specs_ms.pklbin	CCMSLIB00005436023	4431	UPDATE-SINGLE-ANNOTATED-BRONZE		specs_ms.pklbin
904	M+CH3OH+H	13057-98-2	0	Benzylpenicilloic acid	Crude		479.147	spectra/specs_ms.pklbin904	InChI=1S/C16H20N2O5S/c1-16(2)12(15(22)23)18-13(24-16)11(14(20)21)17-10(19)8-9-6-4-3-5-7-9/h3-7,11-13,18H,8H2,1-2H3,(H,17,19)(H,20,21)(H,22,23)/t11-,12-,13?/m0/s1		qTof	Positive	LC-ESI	512.18	lib-00013.mgf	Bronze	3	0.837598	5.95837	0.00305176	0	0	1	GNPS-LIBRARY	Kudzanai Tapfuma	512.18		725.033	18	CC1([C@@H](NC(S1)[C@@H](C(=O)O)NC(=O)Cc2ccccc2)C(=O)O)C	0	512.177	specs_ms.pklbin	CCMSLIB00005436023	4983	UPDATE-SINGLE-ANNOTATED-BRONZE		specs_ms.pklbin
905	M+CH3OH+H	13057-98-2	0	Benzylpenicilloic acid	Crude		479.147	spectra/specs_ms.pklbin905	InChI=1S/C16H20N2O5S/c1-16(2)12(15(22)23)18-13(24-16)11(14(20)21)17-10(19)8-9-6-4-3-5-7-9/h3-7,11-13,18H,8H2,1-2H3,(H,17,19)(H,20,21)(H,22,23)/t11-,12-,13?/m0/s1		qTof	Positive	LC-ESI	512.18	lib-00013.mgf	Bronze	3	0.880638	18.3518	0.00939941	0	0	1	GNPS-LIBRARY	Kudzanai Tapfuma	512.18		727.432	19	CC1([C@@H](NC(S1)[C@@H](C(=O)O)NC(=O)Cc2ccccc2)C(=O)O)C	0	512.171	specs_ms.pklbin	CCMSLIB00005436023	5929	UPDATE-SINGLE-ANNOTATED-BRONZE		specs_ms.pklbin
906	M+CH3OH+H	13057-98-2	0	Benzylpenicilloic acid	Crude		479.147	spectra/specs_ms.pklbin906	InChI=1S/C16H20N2O5S/c1-16(2)12(15(22)23)18-13(24-16)11(14(20)21)17-10(19)8-9-6-4-3-5-7-9/h3-7,11-13,18H,8H2,1-2H3,(H,17,19)(H,20,21)(H,22,23)/t11-,12-,13?/m0/s1		qTof	Positive	LC-ESI	512.18	lib-00013.mgf	Bronze	3	0.850395	5.4817	0.00280762	0	0	1	GNPS-LIBRARY	Kudzanai Tapfuma	512.18		727.799	15	CC1([C@@H](NC(S1)[C@@H](C(=O)O)NC(=O)Cc2ccccc2)C(=O)O)C	0	512.177	specs_ms.pklbin	CCMSLIB00005436023	5573	UPDATE-SINGLE-ANNOTATED-BRONZE		specs_ms.pklbin
907	M+CH3OH+H	13057-98-2	0	Benzylpenicilloic acid	Crude		479.147	spectra/specs_ms.pklbin907	InChI=1S/C16H20N2O5S/c1-16(2)12(15(22)23)18-13(24-16)11(14(20)21)17-10(19)8-9-6-4-3-5-7-9/h3-7,11-13,18H,8H2,1-2H3,(H,17,19)(H,20,21)(H,22,23)/t11-,12-,13?/m0/s1		qTof	Positive	LC-ESI	512.18	lib-00013.mgf	Bronze	3	0.809114	4.29003	0.00219727	0	0	1	GNPS-LIBRARY	Kudzanai Tapfuma	512.18		728.262	13	CC1([C@@H](NC(S1)[C@@H](C(=O)O)NC(=O)Cc2ccccc2)C(=O)O)C	0	512.182	specs_ms.pklbin	CCMSLIB00005436023	5084	UPDATE-SINGLE-ANNOTATED-BRONZE		specs_ms.pklbin
908	M+CH3OH+H	13057-98-2	0	Benzylpenicilloic acid	Crude		479.147	spectra/specs_ms.pklbin908	InChI=1S/C16H20N2O5S/c1-16(2)12(15(22)23)18-13(24-16)11(14(20)21)17-10(19)8-9-6-4-3-5-7-9/h3-7,11-13,18H,8H2,1-2H3,(H,17,19)(H,20,21)(H,22,23)/t11-,12-,13?/m0/s1		qTof	Positive	LC-ESI	512.18	lib-00013.mgf	Bronze	3	0.851676	6.43504	0.0032959	0	0	1	GNPS-LIBRARY	Kudzanai Tapfuma	512.18		728.93	16	CC1([C@@H](NC(S1)[C@@H](C(=O)O)NC(=O)Cc2ccccc2)C(=O)O)C	0	512.177	specs_ms.pklbin	CCMSLIB00005436023	5436	UPDATE-SINGLE-ANNOTATED-BRONZE		specs_ms.pklbin
909	M+CH3OH+H	13057-98-2	0	Benzylpenicilloic acid	Crude		479.147	spectra/specs_ms.pklbin909	InChI=1S/C16H20N2O5S/c1-16(2)12(15(22)23)18-13(24-16)11(14(20)21)17-10(19)8-9-6-4-3-5-7-9/h3-7,11-13,18H,8H2,1-2H3,(H,17,19)(H,20,21)(H,22,23)/t11-,12-,13?/m0/s1		qTof	Positive	LC-ESI	512.18	lib-00013.mgf	Bronze	3	0.826658	7.62671	0.00390625	0	0	1	GNPS-LIBRARY	Kudzanai Tapfuma	512.18		729.759	16	CC1([C@@H](NC(S1)[C@@H](C(=O)O)NC(=O)Cc2ccccc2)C(=O)O)C	0	512.176	specs_ms.pklbin	CCMSLIB00005436023	4652	UPDATE-SINGLE-ANNOTATED-BRONZE		specs_ms.pklbin
910	M+CH3OH+H	13057-98-2	0	Benzylpenicilloic acid	Crude		479.147	spectra/specs_ms.pklbin910	InChI=1S/C16H20N2O5S/c1-16(2)12(15(22)23)18-13(24-16)11(14(20)21)17-10(19)8-9-6-4-3-5-7-9/h3-7,11-13,18H,8H2,1-2H3,(H,17,19)(H,20,21)(H,22,23)/t11-,12-,13?/m0/s1		qTof	Positive	LC-ESI	512.18	lib-00013.mgf	Bronze	3	0.801279	19.0668	0.00976562	0	0	1	GNPS-LIBRARY	Kudzanai Tapfuma	512.18		730.032	15	CC1([C@@H](NC(S1)[C@@H](C(=O)O)NC(=O)Cc2ccccc2)C(=O)O)C	0	512.17	specs_ms.pklbin	CCMSLIB00005436023	5638	UPDATE-SINGLE-ANNOTATED-BRONZE		specs_ms.pklbin
911	M+CH3OH+H	13057-98-2	0	Benzylpenicilloic acid	Crude		479.147	spectra/specs_ms.pklbin911	InChI=1S/C16H20N2O5S/c1-16(2)12(15(22)23)18-13(24-16)11(14(20)21)17-10(19)8-9-6-4-3-5-7-9/h3-7,11-13,18H,8H2,1-2H3,(H,17,19)(H,20,21)(H,22,23)/t11-,12-,13?/m0/s1		qTof	Positive	LC-ESI	512.18	lib-00013.mgf	Bronze	3	0.849269	3.69419	0.00189209	0	0	1	GNPS-LIBRARY	Kudzanai Tapfuma	512.18		730.41	18	CC1([C@@H](NC(S1)[C@@H](C(=O)O)NC(=O)Cc2ccccc2)C(=O)O)C	0	512.178	specs_ms.pklbin	CCMSLIB00005436023	5626	UPDATE-SINGLE-ANNOTATED-BRONZE		specs_ms.pklbin
912	M+CH3OH+H	13057-98-2	0	Benzylpenicilloic acid	Crude		479.147	spectra/specs_ms.pklbin912	InChI=1S/C16H20N2O5S/c1-16(2)12(15(22)23)18-13(24-16)11(14(20)21)17-10(19)8-9-6-4-3-5-7-9/h3-7,11-13,18H,8H2,1-2H3,(H,17,19)(H,20,21)(H,22,23)/t11-,12-,13?/m0/s1		qTof	Positive	LC-ESI	512.18	lib-00013.mgf	Bronze	3	0.831073	11.0826	0.00567627	0	0	1	GNPS-LIBRARY	Kudzanai Tapfuma	512.18		731.057	21	CC1([C@@H](NC(S1)[C@@H](C(=O)O)NC(=O)Cc2ccccc2)C(=O)O)C	0	512.174	specs_ms.pklbin	CCMSLIB00005436023	5421	UPDATE-SINGLE-ANNOTATED-BRONZE		specs_ms.pklbin
913	M+CH3OH+H	13057-98-2	0	Benzylpenicilloic acid	Crude		479.147	spectra/specs_ms.pklbin913	InChI=1S/C16H20N2O5S/c1-16(2)12(15(22)23)18-13(24-16)11(14(20)21)17-10(19)8-9-6-4-3-5-7-9/h3-7,11-13,18H,8H2,1-2H3,(H,17,19)(H,20,21)(H,22,23)/t11-,12-,13?/m0/s1		qTof	Positive	LC-ESI	512.18	lib-00013.mgf	Bronze	3	0.853607	10.6059	0.00543213	0	0	1	GNPS-LIBRARY	Kudzanai Tapfuma	512.18		731.33	17	CC1([C@@H](NC(S1)[C@@H](C(=O)O)NC(=O)Cc2ccccc2)C(=O)O)C	0	512.185	specs_ms.pklbin	CCMSLIB00005436023	6024	UPDATE-SINGLE-ANNOTATED-BRONZE		specs_ms.pklbin
914	M+CH3OH+H	13057-98-2	0	Benzylpenicilloic acid	Crude		479.147	spectra/specs_ms.pklbin914	InChI=1S/C16H20N2O5S/c1-16(2)12(15(22)23)18-13(24-16)11(14(20)21)17-10(19)8-9-6-4-3-5-7-9/h3-7,11-13,18H,8H2,1-2H3,(H,17,19)(H,20,21)(H,22,23)/t11-,12-,13?/m0/s1		qTof	Positive	LC-ESI	512.18	lib-00013.mgf	Bronze	3	0.835635	4.64753	0.00238037	0	0	1	GNPS-LIBRARY	Kudzanai Tapfuma	512.18		731.604	14	CC1([C@@H](NC(S1)[C@@H](C(=O)O)NC(=O)Cc2ccccc2)C(=O)O)C	0	512.178	specs_ms.pklbin	CCMSLIB00005436023	6433	UPDATE-SINGLE-ANNOTATED-BRONZE		specs_ms.pklbin
915	M+CH3OH+H	13057-98-2	0	Benzylpenicilloic acid	Crude		479.147	spectra/specs_ms.pklbin915	InChI=1S/C16H20N2O5S/c1-16(2)12(15(22)23)18-13(24-16)11(14(20)21)17-10(19)8-9-6-4-3-5-7-9/h3-7,11-13,18H,8H2,1-2H3,(H,17,19)(H,20,21)(H,22,23)/t11-,12-,13?/m0/s1		qTof	Positive	LC-ESI	512.18	lib-00013.mgf	Bronze	3	0.855544	8.10338	0.00415039	0	0	1	GNPS-LIBRARY	Kudzanai Tapfuma	512.18		731.98	18	CC1([C@@H](NC(S1)[C@@H](C(=O)O)NC(=O)Cc2ccccc2)C(=O)O)C	0	512.176	specs_ms.pklbin	CCMSLIB00005436023	5467	UPDATE-SINGLE-ANNOTATED-BRONZE		specs_ms.pklbin
916	M+CH3OH+H	13057-98-2	0	Benzylpenicilloic acid	Crude		479.147	spectra/specs_ms.pklbin916	InChI=1S/C16H20N2O5S/c1-16(2)12(15(22)23)18-13(24-16)11(14(20)21)17-10(19)8-9-6-4-3-5-7-9/h3-7,11-13,18H,8H2,1-2H3,(H,17,19)(H,20,21)(H,22,23)/t11-,12-,13?/m0/s1		qTof	Positive	LC-ESI	512.18	lib-00013.mgf	Bronze	3	0.848262	4.7667	0.00244141	0	0	1	GNPS-LIBRARY	Kudzanai Tapfuma	512.18		732.263	17	CC1([C@@H](NC(S1)[C@@H](C(=O)O)NC(=O)Cc2ccccc2)C(=O)O)C	0	512.178	specs_ms.pklbin	CCMSLIB00005436023	6046	UPDATE-SINGLE-ANNOTATED-BRONZE		specs_ms.pklbin
917	M+CH3OH+H	13057-98-2	0	Benzylpenicilloic acid	Crude		479.147	spectra/specs_ms.pklbin917	InChI=1S/C16H20N2O5S/c1-16(2)12(15(22)23)18-13(24-16)11(14(20)21)17-10(19)8-9-6-4-3-5-7-9/h3-7,11-13,18H,8H2,1-2H3,(H,17,19)(H,20,21)(H,22,23)/t11-,12-,13?/m0/s1		qTof	Positive	LC-ESI	512.18	lib-00013.mgf	Bronze	3	0.853411	17.2793	0.0088501	0	0	1	GNPS-LIBRARY	Kudzanai Tapfuma	512.18		732.82	16	CC1([C@@H](NC(S1)[C@@H](C(=O)O)NC(=O)Cc2ccccc2)C(=O)O)C	0	512.171	specs_ms.pklbin	CCMSLIB00005436023	5222	UPDATE-SINGLE-ANNOTATED-BRONZE		specs_ms.pklbin
918	M+CH3OH+H	13057-98-2	0	Benzylpenicilloic acid	Crude		479.147	spectra/specs_ms.pklbin918	InChI=1S/C16H20N2O5S/c1-16(2)12(15(22)23)18-13(24-16)11(14(20)21)17-10(19)8-9-6-4-3-5-7-9/h3-7,11-13,18H,8H2,1-2H3,(H,17,19)(H,20,21)(H,22,23)/t11-,12-,13?/m0/s1		qTof	Positive	LC-ESI	512.18	lib-00013.mgf	Bronze	3	0.811205	22.9993	0.0117798	0	0	1	GNPS-LIBRARY	Kudzanai Tapfuma	512.18		733.287	13	CC1([C@@H](NC(S1)[C@@H](C(=O)O)NC(=O)Cc2ccccc2)C(=O)O)C	0	512.168	specs_ms.pklbin	CCMSLIB00005436023	5411	UPDATE-SINGLE-ANNOTATED-BRONZE		specs_ms.pklbin
919	M+CH3OH+H	13057-98-2	0	Benzylpenicilloic acid	Crude		479.147	spectra/specs_ms.pklbin919	InChI=1S/C16H20N2O5S/c1-16(2)12(15(22)23)18-13(24-16)11(14(20)21)17-10(19)8-9-6-4-3-5-7-9/h3-7,11-13,18H,8H2,1-2H3,(H,17,19)(H,20,21)(H,22,23)/t11-,12-,13?/m0/s1		qTof	Positive	LC-ESI	512.18	lib-00013.mgf	Bronze	3	0.846065	15.2534	0.0078125	0	0	1	GNPS-LIBRARY	Kudzanai Tapfuma	512.18		733.952	17	CC1([C@@H](NC(S1)[C@@H](C(=O)O)NC(=O)Cc2ccccc2)C(=O)O)C	0	512.188	specs_ms.pklbin	CCMSLIB00005436023	5628	UPDATE-SINGLE-ANNOTATED-BRONZE		specs_ms.pklbin
920	M+CH3OH+H	13057-98-2	0	Benzylpenicilloic acid	Crude		479.147	spectra/specs_ms.pklbin920	InChI=1S/C16H20N2O5S/c1-16(2)12(15(22)23)18-13(24-16)11(14(20)21)17-10(19)8-9-6-4-3-5-7-9/h3-7,11-13,18H,8H2,1-2H3,(H,17,19)(H,20,21)(H,22,23)/t11-,12-,13?/m0/s1		qTof	Positive	LC-ESI	512.18	lib-00013.mgf	Bronze	3	0.836606	7.26921	0.00372314	0	0	1	GNPS-LIBRARY	Kudzanai Tapfuma	512.18		734.229	17	CC1([C@@H](NC(S1)[C@@H](C(=O)O)NC(=O)Cc2ccccc2)C(=O)O)C	0	512.176	specs_ms.pklbin	CCMSLIB00005436023	5005	UPDATE-SINGLE-ANNOTATED-BRONZE		specs_ms.pklbin
921	M+CH3OH+H	13057-98-2	0	Benzylpenicilloic acid	Crude		479.147	spectra/specs_ms.pklbin921	InChI=1S/C16H20N2O5S/c1-16(2)12(15(22)23)18-13(24-16)11(14(20)21)17-10(19)8-9-6-4-3-5-7-9/h3-7,11-13,18H,8H2,1-2H3,(H,17,19)(H,20,21)(H,22,23)/t11-,12-,13?/m0/s1		qTof	Positive	LC-ESI	512.18	lib-00013.mgf	Bronze	3	0.780072	0	0	0	0	1	GNPS-LIBRARY	Kudzanai Tapfuma	512.18		734.594	11	CC1([C@@H](NC(S1)[C@@H](C(=O)O)NC(=O)Cc2ccccc2)C(=O)O)C	0	512.18	specs_ms.pklbin	CCMSLIB00005436023	6108	UPDATE-SINGLE-ANNOTATED-BRONZE		specs_ms.pklbin
922	M+CH3OH+H	13057-98-2	0	Benzylpenicilloic acid	Crude		479.147	spectra/specs_ms.pklbin922	InChI=1S/C16H20N2O5S/c1-16(2)12(15(22)23)18-13(24-16)11(14(20)21)17-10(19)8-9-6-4-3-5-7-9/h3-7,11-13,18H,8H2,1-2H3,(H,17,19)(H,20,21)(H,22,23)/t11-,12-,13?/m0/s1		qTof	Positive	LC-ESI	512.18	lib-00013.mgf	Bronze	3	0.843329	5.60087	0.00286865	0	0	1	GNPS-LIBRARY	Kudzanai Tapfuma	512.18		735.338	18	CC1([C@@H](NC(S1)[C@@H](C(=O)O)NC(=O)Cc2ccccc2)C(=O)O)C	0	512.183	specs_ms.pklbin	CCMSLIB00005436023	6244	UPDATE-SINGLE-ANNOTATED-BRONZE		specs_ms.pklbin
923	M+CH3OH+H	13057-98-2	0	Benzylpenicilloic acid	Crude		479.147	spectra/specs_ms.pklbin923	InChI=1S/C16H20N2O5S/c1-16(2)12(15(22)23)18-13(24-16)11(14(20)21)17-10(19)8-9-6-4-3-5-7-9/h3-7,11-13,18H,8H2,1-2H3,(H,17,19)(H,20,21)(H,22,23)/t11-,12-,13?/m0/s1		qTof	Positive	LC-ESI	512.18	lib-00013.mgf	Bronze	3	0.836004	7.15004	0.00366211	0	0	1	GNPS-LIBRARY	Kudzanai Tapfuma	512.18		735.905	16	CC1([C@@H](NC(S1)[C@@H](C(=O)O)NC(=O)Cc2ccccc2)C(=O)O)C	0	512.176	specs_ms.pklbin	CCMSLIB00005436023	6072	UPDATE-SINGLE-ANNOTATED-BRONZE		specs_ms.pklbin
924	M+CH3OH+H	13057-98-2	0	Benzylpenicilloic acid	Crude		479.147	spectra/specs_ms.pklbin924	InChI=1S/C16H20N2O5S/c1-16(2)12(15(22)23)18-13(24-16)11(14(20)21)17-10(19)8-9-6-4-3-5-7-9/h3-7,11-13,18H,8H2,1-2H3,(H,17,19)(H,20,21)(H,22,23)/t11-,12-,13?/m0/s1		qTof	Positive	LC-ESI	512.18	lib-00013.mgf	Bronze	3	0.80594	17.6368	0.0090332	0	0	1	GNPS-LIBRARY	Kudzanai Tapfuma	512.18		738.097	15	CC1([C@@H](NC(S1)[C@@H](C(=O)O)NC(=O)Cc2ccccc2)C(=O)O)C	0	512.171	specs_ms.pklbin	CCMSLIB00005436023	5466	UPDATE-SINGLE-ANNOTATED-BRONZE		specs_ms.pklbin
925	M+CH3OH+H	13057-98-2	0	Benzylpenicilloic acid	Crude		479.147	spectra/specs_ms.pklbin925	InChI=1S/C16H20N2O5S/c1-16(2)12(15(22)23)18-13(24-16)11(14(20)21)17-10(19)8-9-6-4-3-5-7-9/h3-7,11-13,18H,8H2,1-2H3,(H,17,19)(H,20,21)(H,22,23)/t11-,12-,13?/m0/s1		qTof	Positive	LC-ESI	512.18	lib-00013.mgf	Bronze	3	0.834643	10.0101	0.00512695	0	0	1	GNPS-LIBRARY	Kudzanai Tapfuma	512.18		738.465	15	CC1([C@@H](NC(S1)[C@@H](C(=O)O)NC(=O)Cc2ccccc2)C(=O)O)C	0	512.185	specs_ms.pklbin	CCMSLIB00005436023	4628	UPDATE-SINGLE-ANNOTATED-BRONZE		specs_ms.pklbin
926	M+CH3OH+H	13057-98-2	0	Benzylpenicilloic acid	Crude		479.147	spectra/specs_ms.pklbin926	InChI=1S/C16H20N2O5S/c1-16(2)12(15(22)23)18-13(24-16)11(14(20)21)17-10(19)8-9-6-4-3-5-7-9/h3-7,11-13,18H,8H2,1-2H3,(H,17,19)(H,20,21)(H,22,23)/t11-,12-,13?/m0/s1		qTof	Positive	LC-ESI	512.18	lib-00013.mgf	Bronze	3	0.780068	13.4659	0.00689697	0	0	1	GNPS-LIBRARY	Kudzanai Tapfuma	512.18		738.847	13	CC1([C@@H](NC(S1)[C@@H](C(=O)O)NC(=O)Cc2ccccc2)C(=O)O)C	0	512.187	specs_ms.pklbin	CCMSLIB00005436023	5195	UPDATE-SINGLE-ANNOTATED-BRONZE		specs_ms.pklbin
927	M+CH3OH+H	13057-98-2	0	Benzylpenicilloic acid	Crude		479.147	spectra/specs_ms.pklbin927	InChI=1S/C16H20N2O5S/c1-16(2)12(15(22)23)18-13(24-16)11(14(20)21)17-10(19)8-9-6-4-3-5-7-9/h3-7,11-13,18H,8H2,1-2H3,(H,17,19)(H,20,21)(H,22,23)/t11-,12-,13?/m0/s1		qTof	Positive	LC-ESI	512.18	lib-00013.mgf	Bronze	3	0.81509	14.3001	0.00732422	0	0	1	GNPS-LIBRARY	Kudzanai Tapfuma	512.18		739.493	18	CC1([C@@H](NC(S1)[C@@H](C(=O)O)NC(=O)Cc2ccccc2)C(=O)O)C	0	512.173	specs_ms.pklbin	CCMSLIB00005436023	6246	UPDATE-SINGLE-ANNOTATED-BRONZE		specs_ms.pklbin
928	M+CH3OH+H	13057-98-2	0	Benzylpenicilloic acid	Crude		479.147	spectra/specs_ms.pklbin928	InChI=1S/C16H20N2O5S/c1-16(2)12(15(22)23)18-13(24-16)11(14(20)21)17-10(19)8-9-6-4-3-5-7-9/h3-7,11-13,18H,8H2,1-2H3,(H,17,19)(H,20,21)(H,22,23)/t11-,12-,13?/m0/s1		qTof	Positive	LC-ESI	512.18	lib-00013.mgf	Bronze	3	0.832873	4.40919	0.0022583	0	0	1	GNPS-LIBRARY	Kudzanai Tapfuma	512.18		739.769	16	CC1([C@@H](NC(S1)[C@@H](C(=O)O)NC(=O)Cc2ccccc2)C(=O)O)C	0	512.178	specs_ms.pklbin	CCMSLIB00005436023	5497	UPDATE-SINGLE-ANNOTATED-BRONZE		specs_ms.pklbin
929	M+CH3OH+H	13057-98-2	0	Benzylpenicilloic acid	Crude		479.147	spectra/specs_ms.pklbin929	InChI=1S/C16H20N2O5S/c1-16(2)12(15(22)23)18-13(24-16)11(14(20)21)17-10(19)8-9-6-4-3-5-7-9/h3-7,11-13,18H,8H2,1-2H3,(H,17,19)(H,20,21)(H,22,23)/t11-,12-,13?/m0/s1		qTof	Positive	LC-ESI	512.18	lib-00013.mgf	Bronze	3	0.808524	6.31587	0.00323486	0	0	1	GNPS-LIBRARY	Kudzanai Tapfuma	512.18		740.521	15	CC1([C@@H](NC(S1)[C@@H](C(=O)O)NC(=O)Cc2ccccc2)C(=O)O)C	0	512.177	specs_ms.pklbin	CCMSLIB00005436023	4813	UPDATE-SINGLE-ANNOTATED-BRONZE		specs_ms.pklbin
930	M+CH3OH+H	13057-98-2	0	Benzylpenicilloic acid	Crude		479.147	spectra/specs_ms.pklbin930	InChI=1S/C16H20N2O5S/c1-16(2)12(15(22)23)18-13(24-16)11(14(20)21)17-10(19)8-9-6-4-3-5-7-9/h3-7,11-13,18H,8H2,1-2H3,(H,17,19)(H,20,21)(H,22,23)/t11-,12-,13?/m0/s1		qTof	Positive	LC-ESI	512.18	lib-00013.mgf	Bronze	3	0.841879	7.03088	0.00360107	0	0	1	GNPS-LIBRARY	Kudzanai Tapfuma	512.18		740.802	18	CC1([C@@H](NC(S1)[C@@H](C(=O)O)NC(=O)Cc2ccccc2)C(=O)O)C	0	512.176	specs_ms.pklbin	CCMSLIB00005436023	4745	UPDATE-SINGLE-ANNOTATED-BRONZE		specs_ms.pklbin
931	M+CH3OH+H	13057-98-2	0	Benzylpenicilloic acid	Crude		479.147	spectra/specs_ms.pklbin931	InChI=1S/C16H20N2O5S/c1-16(2)12(15(22)23)18-13(24-16)11(14(20)21)17-10(19)8-9-6-4-3-5-7-9/h3-7,11-13,18H,8H2,1-2H3,(H,17,19)(H,20,21)(H,22,23)/t11-,12-,13?/m0/s1		qTof	Positive	LC-ESI	512.18	lib-00013.mgf	Bronze	3	0.842395	7.26921	0.00372314	0	0	1	GNPS-LIBRARY	Kudzanai Tapfuma	512.18		742.312	16	CC1([C@@H](NC(S1)[C@@H](C(=O)O)NC(=O)Cc2ccccc2)C(=O)O)C	0	512.176	specs_ms.pklbin	CCMSLIB00005436023	5248	UPDATE-SINGLE-ANNOTATED-BRONZE		specs_ms.pklbin
932	M+CH3OH+H	13057-98-2	0	Benzylpenicilloic acid	Crude		479.147	spectra/specs_ms.pklbin932	InChI=1S/C16H20N2O5S/c1-16(2)12(15(22)23)18-13(24-16)11(14(20)21)17-10(19)8-9-6-4-3-5-7-9/h3-7,11-13,18H,8H2,1-2H3,(H,17,19)(H,20,21)(H,22,23)/t11-,12-,13?/m0/s1		qTof	Positive	LC-ESI	512.18	lib-00013.mgf	Bronze	3	0.811532	10.6059	0.00543213	0	0	1	GNPS-LIBRARY	Kudzanai Tapfuma	512.18		745.994	16	CC1([C@@H](NC(S1)[C@@H](C(=O)O)NC(=O)Cc2ccccc2)C(=O)O)C	0	512.185	specs_ms.pklbin	CCMSLIB00005436023	5062	UPDATE-SINGLE-ANNOTATED-BRONZE		specs_ms.pklbin
933	M+CH3OH+H	13057-98-2	0	Benzylpenicilloic acid	Crude		479.147	spectra/specs_ms.pklbin933	InChI=1S/C16H20N2O5S/c1-16(2)12(15(22)23)18-13(24-16)11(14(20)21)17-10(19)8-9-6-4-3-5-7-9/h3-7,11-13,18H,8H2,1-2H3,(H,17,19)(H,20,21)(H,22,23)/t11-,12-,13?/m0/s1		qTof	Positive	LC-ESI	512.18	lib-00013.mgf	Bronze	3	0.817084	7.03088	0.00360107	0	0	1	GNPS-LIBRARY	Kudzanai Tapfuma	512.18		747.046	16	CC1([C@@H](NC(S1)[C@@H](C(=O)O)NC(=O)Cc2ccccc2)C(=O)O)C	0	512.184	specs_ms.pklbin	CCMSLIB00005436023	4185	UPDATE-SINGLE-ANNOTATED-BRONZE		specs_ms.pklbin
934	M+CH3OH+H	13057-98-2	0	Benzylpenicilloic acid	Crude		479.147	spectra/specs_ms.pklbin934	InChI=1S/C16H20N2O5S/c1-16(2)12(15(22)23)18-13(24-16)11(14(20)21)17-10(19)8-9-6-4-3-5-7-9/h3-7,11-13,18H,8H2,1-2H3,(H,17,19)(H,20,21)(H,22,23)/t11-,12-,13?/m0/s1		qTof	Positive	LC-ESI	512.18	lib-00013.mgf	Bronze	3	0.863827	3.09835	0.00158691	0	0	1	GNPS-LIBRARY	Kudzanai Tapfuma	512.18		748.07	18	CC1([C@@H](NC(S1)[C@@H](C(=O)O)NC(=O)Cc2ccccc2)C(=O)O)C	0	512.178	specs_ms.pklbin	CCMSLIB00005436023	5353	UPDATE-SINGLE-ANNOTATED-BRONZE		specs_ms.pklbin
935	M+CH3OH+H	13057-98-2	0	Benzylpenicilloic acid	Crude		479.147	spectra/specs_ms.pklbin935	InChI=1S/C16H20N2O5S/c1-16(2)12(15(22)23)18-13(24-16)11(14(20)21)17-10(19)8-9-6-4-3-5-7-9/h3-7,11-13,18H,8H2,1-2H3,(H,17,19)(H,20,21)(H,22,23)/t11-,12-,13?/m0/s1		qTof	Positive	LC-ESI	512.18	lib-00013.mgf	Bronze	3	0.814958	1.19167	0.000610352	0	0	1	GNPS-LIBRARY	Kudzanai Tapfuma	512.18		748.34	15	CC1([C@@H](NC(S1)[C@@H](C(=O)O)NC(=O)Cc2ccccc2)C(=O)O)C	0	512.179	specs_ms.pklbin	CCMSLIB00005436023	4939	UPDATE-SINGLE-ANNOTATED-BRONZE		specs_ms.pklbin
936	M+CH3OH+H	13057-98-2	0	Benzylpenicilloic acid	Crude		479.147	spectra/specs_ms.pklbin936	InChI=1S/C16H20N2O5S/c1-16(2)12(15(22)23)18-13(24-16)11(14(20)21)17-10(19)8-9-6-4-3-5-7-9/h3-7,11-13,18H,8H2,1-2H3,(H,17,19)(H,20,21)(H,22,23)/t11-,12-,13?/m0/s1		qTof	Positive	LC-ESI	512.18	lib-00013.mgf	Bronze	3	0.86775	7.38838	0.00378418	0	0	1	GNPS-LIBRARY	Kudzanai Tapfuma	512.18		748.714	19	CC1([C@@H](NC(S1)[C@@H](C(=O)O)NC(=O)Cc2ccccc2)C(=O)O)C	0	512.176	specs_ms.pklbin	CCMSLIB00005436023	5553	UPDATE-SINGLE-ANNOTATED-BRONZE		specs_ms.pklbin
937	M+CH3OH+H	13057-98-2	0	Benzylpenicilloic acid	Crude		479.147	spectra/specs_ms.pklbin937	InChI=1S/C16H20N2O5S/c1-16(2)12(15(22)23)18-13(24-16)11(14(20)21)17-10(19)8-9-6-4-3-5-7-9/h3-7,11-13,18H,8H2,1-2H3,(H,17,19)(H,20,21)(H,22,23)/t11-,12-,13?/m0/s1		qTof	Positive	LC-ESI	512.18	lib-00013.mgf	Bronze	3	0.815296	6.91171	0.00354004	0	0	1	GNPS-LIBRARY	Kudzanai Tapfuma	512.18		749.369	15	CC1([C@@H](NC(S1)[C@@H](C(=O)O)NC(=O)Cc2ccccc2)C(=O)O)C	0	512.176	specs_ms.pklbin	CCMSLIB00005436023	5291	UPDATE-SINGLE-ANNOTATED-BRONZE		specs_ms.pklbin
938	M+CH3OH+H	13057-98-2	0	Benzylpenicilloic acid	Crude		479.147	spectra/specs_ms.pklbin938	InChI=1S/C16H20N2O5S/c1-16(2)12(15(22)23)18-13(24-16)11(14(20)21)17-10(19)8-9-6-4-3-5-7-9/h3-7,11-13,18H,8H2,1-2H3,(H,17,19)(H,20,21)(H,22,23)/t11-,12-,13?/m0/s1		qTof	Positive	LC-ESI	512.18	lib-00013.mgf	Bronze	3	0.820425	9.05672	0.00463867	0	0	1	GNPS-LIBRARY	Kudzanai Tapfuma	512.18		751.345	15	CC1([C@@H](NC(S1)[C@@H](C(=O)O)NC(=O)Cc2ccccc2)C(=O)O)C	0	512.175	specs_ms.pklbin	CCMSLIB00005436023	4391	UPDATE-SINGLE-ANNOTATED-BRONZE		specs_ms.pklbin
939	M+CH3OH+H	13057-98-2	0	Benzylpenicilloic acid	Crude		479.147	spectra/specs_ms.pklbin939	InChI=1S/C16H20N2O5S/c1-16(2)12(15(22)23)18-13(24-16)11(14(20)21)17-10(19)8-9-6-4-3-5-7-9/h3-7,11-13,18H,8H2,1-2H3,(H,17,19)(H,20,21)(H,22,23)/t11-,12-,13?/m0/s1		qTof	Positive	LC-ESI	512.18	lib-00013.mgf	Bronze	3	0.831635	0	0	0	0	1	GNPS-LIBRARY	Kudzanai Tapfuma	512.18		752.192	17	CC1([C@@H](NC(S1)[C@@H](C(=O)O)NC(=O)Cc2ccccc2)C(=O)O)C	0	512.18	specs_ms.pklbin	CCMSLIB00005436023	4329	UPDATE-SINGLE-ANNOTATED-BRONZE		specs_ms.pklbin
940	M+CH3OH+H	13057-98-2	0	Benzylpenicilloic acid	Crude		479.147	spectra/specs_ms.pklbin940	InChI=1S/C16H20N2O5S/c1-16(2)12(15(22)23)18-13(24-16)11(14(20)21)17-10(19)8-9-6-4-3-5-7-9/h3-7,11-13,18H,8H2,1-2H3,(H,17,19)(H,20,21)(H,22,23)/t11-,12-,13?/m0/s1		qTof	Positive	LC-ESI	512.18	lib-00013.mgf	Bronze	3	0.821307	1.43001	0.000732422	0	0	1	GNPS-LIBRARY	Kudzanai Tapfuma	512.18		752.936	15	CC1([C@@H](NC(S1)[C@@H](C(=O)O)NC(=O)Cc2ccccc2)C(=O)O)C	0	512.181	specs_ms.pklbin	CCMSLIB00005436023	4690	UPDATE-SINGLE-ANNOTATED-BRONZE		specs_ms.pklbin
941	M+CH3OH+H	13057-98-2	0	Benzylpenicilloic acid	Crude		479.147	spectra/specs_ms.pklbin941	InChI=1S/C16H20N2O5S/c1-16(2)12(15(22)23)18-13(24-16)11(14(20)21)17-10(19)8-9-6-4-3-5-7-9/h3-7,11-13,18H,8H2,1-2H3,(H,17,19)(H,20,21)(H,22,23)/t11-,12-,13?/m0/s1		qTof	Positive	LC-ESI	512.18	lib-00013.mgf	Bronze	3	0.860699	14.1809	0.00726318	0	0	1	GNPS-LIBRARY	Kudzanai Tapfuma	512.18		753.304	18	CC1([C@@H](NC(S1)[C@@H](C(=O)O)NC(=O)Cc2ccccc2)C(=O)O)C	0	512.187	specs_ms.pklbin	CCMSLIB00005436023	5943	UPDATE-SINGLE-ANNOTATED-BRONZE		specs_ms.pklbin
942	M+CH3OH+H	13057-98-2	0	Benzylpenicilloic acid	Crude		479.147	spectra/specs_ms.pklbin942	InChI=1S/C16H20N2O5S/c1-16(2)12(15(22)23)18-13(24-16)11(14(20)21)17-10(19)8-9-6-4-3-5-7-9/h3-7,11-13,18H,8H2,1-2H3,(H,17,19)(H,20,21)(H,22,23)/t11-,12-,13?/m0/s1		qTof	Positive	LC-ESI	512.18	lib-00013.mgf	Bronze	3	0.837325	7.26921	0.00372314	0	0	1	GNPS-LIBRARY	Kudzanai Tapfuma	512.18		753.577	17	CC1([C@@H](NC(S1)[C@@H](C(=O)O)NC(=O)Cc2ccccc2)C(=O)O)C	0	512.176	specs_ms.pklbin	CCMSLIB00005436023	5734	UPDATE-SINGLE-ANNOTATED-BRONZE		specs_ms.pklbin
943	M+CH3OH+H	13057-98-2	0	Benzylpenicilloic acid	Crude		479.147	spectra/specs_ms.pklbin943	InChI=1S/C16H20N2O5S/c1-16(2)12(15(22)23)18-13(24-16)11(14(20)21)17-10(19)8-9-6-4-3-5-7-9/h3-7,11-13,18H,8H2,1-2H3,(H,17,19)(H,20,21)(H,22,23)/t11-,12-,13?/m0/s1		qTof	Positive	LC-ESI	512.18	lib-00013.mgf	Bronze	3	0.818384	12.2742	0.00628662	0	0	1	GNPS-LIBRARY	Kudzanai Tapfuma	512.18		754.145	18	CC1([C@@H](NC(S1)[C@@H](C(=O)O)NC(=O)Cc2ccccc2)C(=O)O)C	0	512.174	specs_ms.pklbin	CCMSLIB00005436023	5576	UPDATE-SINGLE-ANNOTATED-BRONZE		specs_ms.pklbin
944	M+CH3OH+H	13057-98-2	0	Benzylpenicilloic acid	Crude		479.147	spectra/specs_ms.pklbin944	InChI=1S/C16H20N2O5S/c1-16(2)12(15(22)23)18-13(24-16)11(14(20)21)17-10(19)8-9-6-4-3-5-7-9/h3-7,11-13,18H,8H2,1-2H3,(H,17,19)(H,20,21)(H,22,23)/t11-,12-,13?/m0/s1		qTof	Positive	LC-ESI	512.18	lib-00013.mgf	Bronze	3	0.820115	14.0618	0.00720215	0	0	1	GNPS-LIBRARY	Kudzanai Tapfuma	512.18		754.895	14	CC1([C@@H](NC(S1)[C@@H](C(=O)O)NC(=O)Cc2ccccc2)C(=O)O)C	0	512.187	specs_ms.pklbin	CCMSLIB00005436023	5851	UPDATE-SINGLE-ANNOTATED-BRONZE		specs_ms.pklbin
945	M+CH3OH+H	13057-98-2	0	Benzylpenicilloic acid	Crude		479.147	spectra/specs_ms.pklbin945	InChI=1S/C16H20N2O5S/c1-16(2)12(15(22)23)18-13(24-16)11(14(20)21)17-10(19)8-9-6-4-3-5-7-9/h3-7,11-13,18H,8H2,1-2H3,(H,17,19)(H,20,21)(H,22,23)/t11-,12-,13?/m0/s1		qTof	Positive	LC-ESI	512.18	lib-00013.mgf	Bronze	3	0.819493	2.50252	0.00128174	0	0	1	GNPS-LIBRARY	Kudzanai Tapfuma	512.18		755.363	15	CC1([C@@H](NC(S1)[C@@H](C(=O)O)NC(=O)Cc2ccccc2)C(=O)O)C	0	512.179	specs_ms.pklbin	CCMSLIB00005436023	5816	UPDATE-SINGLE-ANNOTATED-BRONZE		specs_ms.pklbin
946	M+CH3OH+H	13057-98-2	0	Benzylpenicilloic acid	Crude		479.147	spectra/specs_ms.pklbin946	InChI=1S/C16H20N2O5S/c1-16(2)12(15(22)23)18-13(24-16)11(14(20)21)17-10(19)8-9-6-4-3-5-7-9/h3-7,11-13,18H,8H2,1-2H3,(H,17,19)(H,20,21)(H,22,23)/t11-,12-,13?/m0/s1		qTof	Positive	LC-ESI	512.18	lib-00013.mgf	Bronze	3	0.853618	1.78751	0.000915527	0	0	1	GNPS-LIBRARY	Kudzanai Tapfuma	512.18		755.643	19	CC1([C@@H](NC(S1)[C@@H](C(=O)O)NC(=O)Cc2ccccc2)C(=O)O)C	0	512.181	specs_ms.pklbin	CCMSLIB00005436023	6501	UPDATE-SINGLE-ANNOTATED-BRONZE		specs_ms.pklbin
947	M+CH3OH+H	13057-98-2	0	Benzylpenicilloic acid	Crude		479.147	spectra/specs_ms.pklbin947	InChI=1S/C16H20N2O5S/c1-16(2)12(15(22)23)18-13(24-16)11(14(20)21)17-10(19)8-9-6-4-3-5-7-9/h3-7,11-13,18H,8H2,1-2H3,(H,17,19)(H,20,21)(H,22,23)/t11-,12-,13?/m0/s1		qTof	Positive	LC-ESI	512.18	lib-00013.mgf	Bronze	3	0.861864	3.09835	0.00158691	0	0	1	GNPS-LIBRARY	Kudzanai Tapfuma	512.18		755.924	17	CC1([C@@H](NC(S1)[C@@H](C(=O)O)NC(=O)Cc2ccccc2)C(=O)O)C	0	512.178	specs_ms.pklbin	CCMSLIB00005436023	6417	UPDATE-SINGLE-ANNOTATED-BRONZE		specs_ms.pklbin
968	M+CH3OH+H	13057-98-2	0	Benzylpenicilloic acid	Crude		479.147	spectra/specs_ms.pklbin968	InChI=1S/C16H20N2O5S/c1-16(2)12(15(22)23)18-13(24-16)11(14(20)21)17-10(19)8-9-6-4-3-5-7-9/h3-7,11-13,18H,8H2,1-2H3,(H,17,19)(H,20,21)(H,22,23)/t11-,12-,13?/m0/s1		qTof	Positive	LC-ESI	512.18	lib-00013.mgf	Bronze	3	0.843177	6.1967	0.00317383	0	0	1	GNPS-LIBRARY	Kudzanai Tapfuma	512.18		760.507	14	CC1([C@@H](NC(S1)[C@@H](C(=O)O)NC(=O)Cc2ccccc2)C(=O)O)C	0	512.183	specs_ms.pklbin	CCMSLIB00005436023	6964	UPDATE-SINGLE-ANNOTATED-BRONZE		specs_ms.pklbin
972	M+CH3OH+H	13057-98-2	0	Benzylpenicilloic acid	Crude		479.147	spectra/specs_ms.pklbin972	InChI=1S/C16H20N2O5S/c1-16(2)12(15(22)23)18-13(24-16)11(14(20)21)17-10(19)8-9-6-4-3-5-7-9/h3-7,11-13,18H,8H2,1-2H3,(H,17,19)(H,20,21)(H,22,23)/t11-,12-,13?/m0/s1		qTof	Positive	LC-ESI	512.18	lib-00013.mgf	Bronze	3	0.87657	7.38838	0.00378418	0	0	1	GNPS-LIBRARY	Kudzanai Tapfuma	512.18		761.126	20	CC1([C@@H](NC(S1)[C@@H](C(=O)O)NC(=O)Cc2ccccc2)C(=O)O)C	0	512.176	specs_ms.pklbin	CCMSLIB00005436023	8428	UPDATE-SINGLE-ANNOTATED-BRONZE		specs_ms.pklbin
976	M+CH3OH+H	13057-98-2	0	Benzylpenicilloic acid	Crude		479.147	spectra/specs_ms.pklbin976	InChI=1S/C16H20N2O5S/c1-16(2)12(15(22)23)18-13(24-16)11(14(20)21)17-10(19)8-9-6-4-3-5-7-9/h3-7,11-13,18H,8H2,1-2H3,(H,17,19)(H,20,21)(H,22,23)/t11-,12-,13?/m0/s1		qTof	Positive	LC-ESI	512.18	lib-00013.mgf	Bronze	3	0.854619	17.5176	0.00897217	0	0	1	GNPS-LIBRARY	Kudzanai Tapfuma	512.18		761.841	18	CC1([C@@H](NC(S1)[C@@H](C(=O)O)NC(=O)Cc2ccccc2)C(=O)O)C	0	512.189	specs_ms.pklbin	CCMSLIB00005436023	5853	UPDATE-SINGLE-ANNOTATED-BRONZE		specs_ms.pklbin
979	M+CH3OH+H	13057-98-2	0	Benzylpenicilloic acid	Crude		479.147	spectra/specs_ms.pklbin979	InChI=1S/C16H20N2O5S/c1-16(2)12(15(22)23)18-13(24-16)11(14(20)21)17-10(19)8-9-6-4-3-5-7-9/h3-7,11-13,18H,8H2,1-2H3,(H,17,19)(H,20,21)(H,22,23)/t11-,12-,13?/m0/s1		qTof	Positive	LC-ESI	512.18	lib-00013.mgf	Bronze	3	0.850954	0.119167	6.1e-05	0	0	1	GNPS-LIBRARY	Kudzanai Tapfuma	512.18		762.582	16	CC1([C@@H](NC(S1)[C@@H](C(=O)O)NC(=O)Cc2ccccc2)C(=O)O)C	0	512.18	specs_ms.pklbin	CCMSLIB00005436023	6246	UPDATE-SINGLE-ANNOTATED-BRONZE		specs_ms.pklbin
984	M+CH3OH+H	13057-98-2	0	Benzylpenicilloic acid	Crude		479.147	spectra/specs_ms.pklbin984	InChI=1S/C16H20N2O5S/c1-16(2)12(15(22)23)18-13(24-16)11(14(20)21)17-10(19)8-9-6-4-3-5-7-9/h3-7,11-13,18H,8H2,1-2H3,(H,17,19)(H,20,21)(H,22,23)/t11-,12-,13?/m0/s1		qTof	Positive	LC-ESI	512.18	lib-00013.mgf	Bronze	3	0.871608	7.86505	0.00402832	0	0	1	GNPS-LIBRARY	Kudzanai Tapfuma	512.18		763.573	17	CC1([C@@H](NC(S1)[C@@H](C(=O)O)NC(=O)Cc2ccccc2)C(=O)O)C	0	512.176	specs_ms.pklbin	CCMSLIB00005436023	7818	UPDATE-SINGLE-ANNOTATED-BRONZE		specs_ms.pklbin
985	M+CH3OH+H	13057-98-2	0	Benzylpenicilloic acid	Crude		479.147	spectra/specs_ms.pklbin985	InChI=1S/C16H20N2O5S/c1-16(2)12(15(22)23)18-13(24-16)11(14(20)21)17-10(19)8-9-6-4-3-5-7-9/h3-7,11-13,18H,8H2,1-2H3,(H,17,19)(H,20,21)(H,22,23)/t11-,12-,13?/m0/s1		qTof	Positive	LC-ESI	512.18	lib-00013.mgf	Bronze	3	0.877065	29.4343	0.0150757	0	0	1	GNPS-LIBRARY	Kudzanai Tapfuma	512.18		763.944	20	CC1([C@@H](NC(S1)[C@@H](C(=O)O)NC(=O)Cc2ccccc2)C(=O)O)C	0	512.195	specs_ms.pklbin	CCMSLIB00005436023	7072	UPDATE-SINGLE-ANNOTATED-BRONZE		specs_ms.pklbin
986	M+CH3OH+H	13057-98-2	0	Benzylpenicilloic acid	Crude		479.147	spectra/specs_ms.pklbin986	InChI=1S/C16H20N2O5S/c1-16(2)12(15(22)23)18-13(24-16)11(14(20)21)17-10(19)8-9-6-4-3-5-7-9/h3-7,11-13,18H,8H2,1-2H3,(H,17,19)(H,20,21)(H,22,23)/t11-,12-,13?/m0/s1		qTof	Positive	LC-ESI	512.18	lib-00013.mgf	Bronze	3	0.830602	39.6827	0.0203247	0	0	1	GNPS-LIBRARY	Kudzanai Tapfuma	512.18		764.215	16	CC1([C@@H](NC(S1)[C@@H](C(=O)O)NC(=O)Cc2ccccc2)C(=O)O)C	0	512.2	specs_ms.pklbin	CCMSLIB00005436023	7086	UPDATE-SINGLE-ANNOTATED-BRONZE		specs_ms.pklbin
987	M+CH3OH+H	13057-98-2	0	Benzylpenicilloic acid	Crude		479.147	spectra/specs_ms.pklbin987	InChI=1S/C16H20N2O5S/c1-16(2)12(15(22)23)18-13(24-16)11(14(20)21)17-10(19)8-9-6-4-3-5-7-9/h3-7,11-13,18H,8H2,1-2H3,(H,17,19)(H,20,21)(H,22,23)/t11-,12-,13?/m0/s1		qTof	Positive	LC-ESI	512.18	lib-00013.mgf	Bronze	3	0.861963	0.119167	6.1e-05	0	0	1	GNPS-LIBRARY	Kudzanai Tapfuma	512.18		764.49	18	CC1([C@@H](NC(S1)[C@@H](C(=O)O)NC(=O)Cc2ccccc2)C(=O)O)C	0	512.18	specs_ms.pklbin	CCMSLIB00005436023	9030	UPDATE-SINGLE-ANNOTATED-BRONZE		specs_ms.pklbin
989	M+CH3OH+H	13057-98-2	0	Benzylpenicilloic acid	Crude		479.147	spectra/specs_ms.pklbin989	InChI=1S/C16H20N2O5S/c1-16(2)12(15(22)23)18-13(24-16)11(14(20)21)17-10(19)8-9-6-4-3-5-7-9/h3-7,11-13,18H,8H2,1-2H3,(H,17,19)(H,20,21)(H,22,23)/t11-,12-,13?/m0/s1		qTof	Positive	LC-ESI	512.18	lib-00013.mgf	Bronze	3	0.872823	5.00503	0.00256348	0	0	1	GNPS-LIBRARY	Kudzanai Tapfuma	512.18		765.127	17	CC1([C@@H](NC(S1)[C@@H](C(=O)O)NC(=O)Cc2ccccc2)C(=O)O)C	0	512.177	specs_ms.pklbin	CCMSLIB00005436023	10960	UPDATE-SINGLE-ANNOTATED-BRONZE		specs_ms.pklbin
990	M+CH3OH+H	13057-98-2	0	Benzylpenicilloic acid	Crude		479.147	spectra/specs_ms.pklbin990	InChI=1S/C16H20N2O5S/c1-16(2)12(15(22)23)18-13(24-16)11(14(20)21)17-10(19)8-9-6-4-3-5-7-9/h3-7,11-13,18H,8H2,1-2H3,(H,17,19)(H,20,21)(H,22,23)/t11-,12-,13?/m0/s1		qTof	Positive	LC-ESI	512.18	lib-00013.mgf	Bronze	3	0.859492	2.97918	0.00152588	0	0	1	GNPS-LIBRARY	Kudzanai Tapfuma	512.18		765.411	18	CC1([C@@H](NC(S1)[C@@H](C(=O)O)NC(=O)Cc2ccccc2)C(=O)O)C	0	512.178	specs_ms.pklbin	CCMSLIB00005436023	8376	UPDATE-SINGLE-ANNOTATED-BRONZE		specs_ms.pklbin
991	M+CH3OH+H	13057-98-2	0	Benzylpenicilloic acid	Crude		479.147	spectra/specs_ms.pklbin991	InChI=1S/C16H20N2O5S/c1-16(2)12(15(22)23)18-13(24-16)11(14(20)21)17-10(19)8-9-6-4-3-5-7-9/h3-7,11-13,18H,8H2,1-2H3,(H,17,19)(H,20,21)(H,22,23)/t11-,12-,13?/m0/s1		qTof	Positive	LC-ESI	512.18	lib-00013.mgf	Bronze	3	0.867169	15.2534	0.0078125	0	0	1	GNPS-LIBRARY	Kudzanai Tapfuma	512.18		765.792	19	CC1([C@@H](NC(S1)[C@@H](C(=O)O)NC(=O)Cc2ccccc2)C(=O)O)C	0	512.172	specs_ms.pklbin	CCMSLIB00005436023	8889	UPDATE-SINGLE-ANNOTATED-BRONZE		specs_ms.pklbin
992	M+CH3OH+H	13057-98-2	0	Benzylpenicilloic acid	Crude		479.147	spectra/specs_ms.pklbin992	InChI=1S/C16H20N2O5S/c1-16(2)12(15(22)23)18-13(24-16)11(14(20)21)17-10(19)8-9-6-4-3-5-7-9/h3-7,11-13,18H,8H2,1-2H3,(H,17,19)(H,20,21)(H,22,23)/t11-,12-,13?/m0/s1		qTof	Positive	LC-ESI	512.18	lib-00013.mgf	Bronze	3	0.867526	1.90668	0.000976562	0	0	1	GNPS-LIBRARY	Kudzanai Tapfuma	512.18		766.169	18	CC1([C@@H](NC(S1)[C@@H](C(=O)O)NC(=O)Cc2ccccc2)C(=O)O)C	0	512.181	specs_ms.pklbin	CCMSLIB00005436023	10919	UPDATE-SINGLE-ANNOTATED-BRONZE		specs_ms.pklbin
993	M+CH3OH+H	13057-98-2	0	Benzylpenicilloic acid	Crude		479.147	spectra/specs_ms.pklbin993	InChI=1S/C16H20N2O5S/c1-16(2)12(15(22)23)18-13(24-16)11(14(20)21)17-10(19)8-9-6-4-3-5-7-9/h3-7,11-13,18H,8H2,1-2H3,(H,17,19)(H,20,21)(H,22,23)/t11-,12-,13?/m0/s1		qTof	Positive	LC-ESI	512.18	lib-00013.mgf	Bronze	3	0.870867	3.09835	0.00158691	0	0	1	GNPS-LIBRARY	Kudzanai Tapfuma	512.18		766.55	17	CC1([C@@H](NC(S1)[C@@H](C(=O)O)NC(=O)Cc2ccccc2)C(=O)O)C	0	512.178	specs_ms.pklbin	CCMSLIB00005436023	8632	UPDATE-SINGLE-ANNOTATED-BRONZE		specs_ms.pklbin
994	M+CH3OH+H	13057-98-2	0	Benzylpenicilloic acid	Crude		479.147	spectra/specs_ms.pklbin994	InChI=1S/C16H20N2O5S/c1-16(2)12(15(22)23)18-13(24-16)11(14(20)21)17-10(19)8-9-6-4-3-5-7-9/h3-7,11-13,18H,8H2,1-2H3,(H,17,19)(H,20,21)(H,22,23)/t11-,12-,13?/m0/s1		qTof	Positive	LC-ESI	512.18	lib-00013.mgf	Bronze	3	0.860218	15.6109	0.00799561	0	0	1	GNPS-LIBRARY	Kudzanai Tapfuma	512.18		767.027	16	CC1([C@@H](NC(S1)[C@@H](C(=O)O)NC(=O)Cc2ccccc2)C(=O)O)C	0	512.172	specs_ms.pklbin	CCMSLIB00005436023	10825	UPDATE-SINGLE-ANNOTATED-BRONZE		specs_ms.pklbin
995	M+CH3OH+H	13057-98-2	0	Benzylpenicilloic acid	Crude		479.147	spectra/specs_ms.pklbin995	InChI=1S/C16H20N2O5S/c1-16(2)12(15(22)23)18-13(24-16)11(14(20)21)17-10(19)8-9-6-4-3-5-7-9/h3-7,11-13,18H,8H2,1-2H3,(H,17,19)(H,20,21)(H,22,23)/t11-,12-,13?/m0/s1		qTof	Positive	LC-ESI	512.18	lib-00013.mgf	Bronze	3	0.861288	1.19167	0.000610352	0	0	1	GNPS-LIBRARY	Kudzanai Tapfuma	512.18		767.306	16	CC1([C@@H](NC(S1)[C@@H](C(=O)O)NC(=O)Cc2ccccc2)C(=O)O)C	0	512.179	specs_ms.pklbin	CCMSLIB00005436023	10234	UPDATE-SINGLE-ANNOTATED-BRONZE		specs_ms.pklbin
996	M+CH3OH+H	13057-98-2	0	Benzylpenicilloic acid	Crude		479.147	spectra/specs_ms.pklbin996	InChI=1S/C16H20N2O5S/c1-16(2)12(15(22)23)18-13(24-16)11(14(20)21)17-10(19)8-9-6-4-3-5-7-9/h3-7,11-13,18H,8H2,1-2H3,(H,17,19)(H,20,21)(H,22,23)/t11-,12-,13?/m0/s1		qTof	Positive	LC-ESI	512.18	lib-00013.mgf	Bronze	3	0.869729	3.81336	0.00195312	0	0	1	GNPS-LIBRARY	Kudzanai Tapfuma	512.18		767.956	17	CC1([C@@H](NC(S1)[C@@H](C(=O)O)NC(=O)Cc2ccccc2)C(=O)O)C	0	512.178	specs_ms.pklbin	CCMSLIB00005436023	9886	UPDATE-SINGLE-ANNOTATED-BRONZE		specs_ms.pklbin
997	M+CH3OH+H	13057-98-2	0	Benzylpenicilloic acid	Crude		479.147	spectra/specs_ms.pklbin997	InChI=1S/C16H20N2O5S/c1-16(2)12(15(22)23)18-13(24-16)11(14(20)21)17-10(19)8-9-6-4-3-5-7-9/h3-7,11-13,18H,8H2,1-2H3,(H,17,19)(H,20,21)(H,22,23)/t11-,12-,13?/m0/s1		qTof	Positive	LC-ESI	512.18	lib-00013.mgf	Bronze	3	0.87339	23.8335	0.012207	0	0	1	GNPS-LIBRARY	Kudzanai Tapfuma	512.18		768.322	19	CC1([C@@H](NC(S1)[C@@H](C(=O)O)NC(=O)Cc2ccccc2)C(=O)O)C	0	512.168	specs_ms.pklbin	CCMSLIB00005436023	9650	UPDATE-SINGLE-ANNOTATED-BRONZE		specs_ms.pklbin
998	M+CH3OH+H	13057-98-2	0	Benzylpenicilloic acid	Crude		479.147	spectra/specs_ms.pklbin998	InChI=1S/C16H20N2O5S/c1-16(2)12(15(22)23)18-13(24-16)11(14(20)21)17-10(19)8-9-6-4-3-5-7-9/h3-7,11-13,18H,8H2,1-2H3,(H,17,19)(H,20,21)(H,22,23)/t11-,12-,13?/m0/s1		qTof	Positive	LC-ESI	512.18	lib-00013.mgf	Bronze	3	0.860872	10.0101	0.00512695	0	0	1	GNPS-LIBRARY	Kudzanai Tapfuma	512.18		768.597	15	CC1([C@@H](NC(S1)[C@@H](C(=O)O)NC(=O)Cc2ccccc2)C(=O)O)C	0	512.175	specs_ms.pklbin	CCMSLIB00005436023	8413	UPDATE-SINGLE-ANNOTATED-BRONZE		specs_ms.pklbin
999	M+CH3OH+H	13057-98-2	0	Benzylpenicilloic acid	Crude		479.147	spectra/specs_ms.pklbin999	InChI=1S/C16H20N2O5S/c1-16(2)12(15(22)23)18-13(24-16)11(14(20)21)17-10(19)8-9-6-4-3-5-7-9/h3-7,11-13,18H,8H2,1-2H3,(H,17,19)(H,20,21)(H,22,23)/t11-,12-,13?/m0/s1		qTof	Positive	LC-ESI	512.18	lib-00013.mgf	Bronze	3	0.897561	4.29003	0.00219727	0	0	1	GNPS-LIBRARY	Kudzanai Tapfuma	512.18		768.883	22	CC1([C@@H](NC(S1)[C@@H](C(=O)O)NC(=O)Cc2ccccc2)C(=O)O)C	0	512.178	specs_ms.pklbin	CCMSLIB00005436023	9008	UPDATE-SINGLE-ANNOTATED-BRONZE		specs_ms.pklbin
1000	M+CH3OH+H	13057-98-2	0	Benzylpenicilloic acid	Crude		479.147	spectra/specs_ms.pklbin1000	InChI=1S/C16H20N2O5S/c1-16(2)12(15(22)23)18-13(24-16)11(14(20)21)17-10(19)8-9-6-4-3-5-7-9/h3-7,11-13,18H,8H2,1-2H3,(H,17,19)(H,20,21)(H,22,23)/t11-,12-,13?/m0/s1		qTof	Positive	LC-ESI	512.18	lib-00013.mgf	Bronze	3	0.857605	0.238335	0.00012207	0	0	1	GNPS-LIBRARY	Kudzanai Tapfuma	512.18		769.155	17	CC1([C@@H](NC(S1)[C@@H](C(=O)O)NC(=O)Cc2ccccc2)C(=O)O)C	0	512.18	specs_ms.pklbin	CCMSLIB00005436023	10853	UPDATE-SINGLE-ANNOTATED-BRONZE		specs_ms.pklbin
1001	M+CH3OH+H	13057-98-2	0	Benzylpenicilloic acid	Crude		479.147	spectra/specs_ms.pklbin1001	InChI=1S/C16H20N2O5S/c1-16(2)12(15(22)23)18-13(24-16)11(14(20)21)17-10(19)8-9-6-4-3-5-7-9/h3-7,11-13,18H,8H2,1-2H3,(H,17,19)(H,20,21)(H,22,23)/t11-,12-,13?/m0/s1		qTof	Positive	LC-ESI	512.18	lib-00013.mgf	Bronze	3	0.857978	7.74588	0.00396729	0	0	1	GNPS-LIBRARY	Kudzanai Tapfuma	512.18		769.524	18	CC1([C@@H](NC(S1)[C@@H](C(=O)O)NC(=O)Cc2ccccc2)C(=O)O)C	0	512.176	specs_ms.pklbin	CCMSLIB00005436023	9815	UPDATE-SINGLE-ANNOTATED-BRONZE		specs_ms.pklbin
1002	M+CH3OH+H	13057-98-2	0	Benzylpenicilloic acid	Crude		479.147	spectra/specs_ms.pklbin1002	InChI=1S/C16H20N2O5S/c1-16(2)12(15(22)23)18-13(24-16)11(14(20)21)17-10(19)8-9-6-4-3-5-7-9/h3-7,11-13,18H,8H2,1-2H3,(H,17,19)(H,20,21)(H,22,23)/t11-,12-,13?/m0/s1		qTof	Positive	LC-ESI	512.18	lib-00013.mgf	Bronze	3	0.876601	3.45585	0.00177002	0	0	1	GNPS-LIBRARY	Kudzanai Tapfuma	512.18		769.893	20	CC1([C@@H](NC(S1)[C@@H](C(=O)O)NC(=O)Cc2ccccc2)C(=O)O)C	0	512.178	specs_ms.pklbin	CCMSLIB00005436023	9062	UPDATE-SINGLE-ANNOTATED-BRONZE		specs_ms.pklbin
1003	M+CH3OH+H	13057-98-2	0	Benzylpenicilloic acid	Crude		479.147	spectra/specs_ms.pklbin1003	InChI=1S/C16H20N2O5S/c1-16(2)12(15(22)23)18-13(24-16)11(14(20)21)17-10(19)8-9-6-4-3-5-7-9/h3-7,11-13,18H,8H2,1-2H3,(H,17,19)(H,20,21)(H,22,23)/t11-,12-,13?/m0/s1		qTof	Positive	LC-ESI	512.18	lib-00013.mgf	Bronze	3	0.881712	26.336	0.0134888	0	0	1	GNPS-LIBRARY	Kudzanai Tapfuma	512.18		770.071	17	CC1([C@@H](NC(S1)[C@@H](C(=O)O)NC(=O)Cc2ccccc2)C(=O)O)C	0	512.167	specs_ms.pklbin	CCMSLIB00005436023	9601	UPDATE-SINGLE-ANNOTATED-BRONZE		specs_ms.pklbin
1004	M+CH3OH+H	13057-98-2	0	Benzylpenicilloic acid	Crude		479.147	spectra/specs_ms.pklbin1004	InChI=1S/C16H20N2O5S/c1-16(2)12(15(22)23)18-13(24-16)11(14(20)21)17-10(19)8-9-6-4-3-5-7-9/h3-7,11-13,18H,8H2,1-2H3,(H,17,19)(H,20,21)(H,22,23)/t11-,12-,13?/m0/s1		qTof	Positive	LC-ESI	512.18	lib-00013.mgf	Bronze	3	0.891723	2.14501	0.00109863	0	0	1	GNPS-LIBRARY	Kudzanai Tapfuma	512.18		770.45	18	CC1([C@@H](NC(S1)[C@@H](C(=O)O)NC(=O)Cc2ccccc2)C(=O)O)C	0	512.181	specs_ms.pklbin	CCMSLIB00005436023	10341	UPDATE-SINGLE-ANNOTATED-BRONZE		specs_ms.pklbin
1005	M+CH3OH+H	13057-98-2	0	Benzylpenicilloic acid	Crude		479.147	spectra/specs_ms.pklbin1005	InChI=1S/C16H20N2O5S/c1-16(2)12(15(22)23)18-13(24-16)11(14(20)21)17-10(19)8-9-6-4-3-5-7-9/h3-7,11-13,18H,8H2,1-2H3,(H,17,19)(H,20,21)(H,22,23)/t11-,12-,13?/m0/s1		qTof	Positive	LC-ESI	512.18	lib-00013.mgf	Bronze	3	0.87898	13.2276	0.0067749	0	0	1	GNPS-LIBRARY	Kudzanai Tapfuma	512.18		771.106	18	CC1([C@@H](NC(S1)[C@@H](C(=O)O)NC(=O)Cc2ccccc2)C(=O)O)C	0	512.187	specs_ms.pklbin	CCMSLIB00005436023	11681	UPDATE-SINGLE-ANNOTATED-BRONZE		specs_ms.pklbin
1006	M+CH3OH+H	13057-98-2	0	Benzylpenicilloic acid	Crude		479.147	spectra/specs_ms.pklbin1006	InChI=1S/C16H20N2O5S/c1-16(2)12(15(22)23)18-13(24-16)11(14(20)21)17-10(19)8-9-6-4-3-5-7-9/h3-7,11-13,18H,8H2,1-2H3,(H,17,19)(H,20,21)(H,22,23)/t11-,12-,13?/m0/s1		qTof	Positive	LC-ESI	512.18	lib-00013.mgf	Bronze	3	0.988803	0.47667	0.000244141	0	0	1	GNPS-LIBRARY	Kudzanai Tapfuma	512.18		771.379	36	CC1([C@@H](NC(S1)[C@@H](C(=O)O)NC(=O)Cc2ccccc2)C(=O)O)C	0	512.18	specs_ms.pklbin	CCMSLIB00005436023	10230	UPDATE-SINGLE-ANNOTATED-BRONZE		specs_ms.pklbin
1007	M+CH3OH+H	13057-98-2	0	Benzylpenicilloic acid	Crude		479.147	spectra/specs_ms.pklbin1007	InChI=1S/C16H20N2O5S/c1-16(2)12(15(22)23)18-13(24-16)11(14(20)21)17-10(19)8-9-6-4-3-5-7-9/h3-7,11-13,18H,8H2,1-2H3,(H,17,19)(H,20,21)(H,22,23)/t11-,12-,13?/m0/s1		qTof	Positive	LC-ESI	512.18	lib-00013.mgf	Bronze	3	0.843567	7.38838	0.00378418	0	0	1	GNPS-LIBRARY	Kudzanai Tapfuma	512.18		771.652	14	CC1([C@@H](NC(S1)[C@@H](C(=O)O)NC(=O)Cc2ccccc2)C(=O)O)C	0	512.176	specs_ms.pklbin	CCMSLIB00005436023	9166	UPDATE-SINGLE-ANNOTATED-BRONZE		specs_ms.pklbin
1008	M+CH3OH+H	13057-98-2	0	Benzylpenicilloic acid	Crude		479.147	spectra/specs_ms.pklbin1008	InChI=1S/C16H20N2O5S/c1-16(2)12(15(22)23)18-13(24-16)11(14(20)21)17-10(19)8-9-6-4-3-5-7-9/h3-7,11-13,18H,8H2,1-2H3,(H,17,19)(H,20,21)(H,22,23)/t11-,12-,13?/m0/s1		qTof	Positive	LC-ESI	512.18	lib-00013.mgf	Bronze	3	0.873307	19.5435	0.0100098	0	0	1	GNPS-LIBRARY	Kudzanai Tapfuma	512.18		772.116	18	CC1([C@@H](NC(S1)[C@@H](C(=O)O)NC(=O)Cc2ccccc2)C(=O)O)C	0	512.17	specs_ms.pklbin	CCMSLIB00005436023	9464	UPDATE-SINGLE-ANNOTATED-BRONZE		specs_ms.pklbin
1009	M+H	2475-56-1	1	HMDB:HMDB00913-1301 Vanillactic acid	Isolated	HMDB	212.068	spectra/specs_ms.pklbin1009	InChI=1S/C10H12O5/c1-15-9-5-6(2-3-7(9)11)4-8(12)10(13)14/h2-3,5,8,11-12H,4H2,1H3,(H,13,14)	N/A	Quattro_QQQ:25eV	Positive	Positive	213.076	lib-00006.mgf	Bronze	3	0.705359	58.7218	0.0125122	0	0	1	HMDB	HMDB	213.076	N/A	772.488	6	COC1=CC(CC(O)C(O)=O)=CC=C1O	0	213.063	specs_ms.pklbin	CCMSLIB00000425062	1381	UPDATE-SINGLE-ANNOTATED-BRONZE		specs_ms.pklbin
1010	M+CH3OH+H	13057-98-2	0	Benzylpenicilloic acid	Crude		479.147	spectra/specs_ms.pklbin1010	InChI=1S/C16H20N2O5S/c1-16(2)12(15(22)23)18-13(24-16)11(14(20)21)17-10(19)8-9-6-4-3-5-7-9/h3-7,11-13,18H,8H2,1-2H3,(H,17,19)(H,20,21)(H,22,23)/t11-,12-,13?/m0/s1		qTof	Positive	LC-ESI	512.18	lib-00013.mgf	Bronze	3	0.891916	15.1343	0.00775146	0	0	1	GNPS-LIBRARY	Kudzanai Tapfuma	512.18		772.851	22	CC1([C@@H](NC(S1)[C@@H](C(=O)O)NC(=O)Cc2ccccc2)C(=O)O)C	0	512.172	specs_ms.pklbin	CCMSLIB00005436023	8326	UPDATE-SINGLE-ANNOTATED-BRONZE		specs_ms.pklbin
1011	M+CH3OH+H	13057-98-2	0	Benzylpenicilloic acid	Crude		479.147	spectra/specs_ms.pklbin1011	InChI=1S/C16H20N2O5S/c1-16(2)12(15(22)23)18-13(24-16)11(14(20)21)17-10(19)8-9-6-4-3-5-7-9/h3-7,11-13,18H,8H2,1-2H3,(H,17,19)(H,20,21)(H,22,23)/t11-,12-,13?/m0/s1		qTof	Positive	LC-ESI	512.18	lib-00013.mgf	Bronze	3	0.828672	15.1343	0.00775146	0	0	1	GNPS-LIBRARY	Kudzanai Tapfuma	512.18		773.124	15	CC1([C@@H](NC(S1)[C@@H](C(=O)O)NC(=O)Cc2ccccc2)C(=O)O)C	0	512.188	specs_ms.pklbin	CCMSLIB00005436023	7641	UPDATE-SINGLE-ANNOTATED-BRONZE		specs_ms.pklbin
1012	M+CH3OH+H	13057-98-2	0	Benzylpenicilloic acid	Crude		479.147	spectra/specs_ms.pklbin1012	InChI=1S/C16H20N2O5S/c1-16(2)12(15(22)23)18-13(24-16)11(14(20)21)17-10(19)8-9-6-4-3-5-7-9/h3-7,11-13,18H,8H2,1-2H3,(H,17,19)(H,20,21)(H,22,23)/t11-,12-,13?/m0/s1		qTof	Positive	LC-ESI	512.18	lib-00013.mgf	Bronze	3	0.830723	11.5592	0.00592041	0	0	1	GNPS-LIBRARY	Kudzanai Tapfuma	512.18		773.586	14	CC1([C@@H](NC(S1)[C@@H](C(=O)O)NC(=O)Cc2ccccc2)C(=O)O)C	0	512.174	specs_ms.pklbin	CCMSLIB00005436023	9220	UPDATE-SINGLE-ANNOTATED-BRONZE		specs_ms.pklbin
1013	M+CH3OH+H	13057-98-2	0	Benzylpenicilloic acid	Crude		479.147	spectra/specs_ms.pklbin1013	InChI=1S/C16H20N2O5S/c1-16(2)12(15(22)23)18-13(24-16)11(14(20)21)17-10(19)8-9-6-4-3-5-7-9/h3-7,11-13,18H,8H2,1-2H3,(H,17,19)(H,20,21)(H,22,23)/t11-,12-,13?/m0/s1		qTof	Positive	LC-ESI	512.18	lib-00013.mgf	Bronze	3	0.863374	0.47667	0.000244141	0	0	1	GNPS-LIBRARY	Kudzanai Tapfuma	512.18		774.156	18	CC1([C@@H](NC(S1)[C@@H](C(=O)O)NC(=O)Cc2ccccc2)C(=O)O)C	0	512.18	specs_ms.pklbin	CCMSLIB00005436023	9342	UPDATE-SINGLE-ANNOTATED-BRONZE		specs_ms.pklbin
1015	M+CH3OH+H	13057-98-2	0	Benzylpenicilloic acid	Crude		479.147	spectra/specs_ms.pklbin1015	InChI=1S/C16H20N2O5S/c1-16(2)12(15(22)23)18-13(24-16)11(14(20)21)17-10(19)8-9-6-4-3-5-7-9/h3-7,11-13,18H,8H2,1-2H3,(H,17,19)(H,20,21)(H,22,23)/t11-,12-,13?/m0/s1		qTof	Positive	LC-ESI	512.18	lib-00013.mgf	Bronze	3	0.833459	10.7251	0.00549316	0	0	1	GNPS-LIBRARY	Kudzanai Tapfuma	512.18		775.75	16	CC1([C@@H](NC(S1)[C@@H](C(=O)O)NC(=O)Cc2ccccc2)C(=O)O)C	0	512.174	specs_ms.pklbin	CCMSLIB00005436023	7648	UPDATE-SINGLE-ANNOTATED-BRONZE		specs_ms.pklbin
1016	M+CH3OH+H	13057-98-2	0	Benzylpenicilloic acid	Crude		479.147	spectra/specs_ms.pklbin1016	InChI=1S/C16H20N2O5S/c1-16(2)12(15(22)23)18-13(24-16)11(14(20)21)17-10(19)8-9-6-4-3-5-7-9/h3-7,11-13,18H,8H2,1-2H3,(H,17,19)(H,20,21)(H,22,23)/t11-,12-,13?/m0/s1		qTof	Positive	LC-ESI	512.18	lib-00013.mgf	Bronze	3	0.80763	0.119167	6.1e-05	0	0	1	GNPS-LIBRARY	Kudzanai Tapfuma	512.18		777.952	14	CC1([C@@H](NC(S1)[C@@H](C(=O)O)NC(=O)Cc2ccccc2)C(=O)O)C	0	512.18	specs_ms.pklbin	CCMSLIB00005436023	5226	UPDATE-SINGLE-ANNOTATED-BRONZE		specs_ms.pklbin
1021	M+CH3OH+H	13057-98-2	0	Benzylpenicilloic acid	Crude		479.147	spectra/specs_ms.pklbin1021	InChI=1S/C16H20N2O5S/c1-16(2)12(15(22)23)18-13(24-16)11(14(20)21)17-10(19)8-9-6-4-3-5-7-9/h3-7,11-13,18H,8H2,1-2H3,(H,17,19)(H,20,21)(H,22,23)/t11-,12-,13?/m0/s1		qTof	Positive	LC-ESI	512.18	lib-00013.mgf	Bronze	3	0.744618	6.1967	0.00317383	0	0	1	GNPS-LIBRARY	Kudzanai Tapfuma	512.18		788.911	13	CC1([C@@H](NC(S1)[C@@H](C(=O)O)NC(=O)Cc2ccccc2)C(=O)O)C	0	512.177	specs_ms.pklbin	CCMSLIB00005436023	3122	UPDATE-SINGLE-ANNOTATED-BRONZE		specs_ms.pklbin
1025	M+CH3OH+H	13057-98-2	0	Benzylpenicilloic acid	Crude		479.147	spectra/specs_ms.pklbin1025	InChI=1S/C16H20N2O5S/c1-16(2)12(15(22)23)18-13(24-16)11(14(20)21)17-10(19)8-9-6-4-3-5-7-9/h3-7,11-13,18H,8H2,1-2H3,(H,17,19)(H,20,21)(H,22,23)/t11-,12-,13?/m0/s1		qTof	Positive	LC-ESI	512.18	lib-00013.mgf	Bronze	3	0.787732	9.05672	0.00463867	0	0	1	GNPS-LIBRARY	Kudzanai Tapfuma	512.18		796.275	13	CC1([C@@H](NC(S1)[C@@H](C(=O)O)NC(=O)Cc2ccccc2)C(=O)O)C	0	512.185	specs_ms.pklbin	CCMSLIB00005436023	3323	UPDATE-SINGLE-ANNOTATED-BRONZE		specs_ms.pklbin
1026	M+CH3OH+H	13057-98-2	0	Benzylpenicilloic acid	Crude		479.147	spectra/specs_ms.pklbin1026	InChI=1S/C16H20N2O5S/c1-16(2)12(15(22)23)18-13(24-16)11(14(20)21)17-10(19)8-9-6-4-3-5-7-9/h3-7,11-13,18H,8H2,1-2H3,(H,17,19)(H,20,21)(H,22,23)/t11-,12-,13?/m0/s1		qTof	Positive	LC-ESI	512.18	lib-00013.mgf	Bronze	3	0.800754	15.0151	0.00769043	0	0	1	GNPS-LIBRARY	Kudzanai Tapfuma	512.18		796.939	12	CC1([C@@H](NC(S1)[C@@H](C(=O)O)NC(=O)Cc2ccccc2)C(=O)O)C	0	512.188	specs_ms.pklbin	CCMSLIB00005436023	3555	UPDATE-SINGLE-ANNOTATED-BRONZE		specs_ms.pklbin
1027	M+CH3OH+H	13057-98-2	0	Benzylpenicilloic acid	Crude		479.147	spectra/specs_ms.pklbin1027	InChI=1S/C16H20N2O5S/c1-16(2)12(15(22)23)18-13(24-16)11(14(20)21)17-10(19)8-9-6-4-3-5-7-9/h3-7,11-13,18H,8H2,1-2H3,(H,17,19)(H,20,21)(H,22,23)/t11-,12-,13?/m0/s1		qTof	Positive	LC-ESI	512.18	lib-00013.mgf	Bronze	3	0.822879	13.4659	0.00689697	0	0	1	GNPS-LIBRARY	Kudzanai Tapfuma	512.18		797.408	15	CC1([C@@H](NC(S1)[C@@H](C(=O)O)NC(=O)Cc2ccccc2)C(=O)O)C	0	512.173	specs_ms.pklbin	CCMSLIB00005436023	4414	UPDATE-SINGLE-ANNOTATED-BRONZE		specs_ms.pklbin
1028	M+CH3OH+H	13057-98-2	0	Benzylpenicilloic acid	Crude		479.147	spectra/specs_ms.pklbin1028	InChI=1S/C16H20N2O5S/c1-16(2)12(15(22)23)18-13(24-16)11(14(20)21)17-10(19)8-9-6-4-3-5-7-9/h3-7,11-13,18H,8H2,1-2H3,(H,17,19)(H,20,21)(H,22,23)/t11-,12-,13?/m0/s1		qTof	Positive	LC-ESI	512.18	lib-00013.mgf	Bronze	3	0.813111	0.238335	0.00012207	0	0	1	GNPS-LIBRARY	Kudzanai Tapfuma	512.18		798.336	14	CC1([C@@H](NC(S1)[C@@H](C(=O)O)NC(=O)Cc2ccccc2)C(=O)O)C	0	512.18	specs_ms.pklbin	CCMSLIB00005436023	5067	UPDATE-SINGLE-ANNOTATED-BRONZE		specs_ms.pklbin
1029	M+CH3OH+H	13057-98-2	0	Benzylpenicilloic acid	Crude		479.147	spectra/specs_ms.pklbin1029	InChI=1S/C16H20N2O5S/c1-16(2)12(15(22)23)18-13(24-16)11(14(20)21)17-10(19)8-9-6-4-3-5-7-9/h3-7,11-13,18H,8H2,1-2H3,(H,17,19)(H,20,21)(H,22,23)/t11-,12-,13?/m0/s1		qTof	Positive	LC-ESI	512.18	lib-00013.mgf	Bronze	3	0.831677	8.69922	0.00445557	0	0	1	GNPS-LIBRARY	Kudzanai Tapfuma	512.18		798.609	17	CC1([C@@H](NC(S1)[C@@H](C(=O)O)NC(=O)Cc2ccccc2)C(=O)O)C	0	512.176	specs_ms.pklbin	CCMSLIB00005436023	5237	UPDATE-SINGLE-ANNOTATED-BRONZE		specs_ms.pklbin
1031	M+CH3OH+H	13057-98-2	0	Benzylpenicilloic acid	Crude		479.147	spectra/specs_ms.pklbin1031	InChI=1S/C16H20N2O5S/c1-16(2)12(15(22)23)18-13(24-16)11(14(20)21)17-10(19)8-9-6-4-3-5-7-9/h3-7,11-13,18H,8H2,1-2H3,(H,17,19)(H,20,21)(H,22,23)/t11-,12-,13?/m0/s1		qTof	Positive	LC-ESI	512.18	lib-00013.mgf	Bronze	3	0.83362	8.69922	0.00445557	0	0	1	GNPS-LIBRARY	Kudzanai Tapfuma	512.18		799.17	16	CC1([C@@H](NC(S1)[C@@H](C(=O)O)NC(=O)Cc2ccccc2)C(=O)O)C	0	512.184	specs_ms.pklbin	CCMSLIB00005436023	5095	UPDATE-SINGLE-ANNOTATED-BRONZE		specs_ms.pklbin
1032	M+CH3OH+H	13057-98-2	0	Benzylpenicilloic acid	Crude		479.147	spectra/specs_ms.pklbin1032	InChI=1S/C16H20N2O5S/c1-16(2)12(15(22)23)18-13(24-16)11(14(20)21)17-10(19)8-9-6-4-3-5-7-9/h3-7,11-13,18H,8H2,1-2H3,(H,17,19)(H,20,21)(H,22,23)/t11-,12-,13?/m0/s1		qTof	Positive	LC-ESI	512.18	lib-00013.mgf	Bronze	3	0.848593	3.09835	0.00158691	0	0	1	GNPS-LIBRARY	Kudzanai Tapfuma	512.18		799.446	15	CC1([C@@H](NC(S1)[C@@H](C(=O)O)NC(=O)Cc2ccccc2)C(=O)O)C	0	512.178	specs_ms.pklbin	CCMSLIB00005436023	5742	UPDATE-SINGLE-ANNOTATED-BRONZE		specs_ms.pklbin
1033	M+CH3OH+H	13057-98-2	0	Benzylpenicilloic acid	Crude		479.147	spectra/specs_ms.pklbin1033	InChI=1S/C16H20N2O5S/c1-16(2)12(15(22)23)18-13(24-16)11(14(20)21)17-10(19)8-9-6-4-3-5-7-9/h3-7,11-13,18H,8H2,1-2H3,(H,17,19)(H,20,21)(H,22,23)/t11-,12-,13?/m0/s1		qTof	Positive	LC-ESI	512.18	lib-00013.mgf	Bronze	3	0.834727	5.00503	0.00256348	0	0	1	GNPS-LIBRARY	Kudzanai Tapfuma	512.18		799.719	16	CC1([C@@H](NC(S1)[C@@H](C(=O)O)NC(=O)Cc2ccccc2)C(=O)O)C	0	512.177	specs_ms.pklbin	CCMSLIB00005436023	5866	UPDATE-SINGLE-ANNOTATED-BRONZE		specs_ms.pklbin
1035	M+CH3OH+H	13057-98-2	0	Benzylpenicilloic acid	Crude		479.147	spectra/specs_ms.pklbin1035	InChI=1S/C16H20N2O5S/c1-16(2)12(15(22)23)18-13(24-16)11(14(20)21)17-10(19)8-9-6-4-3-5-7-9/h3-7,11-13,18H,8H2,1-2H3,(H,17,19)(H,20,21)(H,22,23)/t11-,12-,13?/m0/s1		qTof	Positive	LC-ESI	512.18	lib-00013.mgf	Bronze	3	0.849308	15.6109	0.00799561	0	0	1	GNPS-LIBRARY	Kudzanai Tapfuma	512.18		800.265	16	CC1([C@@H](NC(S1)[C@@H](C(=O)O)NC(=O)Cc2ccccc2)C(=O)O)C	0	512.172	specs_ms.pklbin	CCMSLIB00005436023	6942	UPDATE-SINGLE-ANNOTATED-BRONZE		specs_ms.pklbin
1036	M+CH3OH+H	13057-98-2	0	Benzylpenicilloic acid	Crude		479.147	spectra/specs_ms.pklbin1036	InChI=1S/C16H20N2O5S/c1-16(2)12(15(22)23)18-13(24-16)11(14(20)21)17-10(19)8-9-6-4-3-5-7-9/h3-7,11-13,18H,8H2,1-2H3,(H,17,19)(H,20,21)(H,22,23)/t11-,12-,13?/m0/s1		qTof	Positive	LC-ESI	512.18	lib-00013.mgf	Bronze	3	0.852571	5.4817	0.00280762	0	0	1	GNPS-LIBRARY	Kudzanai Tapfuma	512.18		800.551	15	CC1([C@@H](NC(S1)[C@@H](C(=O)O)NC(=O)Cc2ccccc2)C(=O)O)C	0	512.183	specs_ms.pklbin	CCMSLIB00005436023	7361	UPDATE-SINGLE-ANNOTATED-BRONZE		specs_ms.pklbin
1038	M+CH3OH+H	13057-98-2	0	Benzylpenicilloic acid	Crude		479.147	spectra/specs_ms.pklbin1038	InChI=1S/C16H20N2O5S/c1-16(2)12(15(22)23)18-13(24-16)11(14(20)21)17-10(19)8-9-6-4-3-5-7-9/h3-7,11-13,18H,8H2,1-2H3,(H,17,19)(H,20,21)(H,22,23)/t11-,12-,13?/m0/s1		qTof	Positive	LC-ESI	512.18	lib-00013.mgf	Bronze	3	0.823862	12.3934	0.00634766	0	0	1	GNPS-LIBRARY	Kudzanai Tapfuma	512.18		801.107	14	CC1([C@@H](NC(S1)[C@@H](C(=O)O)NC(=O)Cc2ccccc2)C(=O)O)C	0	512.186	specs_ms.pklbin	CCMSLIB00005436023	6431	UPDATE-SINGLE-ANNOTATED-BRONZE		specs_ms.pklbin
1039	M+CH3OH+H	13057-98-2	0	Benzylpenicilloic acid	Crude		479.147	spectra/specs_ms.pklbin1039	InChI=1S/C16H20N2O5S/c1-16(2)12(15(22)23)18-13(24-16)11(14(20)21)17-10(19)8-9-6-4-3-5-7-9/h3-7,11-13,18H,8H2,1-2H3,(H,17,19)(H,20,21)(H,22,23)/t11-,12-,13?/m0/s1		qTof	Positive	LC-ESI	512.18	lib-00013.mgf	Bronze	3	0.849371	5.24337	0.00268555	0	0	1	GNPS-LIBRARY	Kudzanai Tapfuma	512.18		801.382	18	CC1([C@@H](NC(S1)[C@@H](C(=O)O)NC(=O)Cc2ccccc2)C(=O)O)C	0	512.177	specs_ms.pklbin	CCMSLIB00005436023	8593	UPDATE-SINGLE-ANNOTATED-BRONZE		specs_ms.pklbin
1040	M+CH3OH+H	13057-98-2	0	Benzylpenicilloic acid	Crude		479.147	spectra/specs_ms.pklbin1040	InChI=1S/C16H20N2O5S/c1-16(2)12(15(22)23)18-13(24-16)11(14(20)21)17-10(19)8-9-6-4-3-5-7-9/h3-7,11-13,18H,8H2,1-2H3,(H,17,19)(H,20,21)(H,22,23)/t11-,12-,13?/m0/s1		qTof	Positive	LC-ESI	512.18	lib-00013.mgf	Bronze	3	0.866837	12.8701	0.0065918	0	0	1	GNPS-LIBRARY	Kudzanai Tapfuma	512.18		801.663	18	CC1([C@@H](NC(S1)[C@@H](C(=O)O)NC(=O)Cc2ccccc2)C(=O)O)C	0	512.187	specs_ms.pklbin	CCMSLIB00005436023	9280	UPDATE-SINGLE-ANNOTATED-BRONZE		specs_ms.pklbin
1041	M+CH3OH+H	13057-98-2	0	Benzylpenicilloic acid	Crude		479.147	spectra/specs_ms.pklbin1041	InChI=1S/C16H20N2O5S/c1-16(2)12(15(22)23)18-13(24-16)11(14(20)21)17-10(19)8-9-6-4-3-5-7-9/h3-7,11-13,18H,8H2,1-2H3,(H,17,19)(H,20,21)(H,22,23)/t11-,12-,13?/m0/s1		qTof	Positive	LC-ESI	512.18	lib-00013.mgf	Bronze	3	0.845196	11.2017	0.0057373	0	0	1	GNPS-LIBRARY	Kudzanai Tapfuma	512.18		801.939	17	CC1([C@@H](NC(S1)[C@@H](C(=O)O)NC(=O)Cc2ccccc2)C(=O)O)C	0	512.174	specs_ms.pklbin	CCMSLIB00005436023	8631	UPDATE-SINGLE-ANNOTATED-BRONZE		specs_ms.pklbin
1042	M+CH3OH+H	13057-98-2	0	Benzylpenicilloic acid	Crude		479.147	spectra/specs_ms.pklbin1042	InChI=1S/C16H20N2O5S/c1-16(2)12(15(22)23)18-13(24-16)11(14(20)21)17-10(19)8-9-6-4-3-5-7-9/h3-7,11-13,18H,8H2,1-2H3,(H,17,19)(H,20,21)(H,22,23)/t11-,12-,13?/m0/s1		qTof	Positive	LC-ESI	512.18	lib-00013.mgf	Bronze	3	0.867426	2.14501	0.00109863	0	0	1	GNPS-LIBRARY	Kudzanai Tapfuma	512.18		802.22	18	CC1([C@@H](NC(S1)[C@@H](C(=O)O)NC(=O)Cc2ccccc2)C(=O)O)C	0	512.181	specs_ms.pklbin	CCMSLIB00005436023	9325	UPDATE-SINGLE-ANNOTATED-BRONZE		specs_ms.pklbin
1043	M+CH3OH+H	13057-98-2	0	Benzylpenicilloic acid	Crude		479.147	spectra/specs_ms.pklbin1043	InChI=1S/C16H20N2O5S/c1-16(2)12(15(22)23)18-13(24-16)11(14(20)21)17-10(19)8-9-6-4-3-5-7-9/h3-7,11-13,18H,8H2,1-2H3,(H,17,19)(H,20,21)(H,22,23)/t11-,12-,13?/m0/s1		qTof	Positive	LC-ESI	512.18	lib-00013.mgf	Bronze	3	0.859711	1.66834	0.000854492	0	0	1	GNPS-LIBRARY	Kudzanai Tapfuma	512.18		802.493	16	CC1([C@@H](NC(S1)[C@@H](C(=O)O)NC(=O)Cc2ccccc2)C(=O)O)C	0	512.181	specs_ms.pklbin	CCMSLIB00005436023	10914	UPDATE-SINGLE-ANNOTATED-BRONZE		specs_ms.pklbin
1044	M+CH3OH+H	13057-98-2	0	Benzylpenicilloic acid	Crude		479.147	spectra/specs_ms.pklbin1044	InChI=1S/C16H20N2O5S/c1-16(2)12(15(22)23)18-13(24-16)11(14(20)21)17-10(19)8-9-6-4-3-5-7-9/h3-7,11-13,18H,8H2,1-2H3,(H,17,19)(H,20,21)(H,22,23)/t11-,12-,13?/m0/s1		qTof	Positive	LC-ESI	512.18	lib-00013.mgf	Bronze	3	0.858317	11.5592	0.00592041	0	0	1	GNPS-LIBRARY	Kudzanai Tapfuma	512.18		802.764	17	CC1([C@@H](NC(S1)[C@@H](C(=O)O)NC(=O)Cc2ccccc2)C(=O)O)C	0	512.174	specs_ms.pklbin	CCMSLIB00005436023	9681	UPDATE-SINGLE-ANNOTATED-BRONZE		specs_ms.pklbin
1045	M+CH3OH+H	13057-98-2	0	Benzylpenicilloic acid	Crude		479.147	spectra/specs_ms.pklbin1045	InChI=1S/C16H20N2O5S/c1-16(2)12(15(22)23)18-13(24-16)11(14(20)21)17-10(19)8-9-6-4-3-5-7-9/h3-7,11-13,18H,8H2,1-2H3,(H,17,19)(H,20,21)(H,22,23)/t11-,12-,13?/m0/s1		qTof	Positive	LC-ESI	512.18	lib-00013.mgf	Bronze	3	0.875541	7.03088	0.00360107	0	0	1	GNPS-LIBRARY	Kudzanai Tapfuma	512.18		803.034	17	CC1([C@@H](NC(S1)[C@@H](C(=O)O)NC(=O)Cc2ccccc2)C(=O)O)C	0	512.184	specs_ms.pklbin	CCMSLIB00005436023	11717	UPDATE-SINGLE-ANNOTATED-BRONZE		specs_ms.pklbin
1046	M+CH3OH+H	13057-98-2	0	Benzylpenicilloic acid	Crude		479.147	spectra/specs_ms.pklbin1046	InChI=1S/C16H20N2O5S/c1-16(2)12(15(22)23)18-13(24-16)11(14(20)21)17-10(19)8-9-6-4-3-5-7-9/h3-7,11-13,18H,8H2,1-2H3,(H,17,19)(H,20,21)(H,22,23)/t11-,12-,13?/m0/s1		qTof	Positive	LC-ESI	512.18	lib-00013.mgf	Bronze	3	0.862556	5.8392	0.00299072	0	0	1	GNPS-LIBRARY	Kudzanai Tapfuma	512.18		803.308	16	CC1([C@@H](NC(S1)[C@@H](C(=O)O)NC(=O)Cc2ccccc2)C(=O)O)C	0	512.177	specs_ms.pklbin	CCMSLIB00005436023	10059	UPDATE-SINGLE-ANNOTATED-BRONZE		specs_ms.pklbin
1047	M+CH3OH+H	13057-98-2	0	Benzylpenicilloic acid	Crude		479.147	spectra/specs_ms.pklbin1047	InChI=1S/C16H20N2O5S/c1-16(2)12(15(22)23)18-13(24-16)11(14(20)21)17-10(19)8-9-6-4-3-5-7-9/h3-7,11-13,18H,8H2,1-2H3,(H,17,19)(H,20,21)(H,22,23)/t11-,12-,13?/m0/s1		qTof	Positive	LC-ESI	512.18	lib-00013.mgf	Bronze	3	0.868872	11.4401	0.00585938	0	0	1	GNPS-LIBRARY	Kudzanai Tapfuma	512.18		803.579	18	CC1([C@@H](NC(S1)[C@@H](C(=O)O)NC(=O)Cc2ccccc2)C(=O)O)C	0	512.174	specs_ms.pklbin	CCMSLIB00005436023	12188	UPDATE-SINGLE-ANNOTATED-BRONZE		specs_ms.pklbin
1048	M+CH3OH+H	13057-98-2	0	Benzylpenicilloic acid	Crude		479.147	spectra/specs_ms.pklbin1048	InChI=1S/C16H20N2O5S/c1-16(2)12(15(22)23)18-13(24-16)11(14(20)21)17-10(19)8-9-6-4-3-5-7-9/h3-7,11-13,18H,8H2,1-2H3,(H,17,19)(H,20,21)(H,22,23)/t11-,12-,13?/m0/s1		qTof	Positive	LC-ESI	512.18	lib-00013.mgf	Bronze	3	0.857505	30.8644	0.0158081	0	0	1	GNPS-LIBRARY	Kudzanai Tapfuma	512.18		803.769	15	CC1([C@@H](NC(S1)[C@@H](C(=O)O)NC(=O)Cc2ccccc2)C(=O)O)C	0	512.196	specs_ms.pklbin	CCMSLIB00005436023	10707	UPDATE-SINGLE-ANNOTATED-BRONZE		specs_ms.pklbin
1049	M+CH3OH+H	13057-98-2	0	Benzylpenicilloic acid	Crude		479.147	spectra/specs_ms.pklbin1049	InChI=1S/C16H20N2O5S/c1-16(2)12(15(22)23)18-13(24-16)11(14(20)21)17-10(19)8-9-6-4-3-5-7-9/h3-7,11-13,18H,8H2,1-2H3,(H,17,19)(H,20,21)(H,22,23)/t11-,12-,13?/m0/s1		qTof	Positive	LC-ESI	512.18	lib-00013.mgf	Bronze	3	0.875907	12.9892	0.00665283	0	0	1	GNPS-LIBRARY	Kudzanai Tapfuma	512.18		803.95	19	CC1([C@@H](NC(S1)[C@@H](C(=O)O)NC(=O)Cc2ccccc2)C(=O)O)C	0	512.173	specs_ms.pklbin	CCMSLIB00005436023	12014	UPDATE-SINGLE-ANNOTATED-BRONZE		specs_ms.pklbin
1050	M+CH3OH+H	13057-98-2	0	Benzylpenicilloic acid	Crude		479.147	spectra/specs_ms.pklbin1050	InChI=1S/C16H20N2O5S/c1-16(2)12(15(22)23)18-13(24-16)11(14(20)21)17-10(19)8-9-6-4-3-5-7-9/h3-7,11-13,18H,8H2,1-2H3,(H,17,19)(H,20,21)(H,22,23)/t11-,12-,13?/m0/s1		qTof	Positive	LC-ESI	512.18	lib-00013.mgf	Bronze	3	0.882517	4.52836	0.00231934	0	0	1	GNPS-LIBRARY	Kudzanai Tapfuma	512.18		804.133	19	CC1([C@@H](NC(S1)[C@@H](C(=O)O)NC(=O)Cc2ccccc2)C(=O)O)C	0	512.178	specs_ms.pklbin	CCMSLIB00005436023	11556	UPDATE-SINGLE-ANNOTATED-BRONZE		specs_ms.pklbin
1051	M+CH3OH+H	13057-98-2	0	Benzylpenicilloic acid	Crude		479.147	spectra/specs_ms.pklbin1051	InChI=1S/C16H20N2O5S/c1-16(2)12(15(22)23)18-13(24-16)11(14(20)21)17-10(19)8-9-6-4-3-5-7-9/h3-7,11-13,18H,8H2,1-2H3,(H,17,19)(H,20,21)(H,22,23)/t11-,12-,13?/m0/s1		qTof	Positive	LC-ESI	512.18	lib-00013.mgf	Bronze	3	0.89327	7.62671	0.00390625	0	0	1	GNPS-LIBRARY	Kudzanai Tapfuma	512.18		804.403	20	CC1([C@@H](NC(S1)[C@@H](C(=O)O)NC(=O)Cc2ccccc2)C(=O)O)C	0	512.184	specs_ms.pklbin	CCMSLIB00005436023	13804	UPDATE-SINGLE-ANNOTATED-BRONZE		specs_ms.pklbin
1052	M+CH3OH+H	13057-98-2	0	Benzylpenicilloic acid	Crude		479.147	spectra/specs_ms.pklbin1052	InChI=1S/C16H20N2O5S/c1-16(2)12(15(22)23)18-13(24-16)11(14(20)21)17-10(19)8-9-6-4-3-5-7-9/h3-7,11-13,18H,8H2,1-2H3,(H,17,19)(H,20,21)(H,22,23)/t11-,12-,13?/m0/s1		qTof	Positive	LC-ESI	512.18	lib-00013.mgf	Bronze	3	0.898539	18.2326	0.00933838	0	0	1	GNPS-LIBRARY	Kudzanai Tapfuma	512.18		804.677	20	CC1([C@@H](NC(S1)[C@@H](C(=O)O)NC(=O)Cc2ccccc2)C(=O)O)C	0	512.171	specs_ms.pklbin	CCMSLIB00005436023	14233	UPDATE-SINGLE-ANNOTATED-BRONZE		specs_ms.pklbin
1053	M+CH3OH+H	13057-98-2	0	Benzylpenicilloic acid	Crude		479.147	spectra/specs_ms.pklbin1053	InChI=1S/C16H20N2O5S/c1-16(2)12(15(22)23)18-13(24-16)11(14(20)21)17-10(19)8-9-6-4-3-5-7-9/h3-7,11-13,18H,8H2,1-2H3,(H,17,19)(H,20,21)(H,22,23)/t11-,12-,13?/m0/s1		qTof	Positive	LC-ESI	512.18	lib-00013.mgf	Bronze	3	0.870512	2.50252	0.00128174	0	0	1	GNPS-LIBRARY	Kudzanai Tapfuma	512.18		804.955	16	CC1([C@@H](NC(S1)[C@@H](C(=O)O)NC(=O)Cc2ccccc2)C(=O)O)C	0	512.179	specs_ms.pklbin	CCMSLIB00005436023	12580	UPDATE-SINGLE-ANNOTATED-BRONZE		specs_ms.pklbin
1054	M+CH3OH+H	13057-98-2	0	Benzylpenicilloic acid	Crude		479.147	spectra/specs_ms.pklbin1054	InChI=1S/C16H20N2O5S/c1-16(2)12(15(22)23)18-13(24-16)11(14(20)21)17-10(19)8-9-6-4-3-5-7-9/h3-7,11-13,18H,8H2,1-2H3,(H,17,19)(H,20,21)(H,22,23)/t11-,12-,13?/m0/s1		qTof	Positive	LC-ESI	512.18	lib-00013.mgf	Bronze	3	0.887244	9.89089	0.00506592	0	0	1	GNPS-LIBRARY	Kudzanai Tapfuma	512.18		805.227	19	CC1([C@@H](NC(S1)[C@@H](C(=O)O)NC(=O)Cc2ccccc2)C(=O)O)C	0	512.175	specs_ms.pklbin	CCMSLIB00005436023	14622	UPDATE-SINGLE-ANNOTATED-BRONZE		specs_ms.pklbin
1055	M+CH3OH+H	13057-98-2	0	Benzylpenicilloic acid	Crude		479.147	spectra/specs_ms.pklbin1055	InChI=1S/C16H20N2O5S/c1-16(2)12(15(22)23)18-13(24-16)11(14(20)21)17-10(19)8-9-6-4-3-5-7-9/h3-7,11-13,18H,8H2,1-2H3,(H,17,19)(H,20,21)(H,22,23)/t11-,12-,13?/m0/s1		qTof	Positive	LC-ESI	512.18	lib-00013.mgf	Bronze	3	0.864494	15.7301	0.00805664	0	0	1	GNPS-LIBRARY	Kudzanai Tapfuma	512.18		805.51	17	CC1([C@@H](NC(S1)[C@@H](C(=O)O)NC(=O)Cc2ccccc2)C(=O)O)C	0	512.172	specs_ms.pklbin	CCMSLIB00005436023	13309	UPDATE-SINGLE-ANNOTATED-BRONZE		specs_ms.pklbin
1056	M+CH3OH+H	13057-98-2	0	Benzylpenicilloic acid	Crude		479.147	spectra/specs_ms.pklbin1056	InChI=1S/C16H20N2O5S/c1-16(2)12(15(22)23)18-13(24-16)11(14(20)21)17-10(19)8-9-6-4-3-5-7-9/h3-7,11-13,18H,8H2,1-2H3,(H,17,19)(H,20,21)(H,22,23)/t11-,12-,13?/m0/s1		qTof	Positive	LC-ESI	512.18	lib-00013.mgf	Bronze	3	0.892934	0.119167	6.1e-05	0	0	1	GNPS-LIBRARY	Kudzanai Tapfuma	512.18		805.699	19	CC1([C@@H](NC(S1)[C@@H](C(=O)O)NC(=O)Cc2ccccc2)C(=O)O)C	0	512.18	specs_ms.pklbin	CCMSLIB00005436023	17303	UPDATE-SINGLE-ANNOTATED-BRONZE		specs_ms.pklbin
1057	M+CH3OH+H	13057-98-2	0	Benzylpenicilloic acid	Crude		479.147	spectra/specs_ms.pklbin1057	InChI=1S/C16H20N2O5S/c1-16(2)12(15(22)23)18-13(24-16)11(14(20)21)17-10(19)8-9-6-4-3-5-7-9/h3-7,11-13,18H,8H2,1-2H3,(H,17,19)(H,20,21)(H,22,23)/t11-,12-,13?/m0/s1		qTof	Positive	LC-ESI	512.18	lib-00013.mgf	Bronze	3	0.894244	7.38838	0.00378418	0	0	1	GNPS-LIBRARY	Kudzanai Tapfuma	512.18		805.98	19	CC1([C@@H](NC(S1)[C@@H](C(=O)O)NC(=O)Cc2ccccc2)C(=O)O)C	0	512.184	specs_ms.pklbin	CCMSLIB00005436023	15189	UPDATE-SINGLE-ANNOTATED-BRONZE		specs_ms.pklbin
1058	M+CH3OH+H	13057-98-2	0	Benzylpenicilloic acid	Crude		479.147	spectra/specs_ms.pklbin1058	InChI=1S/C16H20N2O5S/c1-16(2)12(15(22)23)18-13(24-16)11(14(20)21)17-10(19)8-9-6-4-3-5-7-9/h3-7,11-13,18H,8H2,1-2H3,(H,17,19)(H,20,21)(H,22,23)/t11-,12-,13?/m0/s1		qTof	Positive	LC-ESI	512.18	lib-00013.mgf	Bronze	3	0.885436	9.65256	0.00494385	0	0	1	GNPS-LIBRARY	Kudzanai Tapfuma	512.18		806.264	20	CC1([C@@H](NC(S1)[C@@H](C(=O)O)NC(=O)Cc2ccccc2)C(=O)O)C	0	512.175	specs_ms.pklbin	CCMSLIB00005436023	18844	UPDATE-SINGLE-ANNOTATED-BRONZE		specs_ms.pklbin
1059	M+CH3OH+H	13057-98-2	0	Benzylpenicilloic acid	Crude		479.147	spectra/specs_ms.pklbin1059	InChI=1S/C16H20N2O5S/c1-16(2)12(15(22)23)18-13(24-16)11(14(20)21)17-10(19)8-9-6-4-3-5-7-9/h3-7,11-13,18H,8H2,1-2H3,(H,17,19)(H,20,21)(H,22,23)/t11-,12-,13?/m0/s1		qTof	Positive	LC-ESI	512.18	lib-00013.mgf	Bronze	3	0.887549	6.1967	0.00317383	0	0	1	GNPS-LIBRARY	Kudzanai Tapfuma	512.18		806.539	17	CC1([C@@H](NC(S1)[C@@H](C(=O)O)NC(=O)Cc2ccccc2)C(=O)O)C	0	512.177	specs_ms.pklbin	CCMSLIB00005436023	16130	UPDATE-SINGLE-ANNOTATED-BRONZE		specs_ms.pklbin
1060	M+CH3OH+H	13057-98-2	0	Benzylpenicilloic acid	Crude		479.147	spectra/specs_ms.pklbin1060	InChI=1S/C16H20N2O5S/c1-16(2)12(15(22)23)18-13(24-16)11(14(20)21)17-10(19)8-9-6-4-3-5-7-9/h3-7,11-13,18H,8H2,1-2H3,(H,17,19)(H,20,21)(H,22,23)/t11-,12-,13?/m0/s1		qTof	Positive	LC-ESI	512.18	lib-00013.mgf	Bronze	3	0.902431	3.93252	0.00201416	0	0	1	GNPS-LIBRARY	Kudzanai Tapfuma	512.18		806.823	21	CC1([C@@H](NC(S1)[C@@H](C(=O)O)NC(=O)Cc2ccccc2)C(=O)O)C	0	512.178	specs_ms.pklbin	CCMSLIB00005436023	23294	UPDATE-SINGLE-ANNOTATED-BRONZE		specs_ms.pklbin
1061	M+CH3OH+H	13057-98-2	0	Benzylpenicilloic acid	Crude		479.147	spectra/specs_ms.pklbin1061	InChI=1S/C16H20N2O5S/c1-16(2)12(15(22)23)18-13(24-16)11(14(20)21)17-10(19)8-9-6-4-3-5-7-9/h3-7,11-13,18H,8H2,1-2H3,(H,17,19)(H,20,21)(H,22,23)/t11-,12-,13?/m0/s1		qTof	Positive	LC-ESI	512.18	lib-00013.mgf	Bronze	3	0.882908	0.47667	0.000244141	0	0	1	GNPS-LIBRARY	Kudzanai Tapfuma	512.18		807.102	19	CC1([C@@H](NC(S1)[C@@H](C(=O)O)NC(=O)Cc2ccccc2)C(=O)O)C	0	512.18	specs_ms.pklbin	CCMSLIB00005436023	19861	UPDATE-SINGLE-ANNOTATED-BRONZE		specs_ms.pklbin
1063	M+CH3OH+H	13057-98-2	0	Benzylpenicilloic acid	Crude		479.147	spectra/specs_ms.pklbin1063	InChI=1S/C16H20N2O5S/c1-16(2)12(15(22)23)18-13(24-16)11(14(20)21)17-10(19)8-9-6-4-3-5-7-9/h3-7,11-13,18H,8H2,1-2H3,(H,17,19)(H,20,21)(H,22,23)/t11-,12-,13?/m0/s1		qTof	Positive	LC-ESI	512.18	lib-00013.mgf	Bronze	3	0.907811	7.15004	0.00366211	0	0	1	GNPS-LIBRARY	Kudzanai Tapfuma	512.18		807.373	21	CC1([C@@H](NC(S1)[C@@H](C(=O)O)NC(=O)Cc2ccccc2)C(=O)O)C	0	512.176	specs_ms.pklbin	CCMSLIB00005436023	27698	UPDATE-SINGLE-ANNOTATED-BRONZE		specs_ms.pklbin
1064	M+CH3OH+H	13057-98-2	0	Benzylpenicilloic acid	Crude		479.147	spectra/specs_ms.pklbin1064	InChI=1S/C16H20N2O5S/c1-16(2)12(15(22)23)18-13(24-16)11(14(20)21)17-10(19)8-9-6-4-3-5-7-9/h3-7,11-13,18H,8H2,1-2H3,(H,17,19)(H,20,21)(H,22,23)/t11-,12-,13?/m0/s1		qTof	Positive	LC-ESI	512.18	lib-00013.mgf	Bronze	3	0.904344	2.74085	0.00140381	0	0	1	GNPS-LIBRARY	Kudzanai Tapfuma	512.18		807.553	20	CC1([C@@H](NC(S1)[C@@H](C(=O)O)NC(=O)Cc2ccccc2)C(=O)O)C	0	512.181	specs_ms.pklbin	CCMSLIB00005436023	25310	UPDATE-SINGLE-ANNOTATED-BRONZE		specs_ms.pklbin
1065	M+CH3OH+H	13057-98-2	0	Benzylpenicilloic acid	Crude		479.147	spectra/specs_ms.pklbin1065	InChI=1S/C16H20N2O5S/c1-16(2)12(15(22)23)18-13(24-16)11(14(20)21)17-10(19)8-9-6-4-3-5-7-9/h3-7,11-13,18H,8H2,1-2H3,(H,17,19)(H,20,21)(H,22,23)/t11-,12-,13?/m0/s1		qTof	Positive	LC-ESI	512.18	lib-00013.mgf	Bronze	3	0.898739	5.24337	0.00268555	0	0	1	GNPS-LIBRARY	Kudzanai Tapfuma	512.18		807.732	20	CC1([C@@H](NC(S1)[C@@H](C(=O)O)NC(=O)Cc2ccccc2)C(=O)O)C	0	512.183	specs_ms.pklbin	CCMSLIB00005436023	30880	UPDATE-SINGLE-ANNOTATED-BRONZE		specs_ms.pklbin
1066	M+CH3OH+H	13057-98-2	0	Benzylpenicilloic acid	Crude		479.147	spectra/specs_ms.pklbin1066	InChI=1S/C16H20N2O5S/c1-16(2)12(15(22)23)18-13(24-16)11(14(20)21)17-10(19)8-9-6-4-3-5-7-9/h3-7,11-13,18H,8H2,1-2H3,(H,17,19)(H,20,21)(H,22,23)/t11-,12-,13?/m0/s1		qTof	Positive	LC-ESI	512.18	lib-00013.mgf	Bronze	3	0.896547	6.55421	0.00335693	0	0	1	GNPS-LIBRARY	Kudzanai Tapfuma	512.18		807.913	21	CC1([C@@H](NC(S1)[C@@H](C(=O)O)NC(=O)Cc2ccccc2)C(=O)O)C	0	512.177	specs_ms.pklbin	CCMSLIB00005436023	37746	UPDATE-SINGLE-ANNOTATED-BRONZE		specs_ms.pklbin
1067	M+CH3OH+H	13057-98-2	0	Benzylpenicilloic acid	Crude		479.147	spectra/specs_ms.pklbin1067	InChI=1S/C16H20N2O5S/c1-16(2)12(15(22)23)18-13(24-16)11(14(20)21)17-10(19)8-9-6-4-3-5-7-9/h3-7,11-13,18H,8H2,1-2H3,(H,17,19)(H,20,21)(H,22,23)/t11-,12-,13?/m0/s1		qTof	Positive	LC-ESI	512.18	lib-00013.mgf	Bronze	3	0.913097	3.09835	0.00158691	0	0	1	GNPS-LIBRARY	Kudzanai Tapfuma	512.18		808.094	21	CC1([C@@H](NC(S1)[C@@H](C(=O)O)NC(=O)Cc2ccccc2)C(=O)O)C	0	512.182	specs_ms.pklbin	CCMSLIB00005436023	36792	UPDATE-SINGLE-ANNOTATED-BRONZE		specs_ms.pklbin
1068	M+CH3OH+H	13057-98-2	0	Benzylpenicilloic acid	Crude		479.147	spectra/specs_ms.pklbin1068	InChI=1S/C16H20N2O5S/c1-16(2)12(15(22)23)18-13(24-16)11(14(20)21)17-10(19)8-9-6-4-3-5-7-9/h3-7,11-13,18H,8H2,1-2H3,(H,17,19)(H,20,21)(H,22,23)/t11-,12-,13?/m0/s1		qTof	Positive	LC-ESI	512.18	lib-00013.mgf	Bronze	3	0.897657	1.66834	0.000854492	0	0	1	GNPS-LIBRARY	Kudzanai Tapfuma	512.18		808.275	19	CC1([C@@H](NC(S1)[C@@H](C(=O)O)NC(=O)Cc2ccccc2)C(=O)O)C	0	512.181	specs_ms.pklbin	CCMSLIB00005436023	50994	UPDATE-SINGLE-ANNOTATED-BRONZE		specs_ms.pklbin
1069	M+CH3OH+H	13057-98-2	0	Benzylpenicilloic acid	Crude		479.147	spectra/specs_ms.pklbin1069	InChI=1S/C16H20N2O5S/c1-16(2)12(15(22)23)18-13(24-16)11(14(20)21)17-10(19)8-9-6-4-3-5-7-9/h3-7,11-13,18H,8H2,1-2H3,(H,17,19)(H,20,21)(H,22,23)/t11-,12-,13?/m0/s1		qTof	Positive	LC-ESI	512.18	lib-00013.mgf	Bronze	3	0.910544	4.64753	0.00238037	0	0	1	GNPS-LIBRARY	Kudzanai Tapfuma	512.18		808.455	20	CC1([C@@H](NC(S1)[C@@H](C(=O)O)NC(=O)Cc2ccccc2)C(=O)O)C	0	512.178	specs_ms.pklbin	CCMSLIB00005436023	44223	UPDATE-SINGLE-ANNOTATED-BRONZE		specs_ms.pklbin
1071	M+CH3OH+H	13057-98-2	0	Benzylpenicilloic acid	Crude		479.147	spectra/specs_ms.pklbin1071	InChI=1S/C16H20N2O5S/c1-16(2)12(15(22)23)18-13(24-16)11(14(20)21)17-10(19)8-9-6-4-3-5-7-9/h3-7,11-13,18H,8H2,1-2H3,(H,17,19)(H,20,21)(H,22,23)/t11-,12-,13?/m0/s1		qTof	Positive	LC-ESI	512.18	lib-00013.mgf	Bronze	3	0.9051	1.19167	0.000610352	0	0	1	GNPS-LIBRARY	Kudzanai Tapfuma	512.18		808.824	21	CC1([C@@H](NC(S1)[C@@H](C(=O)O)NC(=O)Cc2ccccc2)C(=O)O)C	0	512.179	specs_ms.pklbin	CCMSLIB00005436023	72621	UPDATE-SINGLE-ANNOTATED-BRONZE		specs_ms.pklbin
1072	M+CH3OH+H	13057-98-2	0	Benzylpenicilloic acid	Crude		479.147	spectra/specs_ms.pklbin1072	InChI=1S/C16H20N2O5S/c1-16(2)12(15(22)23)18-13(24-16)11(14(20)21)17-10(19)8-9-6-4-3-5-7-9/h3-7,11-13,18H,8H2,1-2H3,(H,17,19)(H,20,21)(H,22,23)/t11-,12-,13?/m0/s1		qTof	Positive	LC-ESI	512.18	lib-00013.mgf	Bronze	3	0.917204	1.19167	0.000610352	0	0	1	GNPS-LIBRARY	Kudzanai Tapfuma	512.18		809.011	22	CC1([C@@H](NC(S1)[C@@H](C(=O)O)NC(=O)Cc2ccccc2)C(=O)O)C	0	512.179	specs_ms.pklbin	CCMSLIB00005436023	81119	UPDATE-SINGLE-ANNOTATED-BRONZE		specs_ms.pklbin
1073	M+CH3OH+H	13057-98-2	0	Benzylpenicilloic acid	Crude		479.147	spectra/specs_ms.pklbin1073	InChI=1S/C16H20N2O5S/c1-16(2)12(15(22)23)18-13(24-16)11(14(20)21)17-10(19)8-9-6-4-3-5-7-9/h3-7,11-13,18H,8H2,1-2H3,(H,17,19)(H,20,21)(H,22,23)/t11-,12-,13?/m0/s1		qTof	Positive	LC-ESI	512.18	lib-00013.mgf	Bronze	3	0.906614	1.19167	0.000610352	0	0	1	GNPS-LIBRARY	Kudzanai Tapfuma	512.18		809.191	20	CC1([C@@H](NC(S1)[C@@H](C(=O)O)NC(=O)Cc2ccccc2)C(=O)O)C	0	512.179	specs_ms.pklbin	CCMSLIB00005436023	86466	UPDATE-SINGLE-ANNOTATED-BRONZE		specs_ms.pklbin
1074	M+CH3OH+H	13057-98-2	0	Benzylpenicilloic acid	Crude		479.147	spectra/specs_ms.pklbin1074	InChI=1S/C16H20N2O5S/c1-16(2)12(15(22)23)18-13(24-16)11(14(20)21)17-10(19)8-9-6-4-3-5-7-9/h3-7,11-13,18H,8H2,1-2H3,(H,17,19)(H,20,21)(H,22,23)/t11-,12-,13?/m0/s1		qTof	Positive	LC-ESI	512.18	lib-00013.mgf	Bronze	3	0.915984	2.38335	0.0012207	0	0	1	GNPS-LIBRARY	Kudzanai Tapfuma	512.18		809.373	20	CC1([C@@H](NC(S1)[C@@H](C(=O)O)NC(=O)Cc2ccccc2)C(=O)O)C	0	512.181	specs_ms.pklbin	CCMSLIB00005436023	120334	UPDATE-SINGLE-ANNOTATED-BRONZE		specs_ms.pklbin
1075	M+CH3OH+H	13057-98-2	0	Benzylpenicilloic acid	Crude		479.147	spectra/specs_ms.pklbin1075	InChI=1S/C16H20N2O5S/c1-16(2)12(15(22)23)18-13(24-16)11(14(20)21)17-10(19)8-9-6-4-3-5-7-9/h3-7,11-13,18H,8H2,1-2H3,(H,17,19)(H,20,21)(H,22,23)/t11-,12-,13?/m0/s1		qTof	Positive	LC-ESI	512.18	lib-00013.mgf	Bronze	3	0.906636	7.50755	0.00384521	0	0	1	GNPS-LIBRARY	Kudzanai Tapfuma	512.18		809.553	19	CC1([C@@H](NC(S1)[C@@H](C(=O)O)NC(=O)Cc2ccccc2)C(=O)O)C	0	512.176	specs_ms.pklbin	CCMSLIB00005436023	125214	UPDATE-SINGLE-ANNOTATED-BRONZE		specs_ms.pklbin
1076	M+CH3OH+H	13057-98-2	0	Benzylpenicilloic acid	Crude		479.147	spectra/specs_ms.pklbin1076	InChI=1S/C16H20N2O5S/c1-16(2)12(15(22)23)18-13(24-16)11(14(20)21)17-10(19)8-9-6-4-3-5-7-9/h3-7,11-13,18H,8H2,1-2H3,(H,17,19)(H,20,21)(H,22,23)/t11-,12-,13?/m0/s1		qTof	Positive	LC-ESI	512.18	lib-00013.mgf	Bronze	3	0.912176	8.69922	0.00445557	0	0	1	GNPS-LIBRARY	Kudzanai Tapfuma	512.18		809.734	21	CC1([C@@H](NC(S1)[C@@H](C(=O)O)NC(=O)Cc2ccccc2)C(=O)O)C	0	512.184	specs_ms.pklbin	CCMSLIB00005436023	127492	UPDATE-SINGLE-ANNOTATED-BRONZE		specs_ms.pklbin
1077	M+CH3OH+H	13057-98-2	0	Benzylpenicilloic acid	Crude		479.147	spectra/specs_ms.pklbin1077	InChI=1S/C16H20N2O5S/c1-16(2)12(15(22)23)18-13(24-16)11(14(20)21)17-10(19)8-9-6-4-3-5-7-9/h3-7,11-13,18H,8H2,1-2H3,(H,17,19)(H,20,21)(H,22,23)/t11-,12-,13?/m0/s1		qTof	Positive	LC-ESI	512.18	lib-00013.mgf	Bronze	3	0.918409	6.55421	0.00335693	0	0	1	GNPS-LIBRARY	Kudzanai Tapfuma	512.18		809.913	21	CC1([C@@H](NC(S1)[C@@H](C(=O)O)NC(=O)Cc2ccccc2)C(=O)O)C	0	512.177	specs_ms.pklbin	CCMSLIB00005436023	127635	UPDATE-SINGLE-ANNOTATED-BRONZE		specs_ms.pklbin
1078	M+CH3OH+H	13057-98-2	0	Benzylpenicilloic acid	Crude		479.147	spectra/specs_ms.pklbin1078	InChI=1S/C16H20N2O5S/c1-16(2)12(15(22)23)18-13(24-16)11(14(20)21)17-10(19)8-9-6-4-3-5-7-9/h3-7,11-13,18H,8H2,1-2H3,(H,17,19)(H,20,21)(H,22,23)/t11-,12-,13?/m0/s1		qTof	Positive	LC-ESI	512.18	lib-00013.mgf	Bronze	3	0.911923	0.47667	0.000244141	0	0	1	GNPS-LIBRARY	Kudzanai Tapfuma	512.18		810.092	20	CC1([C@@H](NC(S1)[C@@H](C(=O)O)NC(=O)Cc2ccccc2)C(=O)O)C	0	512.18	specs_ms.pklbin	CCMSLIB00005436023	114993	UPDATE-SINGLE-ANNOTATED-BRONZE		specs_ms.pklbin
1079	M+CH3OH+H	13057-98-2	0	Benzylpenicilloic acid	Crude		479.147	spectra/specs_ms.pklbin1079	InChI=1S/C16H20N2O5S/c1-16(2)12(15(22)23)18-13(24-16)11(14(20)21)17-10(19)8-9-6-4-3-5-7-9/h3-7,11-13,18H,8H2,1-2H3,(H,17,19)(H,20,21)(H,22,23)/t11-,12-,13?/m0/s1		qTof	Positive	LC-ESI	512.18	lib-00013.mgf	Bronze	3	0.913363	1.54918	0.000793457	0	0	1	GNPS-LIBRARY	Kudzanai Tapfuma	512.18		810.276	19	CC1([C@@H](NC(S1)[C@@H](C(=O)O)NC(=O)Cc2ccccc2)C(=O)O)C	0	512.179	specs_ms.pklbin	CCMSLIB00005436023	146885	UPDATE-SINGLE-ANNOTATED-BRONZE		specs_ms.pklbin
1080	M+CH3OH+H	13057-98-2	0	Benzylpenicilloic acid	Crude		479.147	spectra/specs_ms.pklbin1080	InChI=1S/C16H20N2O5S/c1-16(2)12(15(22)23)18-13(24-16)11(14(20)21)17-10(19)8-9-6-4-3-5-7-9/h3-7,11-13,18H,8H2,1-2H3,(H,17,19)(H,20,21)(H,22,23)/t11-,12-,13?/m0/s1		qTof	Positive	LC-ESI	512.18	lib-00013.mgf	Bronze	3	0.924226	0.595837	0.000305176	0	0	1	GNPS-LIBRARY	Kudzanai Tapfuma	512.18		810.459	22	CC1([C@@H](NC(S1)[C@@H](C(=O)O)NC(=O)Cc2ccccc2)C(=O)O)C	0	512.18	specs_ms.pklbin	CCMSLIB00005436023	158075	UPDATE-SINGLE-ANNOTATED-BRONZE		specs_ms.pklbin
1081	M+CH3OH+H	13057-98-2	0	Benzylpenicilloic acid	Crude		479.147	spectra/specs_ms.pklbin1081	InChI=1S/C16H20N2O5S/c1-16(2)12(15(22)23)18-13(24-16)11(14(20)21)17-10(19)8-9-6-4-3-5-7-9/h3-7,11-13,18H,8H2,1-2H3,(H,17,19)(H,20,21)(H,22,23)/t11-,12-,13?/m0/s1		qTof	Positive	LC-ESI	512.18	lib-00013.mgf	Bronze	3	0.925864	22.4035	0.0114746	0	0	1	GNPS-LIBRARY	Kudzanai Tapfuma	512.18		810.648	21	CC1([C@@H](NC(S1)[C@@H](C(=O)O)NC(=O)Cc2ccccc2)C(=O)O)C	0	512.169	specs_ms.pklbin	CCMSLIB00005436023	159318	UPDATE-SINGLE-ANNOTATED-BRONZE		specs_ms.pklbin
1082	M+CH3OH+H	13057-98-2	0	Benzylpenicilloic acid	Crude		479.147	spectra/specs_ms.pklbin1082	InChI=1S/C16H20N2O5S/c1-16(2)12(15(22)23)18-13(24-16)11(14(20)21)17-10(19)8-9-6-4-3-5-7-9/h3-7,11-13,18H,8H2,1-2H3,(H,17,19)(H,20,21)(H,22,23)/t11-,12-,13?/m0/s1		qTof	Positive	LC-ESI	512.18	lib-00013.mgf	Bronze	3	0.913479	2.86002	0.00146484	0	0	1	GNPS-LIBRARY	Kudzanai Tapfuma	512.18		810.834	19	CC1([C@@H](NC(S1)[C@@H](C(=O)O)NC(=O)Cc2ccccc2)C(=O)O)C	0	512.181	specs_ms.pklbin	CCMSLIB00005436023	193401	UPDATE-SINGLE-ANNOTATED-BRONZE		specs_ms.pklbin
1083	M+CH3OH+H	13057-98-2	0	Benzylpenicilloic acid	Crude		479.147	spectra/specs_ms.pklbin1083	InChI=1S/C16H20N2O5S/c1-16(2)12(15(22)23)18-13(24-16)11(14(20)21)17-10(19)8-9-6-4-3-5-7-9/h3-7,11-13,18H,8H2,1-2H3,(H,17,19)(H,20,21)(H,22,23)/t11-,12-,13?/m0/s1		qTof	Positive	LC-ESI	512.18	lib-00013.mgf	Bronze	3	0.921673	14.3001	0.00732422	0	0	1	GNPS-LIBRARY	Kudzanai Tapfuma	512.18		811.015	21	CC1([C@@H](NC(S1)[C@@H](C(=O)O)NC(=O)Cc2ccccc2)C(=O)O)C	0	512.187	specs_ms.pklbin	CCMSLIB00005436023	157206	UPDATE-SINGLE-ANNOTATED-BRONZE		specs_ms.pklbin
1084	M+CH3OH+H	13057-98-2	0	Benzylpenicilloic acid	Crude		479.147	spectra/specs_ms.pklbin1084	InChI=1S/C16H20N2O5S/c1-16(2)12(15(22)23)18-13(24-16)11(14(20)21)17-10(19)8-9-6-4-3-5-7-9/h3-7,11-13,18H,8H2,1-2H3,(H,17,19)(H,20,21)(H,22,23)/t11-,12-,13?/m0/s1		qTof	Positive	LC-ESI	512.18	lib-00013.mgf	Bronze	3	0.911549	12.9892	0.00665283	0	0	1	GNPS-LIBRARY	Kudzanai Tapfuma	512.18		811.195	20	CC1([C@@H](NC(S1)[C@@H](C(=O)O)NC(=O)Cc2ccccc2)C(=O)O)C	0	512.173	specs_ms.pklbin	CCMSLIB00005436023	195577	UPDATE-SINGLE-ANNOTATED-BRONZE		specs_ms.pklbin
1085	M+CH3OH+H	13057-98-2	0	Benzylpenicilloic acid	Crude		479.147	spectra/specs_ms.pklbin1085	InChI=1S/C16H20N2O5S/c1-16(2)12(15(22)23)18-13(24-16)11(14(20)21)17-10(19)8-9-6-4-3-5-7-9/h3-7,11-13,18H,8H2,1-2H3,(H,17,19)(H,20,21)(H,22,23)/t11-,12-,13?/m0/s1		qTof	Positive	LC-ESI	512.18	lib-00013.mgf	Bronze	3	0.920752	1.66834	0.000854492	0	0	1	GNPS-LIBRARY	Kudzanai Tapfuma	512.18		811.376	20	CC1([C@@H](NC(S1)[C@@H](C(=O)O)NC(=O)Cc2ccccc2)C(=O)O)C	0	512.181	specs_ms.pklbin	CCMSLIB00005436023	175670	UPDATE-SINGLE-ANNOTATED-BRONZE		specs_ms.pklbin
1086	M+CH3OH+H	13057-98-2	0	Benzylpenicilloic acid	Crude		479.147	spectra/specs_ms.pklbin1086	InChI=1S/C16H20N2O5S/c1-16(2)12(15(22)23)18-13(24-16)11(14(20)21)17-10(19)8-9-6-4-3-5-7-9/h3-7,11-13,18H,8H2,1-2H3,(H,17,19)(H,20,21)(H,22,23)/t11-,12-,13?/m0/s1		qTof	Positive	LC-ESI	512.18	lib-00013.mgf	Bronze	3	0.914703	11.5592	0.00592041	0	0	1	GNPS-LIBRARY	Kudzanai Tapfuma	512.18		811.555	20	CC1([C@@H](NC(S1)[C@@H](C(=O)O)NC(=O)Cc2ccccc2)C(=O)O)C	0	512.174	specs_ms.pklbin	CCMSLIB00005436023	188477	UPDATE-SINGLE-ANNOTATED-BRONZE		specs_ms.pklbin
1087	M+CH3OH+H	13057-98-2	0	Benzylpenicilloic acid	Crude		479.147	spectra/specs_ms.pklbin1087	InChI=1S/C16H20N2O5S/c1-16(2)12(15(22)23)18-13(24-16)11(14(20)21)17-10(19)8-9-6-4-3-5-7-9/h3-7,11-13,18H,8H2,1-2H3,(H,17,19)(H,20,21)(H,22,23)/t11-,12-,13?/m0/s1		qTof	Positive	LC-ESI	512.18	lib-00013.mgf	Bronze	3	0.913196	1.66834	0.000854492	0	0	1	GNPS-LIBRARY	Kudzanai Tapfuma	512.18		811.735	20	CC1([C@@H](NC(S1)[C@@H](C(=O)O)NC(=O)Cc2ccccc2)C(=O)O)C	0	512.181	specs_ms.pklbin	CCMSLIB00005436023	204421	UPDATE-SINGLE-ANNOTATED-BRONZE		specs_ms.pklbin
1088	M+CH3OH+H	13057-98-2	0	Benzylpenicilloic acid	Crude		479.147	spectra/specs_ms.pklbin1088	InChI=1S/C16H20N2O5S/c1-16(2)12(15(22)23)18-13(24-16)11(14(20)21)17-10(19)8-9-6-4-3-5-7-9/h3-7,11-13,18H,8H2,1-2H3,(H,17,19)(H,20,21)(H,22,23)/t11-,12-,13?/m0/s1		qTof	Positive	LC-ESI	512.18	lib-00013.mgf	Bronze	3	0.916217	3.21752	0.00164795	0	0	1	GNPS-LIBRARY	Kudzanai Tapfuma	512.18		811.913	20	CC1([C@@H](NC(S1)[C@@H](C(=O)O)NC(=O)Cc2ccccc2)C(=O)O)C	0	512.182	specs_ms.pklbin	CCMSLIB00005436023	161673	UPDATE-SINGLE-ANNOTATED-BRONZE		specs_ms.pklbin
1089	M+CH3OH+H	13057-98-2	0	Benzylpenicilloic acid	Crude		479.147	spectra/specs_ms.pklbin1089	InChI=1S/C16H20N2O5S/c1-16(2)12(15(22)23)18-13(24-16)11(14(20)21)17-10(19)8-9-6-4-3-5-7-9/h3-7,11-13,18H,8H2,1-2H3,(H,17,19)(H,20,21)(H,22,23)/t11-,12-,13?/m0/s1		qTof	Positive	LC-ESI	512.18	lib-00013.mgf	Bronze	3	0.914864	7.03088	0.00360107	0	0	1	GNPS-LIBRARY	Kudzanai Tapfuma	512.18		812.1	20	CC1([C@@H](NC(S1)[C@@H](C(=O)O)NC(=O)Cc2ccccc2)C(=O)O)C	0	512.184	specs_ms.pklbin	CCMSLIB00005436023	193447	UPDATE-SINGLE-ANNOTATED-BRONZE		specs_ms.pklbin
1090	M+CH3OH+H	13057-98-2	0	Benzylpenicilloic acid	Crude		479.147	spectra/specs_ms.pklbin1090	InChI=1S/C16H20N2O5S/c1-16(2)12(15(22)23)18-13(24-16)11(14(20)21)17-10(19)8-9-6-4-3-5-7-9/h3-7,11-13,18H,8H2,1-2H3,(H,17,19)(H,20,21)(H,22,23)/t11-,12-,13?/m0/s1		qTof	Positive	LC-ESI	512.18	lib-00013.mgf	Bronze	3	0.915195	4.17086	0.00213623	0	0	1	GNPS-LIBRARY	Kudzanai Tapfuma	512.18		812.282	21	CC1([C@@H](NC(S1)[C@@H](C(=O)O)NC(=O)Cc2ccccc2)C(=O)O)C	0	512.182	specs_ms.pklbin	CCMSLIB00005436023	183964	UPDATE-SINGLE-ANNOTATED-BRONZE		specs_ms.pklbin
1092	M+CH3OH+H	13057-98-2	0	Benzylpenicilloic acid	Crude		479.147	spectra/specs_ms.pklbin1092	InChI=1S/C16H20N2O5S/c1-16(2)12(15(22)23)18-13(24-16)11(14(20)21)17-10(19)8-9-6-4-3-5-7-9/h3-7,11-13,18H,8H2,1-2H3,(H,17,19)(H,20,21)(H,22,23)/t11-,12-,13?/m0/s1		qTof	Positive	LC-ESI	512.18	lib-00013.mgf	Bronze	3	0.908478	3.33669	0.00170898	0	0	1	GNPS-LIBRARY	Kudzanai Tapfuma	512.18		812.734	19	CC1([C@@H](NC(S1)[C@@H](C(=O)O)NC(=O)Cc2ccccc2)C(=O)O)C	0	512.182	specs_ms.pklbin	CCMSLIB00005436023	195638	UPDATE-SINGLE-ANNOTATED-BRONZE		specs_ms.pklbin
1093	M+CH3OH+H	13057-98-2	0	Benzylpenicilloic acid	Crude		479.147	spectra/specs_ms.pklbin1093	InChI=1S/C16H20N2O5S/c1-16(2)12(15(22)23)18-13(24-16)11(14(20)21)17-10(19)8-9-6-4-3-5-7-9/h3-7,11-13,18H,8H2,1-2H3,(H,17,19)(H,20,21)(H,22,23)/t11-,12-,13?/m0/s1		qTof	Positive	LC-ESI	512.18	lib-00013.mgf	Bronze	3	0.917053	38.7294	0.0198364	0	0	1	GNPS-LIBRARY	Kudzanai Tapfuma	512.18		812.913	21	CC1([C@@H](NC(S1)[C@@H](C(=O)O)NC(=O)Cc2ccccc2)C(=O)O)C	0	512.2	specs_ms.pklbin	CCMSLIB00005436023	184225	UPDATE-SINGLE-ANNOTATED-BRONZE		specs_ms.pklbin
1095	M+CH3OH+H	13057-98-2	0	Benzylpenicilloic acid	Crude		479.147	spectra/specs_ms.pklbin1095	InChI=1S/C16H20N2O5S/c1-16(2)12(15(22)23)18-13(24-16)11(14(20)21)17-10(19)8-9-6-4-3-5-7-9/h3-7,11-13,18H,8H2,1-2H3,(H,17,19)(H,20,21)(H,22,23)/t11-,12-,13?/m0/s1		qTof	Positive	LC-ESI	512.18	lib-00013.mgf	Bronze	3	0.910446	23.2376	0.0119019	0	0	1	GNPS-LIBRARY	Kudzanai Tapfuma	512.18		813.362	21	CC1([C@@H](NC(S1)[C@@H](C(=O)O)NC(=O)Cc2ccccc2)C(=O)O)C	0	512.192	specs_ms.pklbin	CCMSLIB00005436023	145765	UPDATE-SINGLE-ANNOTATED-BRONZE		specs_ms.pklbin
1096	M+CH3OH+H	13057-98-2	0	Benzylpenicilloic acid	Crude		479.147	spectra/specs_ms.pklbin1096	InChI=1S/C16H20N2O5S/c1-16(2)12(15(22)23)18-13(24-16)11(14(20)21)17-10(19)8-9-6-4-3-5-7-9/h3-7,11-13,18H,8H2,1-2H3,(H,17,19)(H,20,21)(H,22,23)/t11-,12-,13?/m0/s1		qTof	Positive	LC-ESI	512.18	lib-00013.mgf	Bronze	3	0.909895	15.6109	0.00799561	0	0	1	GNPS-LIBRARY	Kudzanai Tapfuma	512.18		813.641	21	CC1([C@@H](NC(S1)[C@@H](C(=O)O)NC(=O)Cc2ccccc2)C(=O)O)C	0	512.188	specs_ms.pklbin	CCMSLIB00005436023	152234	UPDATE-SINGLE-ANNOTATED-BRONZE		specs_ms.pklbin
1104	M+CH3OH+H	13057-98-2	0	Benzylpenicilloic acid	Crude		479.147	spectra/specs_ms.pklbin1104	InChI=1S/C16H20N2O5S/c1-16(2)12(15(22)23)18-13(24-16)11(14(20)21)17-10(19)8-9-6-4-3-5-7-9/h3-7,11-13,18H,8H2,1-2H3,(H,17,19)(H,20,21)(H,22,23)/t11-,12-,13?/m0/s1		qTof	Positive	LC-ESI	512.18	lib-00013.mgf	Bronze	3	0.885576	0.595837	0.000305176	0	0	1	GNPS-LIBRARY	Kudzanai Tapfuma	512.18		815.183	18	CC1([C@@H](NC(S1)[C@@H](C(=O)O)NC(=O)Cc2ccccc2)C(=O)O)C	0	512.18	specs_ms.pklbin	CCMSLIB00005436023	106522	UPDATE-SINGLE-ANNOTATED-BRONZE		specs_ms.pklbin
1107	M+CH3OH+H	13057-98-2	0	Benzylpenicilloic acid	Crude		479.147	spectra/specs_ms.pklbin1107	InChI=1S/C16H20N2O5S/c1-16(2)12(15(22)23)18-13(24-16)11(14(20)21)17-10(19)8-9-6-4-3-5-7-9/h3-7,11-13,18H,8H2,1-2H3,(H,17,19)(H,20,21)(H,22,23)/t11-,12-,13?/m0/s1		qTof	Positive	LC-ESI	512.18	lib-00013.mgf	Bronze	3	0.887972	104.51	0.0535278	0	0	1	GNPS-LIBRARY	Kudzanai Tapfuma	512.18		815.842	19	CC1([C@@H](NC(S1)[C@@H](C(=O)O)NC(=O)Cc2ccccc2)C(=O)O)C	0	512.234	specs_ms.pklbin	CCMSLIB00005436023	77266	UPDATE-SINGLE-ANNOTATED-BRONZE		specs_ms.pklbin
1112	M+CH3OH+H	13057-98-2	0	Benzylpenicilloic acid	Crude		479.147	spectra/specs_ms.pklbin1112	InChI=1S/C16H20N2O5S/c1-16(2)12(15(22)23)18-13(24-16)11(14(20)21)17-10(19)8-9-6-4-3-5-7-9/h3-7,11-13,18H,8H2,1-2H3,(H,17,19)(H,20,21)(H,22,23)/t11-,12-,13?/m0/s1		qTof	Positive	LC-ESI	512.18	lib-00013.mgf	Bronze	3	0.867941	10.0101	0.00512695	0	0	1	GNPS-LIBRARY	Kudzanai Tapfuma	512.18		816.958	18	CC1([C@@H](NC(S1)[C@@H](C(=O)O)NC(=O)Cc2ccccc2)C(=O)O)C	0	512.185	specs_ms.pklbin	CCMSLIB00005436023	45337	UPDATE-SINGLE-ANNOTATED-BRONZE		specs_ms.pklbin
1116	M+H	2475-56-1	1	HMDB:HMDB00913-1301 Vanillactic acid	Isolated	HMDB	212.068	spectra/specs_ms.pklbin1116	InChI=1S/C10H12O5/c1-15-9-5-6(2-3-7(9)11)4-8(12)10(13)14/h2-3,5,8,11-12H,4H2,1H3,(H,13,14)	N/A	Quattro_QQQ:25eV	Positive	Positive	213.076	lib-00006.mgf	Bronze	3	0.714093	47.5503	0.0101318	0	0	1	HMDB	HMDB	213.076	N/A	817.79	6	COC1=CC(CC(O)C(O)=O)=CC=C1O	0	213.066	specs_ms.pklbin	CCMSLIB00000425062	2845	UPDATE-SINGLE-ANNOTATED-BRONZE		specs_ms.pklbin
1122	M+H	2475-56-1	1	HMDB:HMDB00913-1301 Vanillactic acid	Isolated	HMDB	212.068	spectra/specs_ms.pklbin1122	InChI=1S/C10H12O5/c1-15-9-5-6(2-3-7(9)11)4-8(12)10(13)14/h2-3,5,8,11-12H,4H2,1H3,(H,13,14)	N/A	Quattro_QQQ:25eV	Positive	Positive	213.076	lib-00006.mgf	Bronze	3	0.738719	37.3814	0.00796509	0	0	1	HMDB	HMDB	213.076	N/A	818.875	6	COC1=CC(CC(O)C(O)=O)=CC=C1O	0	213.068	specs_ms.pklbin	CCMSLIB00000425062	4461	UPDATE-SINGLE-ANNOTATED-BRONZE		specs_ms.pklbin
1124	M+H	2475-56-1	1	HMDB:HMDB00913-1301 Vanillactic acid	Isolated	HMDB	212.068	spectra/specs_ms.pklbin1124	InChI=1S/C10H12O5/c1-15-9-5-6(2-3-7(9)11)4-8(12)10(13)14/h2-3,5,8,11-12H,4H2,1H3,(H,13,14)	N/A	Quattro_QQQ:25eV	Positive	Positive	213.076	lib-00006.mgf	Bronze	3	0.705509	44.7575	0.00953674	0	0	1	HMDB	HMDB	213.076	N/A	819.239	6	COC1=CC(CC(O)C(O)=O)=CC=C1O	0	213.066	specs_ms.pklbin	CCMSLIB00000425062	4484	UPDATE-SINGLE-ANNOTATED-BRONZE		specs_ms.pklbin
1317	M+H	94361-06-05	1	Pesticide6_Cyproconazole Isomer 1*_C15H18ClN3O_		lfnothias	291.114	spectra/specs_ms.pklbin1317		N/A	Maxis HD qTOF	positive		292.121	lib-00020.mgf	Gold	1	0.875476	190.76	0.0557251	1	1	1	GNPS-COLLECTIONS-PESTICIDES-POSITIVE	Dorrestein/Touboul	292.121	n/a	937.728	6	CC(C1CC1)C(CN2C=NC=N2)(C3=CC=C(C=C3)Cl)O	0	292.065	specs_ms.pklbin	CCMSLIB00001059032	2399	UPDATE-SINGLE-ANNOTATED-GOLD		specs_ms.pklbin
1318	M+H	94361-06-05	1	Pesticide6_Cyproconazole Isomer 1*_C15H18ClN3O_		lfnothias	291.114	spectra/specs_ms.pklbin1318		N/A	Maxis HD qTOF	positive		292.121	lib-00020.mgf	Gold	1	0.871167	188.253	0.0549927	1	1	1	GNPS-COLLECTIONS-PESTICIDES-POSITIVE	Dorrestein/Touboul	292.121	n/a	938.092	7	CC(C1CC1)C(CN2C=NC=N2)(C3=CC=C(C=C3)Cl)O	0	292.066	specs_ms.pklbin	CCMSLIB00001059032	2920	UPDATE-SINGLE-ANNOTATED-GOLD		specs_ms.pklbin
1319	M+H	94361-06-05	1	Pesticide6_Cyproconazole Isomer 1*_C15H18ClN3O_		lfnothias	291.114	spectra/specs_ms.pklbin1319		N/A	Maxis HD qTOF	positive		292.121	lib-00020.mgf	Gold	1	0.874811	201.521	0.0588684	1	1	1	GNPS-COLLECTIONS-PESTICIDES-POSITIVE	Dorrestein/Touboul	292.121	n/a	938.458	6	CC(C1CC1)C(CN2C=NC=N2)(C3=CC=C(C=C3)Cl)O	0	292.062	specs_ms.pklbin	CCMSLIB00001059032	2812	UPDATE-SINGLE-ANNOTATED-GOLD		specs_ms.pklbin
1322	M+H	94361-06-05	1	Pesticide6_Cyproconazole Isomer 1*_C15H18ClN3O_		lfnothias	291.114	spectra/specs_ms.pklbin1322		N/A	Maxis HD qTOF	positive		292.121	lib-00020.mgf	Gold	1	0.899726	198.073	0.0578613	1	1	1	GNPS-COLLECTIONS-PESTICIDES-POSITIVE	Dorrestein/Touboul	292.121	n/a	939.295	7	CC(C1CC1)C(CN2C=NC=N2)(C3=CC=C(C=C3)Cl)O	0	292.063	specs_ms.pklbin	CCMSLIB00001059032	5340	UPDATE-SINGLE-ANNOTATED-GOLD		specs_ms.pklbin
1325	M+H	94361-06-05	1	Pesticide6_Cyproconazole Isomer 1*_C15H18ClN3O_		lfnothias	291.114	spectra/specs_ms.pklbin1325		N/A	Maxis HD qTOF	positive		292.121	lib-00020.mgf	Gold	1	0.905869	202.461	0.0591431	1	1	1	GNPS-COLLECTIONS-PESTICIDES-POSITIVE	Dorrestein/Touboul	292.121	n/a	940.684	6	CC(C1CC1)C(CN2C=NC=N2)(C3=CC=C(C=C3)Cl)O	0	292.062	specs_ms.pklbin	CCMSLIB00001059032	4256	UPDATE-SINGLE-ANNOTATED-GOLD		specs_ms.pklbin
1328	M+H	94361-06-05	1	Pesticide6_Cyproconazole Isomer 1*_C15H18ClN3O_		lfnothias	291.114	spectra/specs_ms.pklbin1328		N/A	Maxis HD qTOF	positive		292.121	lib-00020.mgf	Gold	1	0.873507	196.297	0.0573425	1	1	1	GNPS-COLLECTIONS-PESTICIDES-POSITIVE	Dorrestein/Touboul	292.121	n/a	946.441	7	CC(C1CC1)C(CN2C=NC=N2)(C3=CC=C(C=C3)Cl)O	0	292.064	specs_ms.pklbin	CCMSLIB00001059032	3854	UPDATE-SINGLE-ANNOTATED-GOLD		specs_ms.pklbin
1329	M+H	94361-06-05	1	Pesticide6_Cyproconazole Isomer 1*_C15H18ClN3O_		lfnothias	291.114	spectra/specs_ms.pklbin1329		N/A	Maxis HD qTOF	positive		292.121	lib-00020.mgf	Gold	1	0.883645	206.013	0.0601807	1	1	1	GNPS-COLLECTIONS-PESTICIDES-POSITIVE	Dorrestein/Touboul	292.121	n/a	946.723	7	CC(C1CC1)C(CN2C=NC=N2)(C3=CC=C(C=C3)Cl)O	0	292.061	specs_ms.pklbin	CCMSLIB00001059032	4933	UPDATE-SINGLE-ANNOTATED-GOLD		specs_ms.pklbin
1331	M+H	94361-06-05	1	Pesticide6_Cyproconazole Isomer 1*_C15H18ClN3O_		lfnothias	291.114	spectra/specs_ms.pklbin1331		N/A	Maxis HD qTOF	positive		292.121	lib-00020.mgf	Gold	1	0.921064	194.835	0.0569153	1	1	1	GNPS-COLLECTIONS-PESTICIDES-POSITIVE	Dorrestein/Touboul	292.121	n/a	947.097	7	CC(C1CC1)C(CN2C=NC=N2)(C3=CC=C(C=C3)Cl)O	0	292.064	specs_ms.pklbin	CCMSLIB00001059032	4050	UPDATE-SINGLE-ANNOTATED-GOLD		specs_ms.pklbin
1332	M+H	94361-06-05	1	Pesticide6_Cyproconazole Isomer 1*_C15H18ClN3O_		lfnothias	291.114	spectra/specs_ms.pklbin1332		N/A	Maxis HD qTOF	positive		292.121	lib-00020.mgf	Gold	1	0.893732	221.056	0.0645752	1	1	1	GNPS-COLLECTIONS-PESTICIDES-POSITIVE	Dorrestein/Touboul	292.121	n/a	947.379	6	CC(C1CC1)C(CN2C=NC=N2)(C3=CC=C(C=C3)Cl)O	0	292.056	specs_ms.pklbin	CCMSLIB00001059032	4429	UPDATE-SINGLE-ANNOTATED-GOLD		specs_ms.pklbin
1333	M+H	94361-06-05	1	Pesticide6_Cyproconazole Isomer 1*_C15H18ClN3O_		lfnothias	291.114	spectra/specs_ms.pklbin1333		N/A	Maxis HD qTOF	positive		292.121	lib-00020.mgf	Gold	1	0.887112	194.73	0.0568848	1	1	1	GNPS-COLLECTIONS-PESTICIDES-POSITIVE	Dorrestein/Touboul	292.121	n/a	947.742	6	CC(C1CC1)C(CN2C=NC=N2)(C3=CC=C(C=C3)Cl)O	0	292.064	specs_ms.pklbin	CCMSLIB00001059032	5714	UPDATE-SINGLE-ANNOTATED-GOLD		specs_ms.pklbin
1335	M+H	94361-06-05	1	Pesticide6_Cyproconazole Isomer 1*_C15H18ClN3O_		lfnothias	291.114	spectra/specs_ms.pklbin1335		N/A	Maxis HD qTOF	positive		292.121	lib-00020.mgf	Gold	1	0.907359	197.551	0.0577087	1	1	1	GNPS-COLLECTIONS-PESTICIDES-POSITIVE	Dorrestein/Touboul	292.121	n/a	948.288	8	CC(C1CC1)C(CN2C=NC=N2)(C3=CC=C(C=C3)Cl)O	0	292.063	specs_ms.pklbin	CCMSLIB00001059032	5919	UPDATE-SINGLE-ANNOTATED-GOLD		specs_ms.pklbin
1406	M+H	60207-90-1	1	Pesticide6_Propiconazole Isomer 1*_C15H17Cl2N3O2_1-{[2-(2,4-Dichlorophenyl)-4-propyl-1,3-dioxolan-2-yl]methyl}-1H-1,2,4-triazole		lfnothias	341.07	spectra/specs_ms.pklbin1406	InChI=1S/C15H17Cl2N3O2/c1-2-3-12-7-21-15(22-12,8-20-10-18-9-19-20)13-5-4-11(16)6-14(13)17/h4-6,9-10,12H,2-3,7-8H2,1H3	N/A	Maxis HD qTOF	positive		342.077	lib-00020.mgf	Gold	1	0.801088	205.546	0.0703125	6	34	1	GNPS-COLLECTIONS-PESTICIDES-POSITIVE	Dorrestein/Touboul	342.077	n/a	1057.66	8	CCCC1COC(O1)(CN2C=NC=N2)C3=C(C=C(C=C3)Cl)Cl	0	342.007	specs_ms.pklbin	CCMSLIB00001059048	1898	UPDATE-SINGLE-ANNOTATED-GOLD		specs_ms.pklbin
1407	M+H	60207-90-1	1	Pesticide6_Propiconazole Isomer 1*_C15H17Cl2N3O2_1-{[2-(2,4-Dichlorophenyl)-4-propyl-1,3-dioxolan-2-yl]methyl}-1H-1,2,4-triazole		lfnothias	341.07	spectra/specs_ms.pklbin1407	InChI=1S/C15H17Cl2N3O2/c1-2-3-12-7-21-15(22-12,8-20-10-18-9-19-20)13-5-4-11(16)6-14(13)17/h4-6,9-10,12H,2-3,7-8H2,1H3	N/A	Maxis HD qTOF	positive		342.077	lib-00020.mgf	Gold	1	0.801185	192.878	0.065979	6	34	1	GNPS-COLLECTIONS-PESTICIDES-POSITIVE	Dorrestein/Touboul	342.077	n/a	1061.88	8	CCCC1COC(O1)(CN2C=NC=N2)C3=C(C=C(C=C3)Cl)Cl	0	342.011	specs_ms.pklbin	CCMSLIB00001059048	2145	UPDATE-SINGLE-ANNOTATED-GOLD		specs_ms.pklbin
1408	M+H	60207-90-1	1	Pesticide6_Propiconazole Isomer 1*_C15H17Cl2N3O2_1-{[2-(2,4-Dichlorophenyl)-4-propyl-1,3-dioxolan-2-yl]methyl}-1H-1,2,4-triazole		lfnothias	341.07	spectra/specs_ms.pklbin1408	InChI=1S/C15H17Cl2N3O2/c1-2-3-12-7-21-15(22-12,8-20-10-18-9-19-20)13-5-4-11(16)6-14(13)17/h4-6,9-10,12H,2-3,7-8H2,1H3	N/A	Maxis HD qTOF	positive		342.077	lib-00020.mgf	Gold	1	0.857878	211.166	0.0722351	6	34	1	GNPS-COLLECTIONS-PESTICIDES-POSITIVE	Dorrestein/Touboul	342.077	n/a	1065.66	8	CCCC1COC(O1)(CN2C=NC=N2)C3=C(C=C(C=C3)Cl)Cl	0	342.005	specs_ms.pklbin	CCMSLIB00001059048	2437	UPDATE-SINGLE-ANNOTATED-GOLD		specs_ms.pklbin
1428	M+H	554-62-1	1	Phytosphingosine	Commercial standard	Amina	317.293	spectra/specs_ms.pklbin1428	N/A	N/A	Q-TOF	Positive	ESI	318.301	lib-00013.mgf	Silver	2	0.712302	199.807	0.0635986	63	3392	1	GNPS-LIBRARY	Dorrestein	318.301	N/A	1071.59	6	CCCCCCCCCCCCCCC(C(C(CO)N)O)O	0	318.237	specs_ms.pklbin	CCMSLIB00000077198	1321	UPDATE-SINGLE-ANNOTATED-SILVER		specs_ms.pklbin
1429	M+H	554621	1	Spectral Match to Phytosphingosine from NIST14	Isolated	Data deposited by kduncan	0	spectra/specs_ms.pklbin1429	N/A	N/A	IT/ion trap	Positive	ESI	318.3	lib-00031.mgf	Bronze	3	0.727162	202.588	0.0644836	61	2964	1	GNPS-NIST14-MATCHES	Data from Dr. Katherine R. Duncan	318.3	N/A	1071.96	6	N/A	0	318.236	specs_ms.pklbin	CCMSLIB00003136666	1658	UPDATE-SINGLE-ANNOTATED-BRONZE		specs_ms.pklbin
1432	M+H	554-62-1	1	Phytosphingosine	Commercial standard	Amina	317.293	spectra/specs_ms.pklbin1432	N/A	N/A	Q-TOF	Positive	ESI	318.301	lib-00013.mgf	Silver	2	0.787909	201.245	0.0640564	63	3392	1	GNPS-LIBRARY	Dorrestein	318.301	N/A	1072.7	8	CCCCCCCCCCCCCCC(C(C(CO)N)O)O	0	318.237	specs_ms.pklbin	CCMSLIB00000077198	1815	UPDATE-SINGLE-ANNOTATED-SILVER		specs_ms.pklbin
1433	M+H	554-62-1	1	Phytosphingosine	Commercial standard	Amina	317.293	spectra/specs_ms.pklbin1433	N/A	N/A	Q-TOF	Positive	ESI	318.301	lib-00013.mgf	Silver	2	0.737458	181.782	0.0578613	63	3392	1	GNPS-LIBRARY	Dorrestein	318.301	N/A	1072.97	6	CCCCCCCCCCCCCCC(C(C(CO)N)O)O	0	318.243	specs_ms.pklbin	CCMSLIB00000077198	2068	UPDATE-SINGLE-ANNOTATED-SILVER		specs_ms.pklbin
1434	M+H	554-62-1	1	Phytosphingosine	Commercial standard	Amina	317.293	spectra/specs_ms.pklbin1434	N/A	N/A	Q-TOF	Positive	ESI	318.301	lib-00013.mgf	Silver	2	0.786356	212.366	0.0675964	63	3392	1	GNPS-LIBRARY	Dorrestein	318.301	N/A	1073.16	7	CCCCCCCCCCCCCCC(C(C(CO)N)O)O	0	318.233	specs_ms.pklbin	CCMSLIB00000077198	2261	UPDATE-SINGLE-ANNOTATED-SILVER		specs_ms.pklbin
1435	M+H	554621	1	Spectral Match to Phytosphingosine from NIST14	Isolated	Data deposited by kduncan	0	spectra/specs_ms.pklbin1435	N/A	N/A	IT/ion trap	Positive	ESI	318.3	lib-00031.mgf	Bronze	3	0.765767	210.641	0.0670471	61	2964	1	GNPS-NIST14-MATCHES	Data from Dr. Katherine R. Duncan	318.3	N/A	1073.34	6	N/A	0	318.233	specs_ms.pklbin	CCMSLIB00003136666	1910	UPDATE-SINGLE-ANNOTATED-BRONZE		specs_ms.pklbin
1438	M+H	554-62-1	1	Phytosphingosine	Commercial standard	Amina	317.293	spectra/specs_ms.pklbin1438	N/A	N/A	Q-TOF	Positive	ESI	318.301	lib-00013.mgf	Silver	2	0.758723	208.915	0.0664978	63	3392	1	GNPS-LIBRARY	Dorrestein	318.301	N/A	1073.98	6	CCCCCCCCCCCCCCC(C(C(CO)N)O)O	0	318.234	specs_ms.pklbin	CCMSLIB00000077198	2279	UPDATE-SINGLE-ANNOTATED-SILVER		specs_ms.pklbin
1439	M+H	554621	1	Spectral Match to Phytosphingosine from NIST14	Isolated	Data deposited by kduncan	0	spectra/specs_ms.pklbin1439	N/A	N/A	IT/ion trap	Positive	ESI	318.3	lib-00031.mgf	Bronze	3	0.786658	209.874	0.066803	61	2964	1	GNPS-NIST14-MATCHES	Data from Dr. Katherine R. Duncan	318.3	N/A	1074.16	6	N/A	0	318.233	specs_ms.pklbin	CCMSLIB00003136666	2407	UPDATE-SINGLE-ANNOTATED-BRONZE		specs_ms.pklbin
1440	M+H	554-62-1	1	Phytosphingosine	Commercial standard	Amina	317.293	spectra/specs_ms.pklbin1440	N/A	N/A	Q-TOF	Positive	ESI	318.301	lib-00013.mgf	Silver	2	0.706166	199.135	0.063385	63	3392	1	GNPS-LIBRARY	Dorrestein	318.301	N/A	1074.53	6	CCCCCCCCCCCCCCC(C(C(CO)N)O)O	0	318.238	specs_ms.pklbin	CCMSLIB00000077198	2857	UPDATE-SINGLE-ANNOTATED-SILVER		specs_ms.pklbin
1441	M+H	554-62-1	1	Phytosphingosine	Commercial standard	Amina	317.293	spectra/specs_ms.pklbin1441	N/A	N/A	Q-TOF	Positive	ESI	318.301	lib-00013.mgf	Silver	2	0.777883	154.074	0.0490417	63	3392	1	GNPS-LIBRARY	Dorrestein	318.301	N/A	1074.8	6	CCCCCCCCCCCCCCC(C(C(CO)N)O)O	0	318.252	specs_ms.pklbin	CCMSLIB00000077198	2158	UPDATE-SINGLE-ANNOTATED-SILVER		specs_ms.pklbin
1442	M+H	554-62-1	1	Phytosphingosine	Commercial standard	Amina	317.293	spectra/specs_ms.pklbin1442	N/A	N/A	Q-TOF	Positive	ESI	318.301	lib-00013.mgf	Silver	2	0.734327	203.45	0.0647583	63	3392	1	GNPS-LIBRARY	Dorrestein	318.301	N/A	1075.08	7	CCCCCCCCCCCCCCC(C(C(CO)N)O)O	0	318.236	specs_ms.pklbin	CCMSLIB00000077198	2276	UPDATE-SINGLE-ANNOTATED-SILVER		specs_ms.pklbin
1445	M+H	554-62-1	1	Phytosphingosine	Commercial standard	Amina	317.293	spectra/specs_ms.pklbin1445	N/A	N/A	Q-TOF	Positive	ESI	318.301	lib-00013.mgf	Silver	2	0.820017	207.189	0.0659485	63	3392	1	GNPS-LIBRARY	Dorrestein	318.301	N/A	1075.91	7	CCCCCCCCCCCCCCC(C(C(CO)N)O)O	0	318.235	specs_ms.pklbin	CCMSLIB00000077198	2569	UPDATE-SINGLE-ANNOTATED-SILVER		specs_ms.pklbin
1447	M+H	60207-90-1	1	Pesticide6_Propiconazole Isomer 1*_C15H17Cl2N3O2_1-{[2-(2,4-Dichlorophenyl)-4-propyl-1,3-dioxolan-2-yl]methyl}-1H-1,2,4-triazole		lfnothias	341.07	spectra/specs_ms.pklbin1447	InChI=1S/C15H17Cl2N3O2/c1-2-3-12-7-21-15(22-12,8-20-10-18-9-19-20)13-5-4-11(16)6-14(13)17/h4-6,9-10,12H,2-3,7-8H2,1H3	N/A	Maxis HD qTOF	positive		342.077	lib-00020.mgf	Gold	1	0.799755	181.904	0.0622253	6	34	1	GNPS-COLLECTIONS-PESTICIDES-POSITIVE	Dorrestein/Touboul	342.077	n/a	1076.28	7	CCCC1COC(O1)(CN2C=NC=N2)C3=C(C=C(C=C3)Cl)Cl	0	342.015	specs_ms.pklbin	CCMSLIB00001059048	1791	UPDATE-SINGLE-ANNOTATED-GOLD		specs_ms.pklbin
1448	M+H	554621	1	Spectral Match to Phytosphingosine from NIST14	Isolated	Data deposited by alchemistmatt	0	spectra/specs_ms.pklbin1448	N/A	N/A	IT-FT/ion trap with FTMS	Positive	ESI	318.301	lib-00031.mgf	Bronze	3	0.798674	239.787	0.0763245	61	2964	1	GNPS-NIST14-MATCHES	Data from Katrina Waters;Yoshihiro Kawaoka;Richard Smith;Thomas Metz	318.301	N/A	1076.66	7	N/A	0	318.225	specs_ms.pklbin	CCMSLIB00003138599	2137	UPDATE-SINGLE-ANNOTATED-BRONZE		specs_ms.pklbin
1449	M+H	554-62-1	1	Phytosphingosine	Commercial standard	Amina	317.293	spectra/specs_ms.pklbin1449	N/A	N/A	Q-TOF	Positive	ESI	318.301	lib-00013.mgf	Silver	2	0.797169	209.298	0.0666199	63	3392	1	GNPS-LIBRARY	Dorrestein	318.301	N/A	1076.84	7	CCCCCCCCCCCCCCC(C(C(CO)N)O)O	0	318.234	specs_ms.pklbin	CCMSLIB00000077198	2219	UPDATE-SINGLE-ANNOTATED-SILVER		specs_ms.pklbin
1450	M+H	554-62-1	1	Phytosphingosine	Commercial standard	Amina	317.293	spectra/specs_ms.pklbin1450	N/A	N/A	Q-TOF	Positive	ESI	318.301	lib-00013.mgf	Silver	2	0.79417	222.817	0.0709229	63	3392	1	GNPS-LIBRARY	Dorrestein	318.301	N/A	1077.7	6	CCCCCCCCCCCCCCC(C(C(CO)N)O)O	0	318.23	specs_ms.pklbin	CCMSLIB00000077198	2369	UPDATE-SINGLE-ANNOTATED-SILVER		specs_ms.pklbin
1451	M+H	60207-90-1	1	Pesticide6_Propiconazole Isomer 1*_C15H17Cl2N3O2_1-{[2-(2,4-Dichlorophenyl)-4-propyl-1,3-dioxolan-2-yl]methyl}-1H-1,2,4-triazole		lfnothias	341.07	spectra/specs_ms.pklbin1451	InChI=1S/C15H17Cl2N3O2/c1-2-3-12-7-21-15(22-12,8-20-10-18-9-19-20)13-5-4-11(16)6-14(13)17/h4-6,9-10,12H,2-3,7-8H2,1H3	N/A	Maxis HD qTOF	positive		342.077	lib-00020.mgf	Gold	1	0.839182	178.158	0.0609436	6	34	1	GNPS-COLLECTIONS-PESTICIDES-POSITIVE	Dorrestein/Touboul	342.077	n/a	1081.65	10	CCCC1COC(O1)(CN2C=NC=N2)C3=C(C=C(C=C3)Cl)Cl	0	342.016	specs_ms.pklbin	CCMSLIB00001059048	1926	UPDATE-SINGLE-ANNOTATED-GOLD		specs_ms.pklbin
1475	M+H	60207-90-1	1	Pesticide6_Propiconazole Isomer 1*_C15H17Cl2N3O2_1-{[2-(2,4-Dichlorophenyl)-4-propyl-1,3-dioxolan-2-yl]methyl}-1H-1,2,4-triazole		lfnothias	341.07	spectra/specs_ms.pklbin1475	InChI=1S/C15H17Cl2N3O2/c1-2-3-12-7-21-15(22-12,8-20-10-18-9-19-20)13-5-4-11(16)6-14(13)17/h4-6,9-10,12H,2-3,7-8H2,1H3	N/A	Maxis HD qTOF	positive		342.077	lib-00020.mgf	Gold	1	0.793287	173.786	0.0594482	6	34	1	GNPS-COLLECTIONS-PESTICIDES-POSITIVE	Dorrestein/Touboul	342.077	n/a	1088.58	9	CCCC1COC(O1)(CN2C=NC=N2)C3=C(C=C(C=C3)Cl)Cl	0	342.018	specs_ms.pklbin	CCMSLIB00001059048	2231	UPDATE-SINGLE-ANNOTATED-GOLD		specs_ms.pklbin
1477	M+H	60207-90-1	1	Pesticide6_Propiconazole Isomer 1*_C15H17Cl2N3O2_1-{[2-(2,4-Dichlorophenyl)-4-propyl-1,3-dioxolan-2-yl]methyl}-1H-1,2,4-triazole		lfnothias	341.07	spectra/specs_ms.pklbin1477	InChI=1S/C15H17Cl2N3O2/c1-2-3-12-7-21-15(22-12,8-20-10-18-9-19-20)13-5-4-11(16)6-14(13)17/h4-6,9-10,12H,2-3,7-8H2,1H3	N/A	Maxis HD qTOF	positive		342.077	lib-00020.mgf	Gold	1	0.762009	198.498	0.0679016	6	34	1	GNPS-COLLECTIONS-PESTICIDES-POSITIVE	Dorrestein/Touboul	342.077	n/a	1089.04	7	CCCC1COC(O1)(CN2C=NC=N2)C3=C(C=C(C=C3)Cl)Cl	0	342.009	specs_ms.pklbin	CCMSLIB00001059048	2195	UPDATE-SINGLE-ANNOTATED-GOLD		specs_ms.pklbin
1483	M+H	60207-90-1	1	Pesticide6_Propiconazole Isomer 1*_C15H17Cl2N3O2_1-{[2-(2,4-Dichlorophenyl)-4-propyl-1,3-dioxolan-2-yl]methyl}-1H-1,2,4-triazole		lfnothias	341.07	spectra/specs_ms.pklbin1483	InChI=1S/C15H17Cl2N3O2/c1-2-3-12-7-21-15(22-12,8-20-10-18-9-19-20)13-5-4-11(16)6-14(13)17/h4-6,9-10,12H,2-3,7-8H2,1H3	N/A	Maxis HD qTOF	positive		342.077	lib-00020.mgf	Gold	1	0.900497	184.224	0.0630188	6	34	1	GNPS-COLLECTIONS-PESTICIDES-POSITIVE	Dorrestein/Touboul	342.077	n/a	1090.5	11	CCCC1COC(O1)(CN2C=NC=N2)C3=C(C=C(C=C3)Cl)Cl	0	342.014	specs_ms.pklbin	CCMSLIB00001059048	2385	UPDATE-SINGLE-ANNOTATED-GOLD		specs_ms.pklbin
1484	M+H	60207-90-1	1	Pesticide6_Propiconazole Isomer 1*_C15H17Cl2N3O2_1-{[2-(2,4-Dichlorophenyl)-4-propyl-1,3-dioxolan-2-yl]methyl}-1H-1,2,4-triazole		lfnothias	341.07	spectra/specs_ms.pklbin1484	InChI=1S/C15H17Cl2N3O2/c1-2-3-12-7-21-15(22-12,8-20-10-18-9-19-20)13-5-4-11(16)6-14(13)17/h4-6,9-10,12H,2-3,7-8H2,1H3	N/A	Maxis HD qTOF	positive		342.077	lib-00020.mgf	Gold	1	0.863758	209.471	0.0716553	6	34	1	GNPS-COLLECTIONS-PESTICIDES-POSITIVE	Dorrestein/Touboul	342.077	n/a	1090.78	7	CCCC1COC(O1)(CN2C=NC=N2)C3=C(C=C(C=C3)Cl)Cl	0	342.005	specs_ms.pklbin	CCMSLIB00001059048	2934	UPDATE-SINGLE-ANNOTATED-GOLD		specs_ms.pklbin
1486	M+H	60207-90-1	1	Pesticide6_Propiconazole Isomer 1*_C15H17Cl2N3O2_1-{[2-(2,4-Dichlorophenyl)-4-propyl-1,3-dioxolan-2-yl]methyl}-1H-1,2,4-triazole		lfnothias	341.07	spectra/specs_ms.pklbin1486	InChI=1S/C15H17Cl2N3O2/c1-2-3-12-7-21-15(22-12,8-20-10-18-9-19-20)13-5-4-11(16)6-14(13)17/h4-6,9-10,12H,2-3,7-8H2,1H3	N/A	Maxis HD qTOF	positive		342.077	lib-00020.mgf	Gold	1	0.887021	211.791	0.0724487	6	34	1	GNPS-COLLECTIONS-PESTICIDES-POSITIVE	Dorrestein/Touboul	342.077	n/a	1091.43	11	CCCC1COC(O1)(CN2C=NC=N2)C3=C(C=C(C=C3)Cl)Cl	0	342.005	specs_ms.pklbin	CCMSLIB00001059048	2761	UPDATE-SINGLE-ANNOTATED-GOLD		specs_ms.pklbin
1487	M+H	60207-90-1	1	Pesticide6_Propiconazole Isomer 1*_C15H17Cl2N3O2_1-{[2-(2,4-Dichlorophenyl)-4-propyl-1,3-dioxolan-2-yl]methyl}-1H-1,2,4-triazole		lfnothias	341.07	spectra/specs_ms.pklbin1487	InChI=1S/C15H17Cl2N3O2/c1-2-3-12-7-21-15(22-12,8-20-10-18-9-19-20)13-5-4-11(16)6-14(13)17/h4-6,9-10,12H,2-3,7-8H2,1H3	N/A	Maxis HD qTOF	positive		342.077	lib-00020.mgf	Gold	1	0.817787	192.253	0.0657654	6	34	1	GNPS-COLLECTIONS-PESTICIDES-POSITIVE	Dorrestein/Touboul	342.077	n/a	1092.18	7	CCCC1COC(O1)(CN2C=NC=N2)C3=C(C=C(C=C3)Cl)Cl	0	342.011	specs_ms.pklbin	CCMSLIB00001059048	2407	UPDATE-SINGLE-ANNOTATED-GOLD		specs_ms.pklbin
1490	M+H	60207-90-1	1	Pesticide6_Propiconazole Isomer 1*_C15H17Cl2N3O2_1-{[2-(2,4-Dichlorophenyl)-4-propyl-1,3-dioxolan-2-yl]methyl}-1H-1,2,4-triazole		lfnothias	341.07	spectra/specs_ms.pklbin1490	InChI=1S/C15H17Cl2N3O2/c1-2-3-12-7-21-15(22-12,8-20-10-18-9-19-20)13-5-4-11(16)6-14(13)17/h4-6,9-10,12H,2-3,7-8H2,1H3	N/A	Maxis HD qTOF	positive		342.077	lib-00020.mgf	Gold	1	0.801997	208.401	0.0712891	6	34	1	GNPS-COLLECTIONS-PESTICIDES-POSITIVE	Dorrestein/Touboul	342.077	n/a	1092.64	9	CCCC1COC(O1)(CN2C=NC=N2)C3=C(C=C(C=C3)Cl)Cl	0	342.006	specs_ms.pklbin	CCMSLIB00001059048	3488	UPDATE-SINGLE-ANNOTATED-GOLD		specs_ms.pklbin
1491	M+H	60207-90-1	1	Pesticide6_Propiconazole Isomer 1*_C15H17Cl2N3O2_1-{[2-(2,4-Dichlorophenyl)-4-propyl-1,3-dioxolan-2-yl]methyl}-1H-1,2,4-triazole		lfnothias	341.07	spectra/specs_ms.pklbin1491	InChI=1S/C15H17Cl2N3O2/c1-2-3-12-7-21-15(22-12,8-20-10-18-9-19-20)13-5-4-11(16)6-14(13)17/h4-6,9-10,12H,2-3,7-8H2,1H3	N/A	Maxis HD qTOF	positive		342.077	lib-00020.mgf	Gold	1	0.878166	190.201	0.0650635	6	34	1	GNPS-COLLECTIONS-PESTICIDES-POSITIVE	Dorrestein/Touboul	342.077	n/a	1092.81	12	CCCC1COC(O1)(CN2C=NC=N2)C3=C(C=C(C=C3)Cl)Cl	0	342.012	specs_ms.pklbin	CCMSLIB00001059048	3294	UPDATE-SINGLE-ANNOTATED-GOLD		specs_ms.pklbin
1492	M+H	60207-90-1	1	Pesticide6_Propiconazole Isomer 1*_C15H17Cl2N3O2_1-{[2-(2,4-Dichlorophenyl)-4-propyl-1,3-dioxolan-2-yl]methyl}-1H-1,2,4-triazole		lfnothias	341.07	spectra/specs_ms.pklbin1492	InChI=1S/C15H17Cl2N3O2/c1-2-3-12-7-21-15(22-12,8-20-10-18-9-19-20)13-5-4-11(16)6-14(13)17/h4-6,9-10,12H,2-3,7-8H2,1H3	N/A	Maxis HD qTOF	positive		342.077	lib-00020.mgf	Gold	1	0.888581	189.398	0.0647888	6	34	1	GNPS-COLLECTIONS-PESTICIDES-POSITIVE	Dorrestein/Touboul	342.077	n/a	1093.56	10	CCCC1COC(O1)(CN2C=NC=N2)C3=C(C=C(C=C3)Cl)Cl	0	342.012	specs_ms.pklbin	CCMSLIB00001059048	3410	UPDATE-SINGLE-ANNOTATED-GOLD		specs_ms.pklbin
1494	M+H	60207-90-1	1	Pesticide6_Propiconazole Isomer 1*_C15H17Cl2N3O2_1-{[2-(2,4-Dichlorophenyl)-4-propyl-1,3-dioxolan-2-yl]methyl}-1H-1,2,4-triazole		lfnothias	341.07	spectra/specs_ms.pklbin1494	InChI=1S/C15H17Cl2N3O2/c1-2-3-12-7-21-15(22-12,8-20-10-18-9-19-20)13-5-4-11(16)6-14(13)17/h4-6,9-10,12H,2-3,7-8H2,1H3	N/A	Maxis HD qTOF	positive		342.077	lib-00020.mgf	Gold	1	0.845956	184.849	0.0632324	6	34	1	GNPS-COLLECTIONS-PESTICIDES-POSITIVE	Dorrestein/Touboul	342.077	n/a	1094.39	10	CCCC1COC(O1)(CN2C=NC=N2)C3=C(C=C(C=C3)Cl)Cl	0	342.014	specs_ms.pklbin	CCMSLIB00001059048	3814	UPDATE-SINGLE-ANNOTATED-GOLD		specs_ms.pklbin
1495	M+H	60207-90-1	1	Pesticide6_Propiconazole Isomer 1*_C15H17Cl2N3O2_1-{[2-(2,4-Dichlorophenyl)-4-propyl-1,3-dioxolan-2-yl]methyl}-1H-1,2,4-triazole		lfnothias	341.07	spectra/specs_ms.pklbin1495	InChI=1S/C15H17Cl2N3O2/c1-2-3-12-7-21-15(22-12,8-20-10-18-9-19-20)13-5-4-11(16)6-14(13)17/h4-6,9-10,12H,2-3,7-8H2,1H3	N/A	Maxis HD qTOF	positive		342.077	lib-00020.mgf	Gold	1	0.845066	196.535	0.0672302	6	34	1	GNPS-COLLECTIONS-PESTICIDES-POSITIVE	Dorrestein/Touboul	342.077	n/a	1094.67	9	CCCC1COC(O1)(CN2C=NC=N2)C3=C(C=C(C=C3)Cl)Cl	0	342.01	specs_ms.pklbin	CCMSLIB00001059048	4562	UPDATE-SINGLE-ANNOTATED-GOLD		specs_ms.pklbin
1496	M+H	60207-90-1	1	Pesticide6_Propiconazole Isomer 1*_C15H17Cl2N3O2_1-{[2-(2,4-Dichlorophenyl)-4-propyl-1,3-dioxolan-2-yl]methyl}-1H-1,2,4-triazole		lfnothias	341.07	spectra/specs_ms.pklbin1496	InChI=1S/C15H17Cl2N3O2/c1-2-3-12-7-21-15(22-12,8-20-10-18-9-19-20)13-5-4-11(16)6-14(13)17/h4-6,9-10,12H,2-3,7-8H2,1H3	N/A	Maxis HD qTOF	positive		342.077	lib-00020.mgf	Gold	1	0.929198	218.571	0.0747681	6	34	1	GNPS-COLLECTIONS-PESTICIDES-POSITIVE	Dorrestein/Touboul	342.077	n/a	1095.03	12	CCCC1COC(O1)(CN2C=NC=N2)C3=C(C=C(C=C3)Cl)Cl	0	342.002	specs_ms.pklbin	CCMSLIB00001059048	4783	UPDATE-SINGLE-ANNOTATED-GOLD		specs_ms.pklbin
1497	M+H	60207-90-1	1	Pesticide6_Propiconazole Isomer 1*_C15H17Cl2N3O2_1-{[2-(2,4-Dichlorophenyl)-4-propyl-1,3-dioxolan-2-yl]methyl}-1H-1,2,4-triazole		lfnothias	341.07	spectra/specs_ms.pklbin1497	InChI=1S/C15H17Cl2N3O2/c1-2-3-12-7-21-15(22-12,8-20-10-18-9-19-20)13-5-4-11(16)6-14(13)17/h4-6,9-10,12H,2-3,7-8H2,1H3	N/A	Maxis HD qTOF	positive		342.077	lib-00020.mgf	Gold	1	0.84106	218.482	0.0747375	6	34	1	GNPS-COLLECTIONS-PESTICIDES-POSITIVE	Dorrestein/Touboul	342.077	n/a	1095.5	9	CCCC1COC(O1)(CN2C=NC=N2)C3=C(C=C(C=C3)Cl)Cl	0	342.002	specs_ms.pklbin	CCMSLIB00001059048	4887	UPDATE-SINGLE-ANNOTATED-GOLD		specs_ms.pklbin
1500	M+H	60207-90-1	1	Pesticide6_Propiconazole Isomer 1*_C15H17Cl2N3O2_1-{[2-(2,4-Dichlorophenyl)-4-propyl-1,3-dioxolan-2-yl]methyl}-1H-1,2,4-triazole		lfnothias	341.07	spectra/specs_ms.pklbin1500	InChI=1S/C15H17Cl2N3O2/c1-2-3-12-7-21-15(22-12,8-20-10-18-9-19-20)13-5-4-11(16)6-14(13)17/h4-6,9-10,12H,2-3,7-8H2,1H3	N/A	Maxis HD qTOF	positive		342.077	lib-00020.mgf	Gold	1	0.87061	190.29	0.065094	6	34	1	GNPS-COLLECTIONS-PESTICIDES-POSITIVE	Dorrestein/Touboul	342.077	n/a	1096.44	10	CCCC1COC(O1)(CN2C=NC=N2)C3=C(C=C(C=C3)Cl)Cl	0	342.012	specs_ms.pklbin	CCMSLIB00001059048	5349	UPDATE-SINGLE-ANNOTATED-GOLD		specs_ms.pklbin
1501	M+H	60207-90-1	1	Pesticide6_Propiconazole Isomer 1*_C15H17Cl2N3O2_1-{[2-(2,4-Dichlorophenyl)-4-propyl-1,3-dioxolan-2-yl]methyl}-1H-1,2,4-triazole		lfnothias	341.07	spectra/specs_ms.pklbin1501	InChI=1S/C15H17Cl2N3O2/c1-2-3-12-7-21-15(22-12,8-20-10-18-9-19-20)13-5-4-11(16)6-14(13)17/h4-6,9-10,12H,2-3,7-8H2,1H3	N/A	Maxis HD qTOF	positive		342.077	lib-00020.mgf	Gold	1	0.889164	197.874	0.067688	6	34	1	GNPS-COLLECTIONS-PESTICIDES-POSITIVE	Dorrestein/Touboul	342.077	n/a	1096.62	12	CCCC1COC(O1)(CN2C=NC=N2)C3=C(C=C(C=C3)Cl)Cl	0	342.009	specs_ms.pklbin	CCMSLIB00001059048	5361	UPDATE-SINGLE-ANNOTATED-GOLD		specs_ms.pklbin
1503	M+H	60207-90-1	1	Pesticide6_Propiconazole Isomer 1*_C15H17Cl2N3O2_1-{[2-(2,4-Dichlorophenyl)-4-propyl-1,3-dioxolan-2-yl]methyl}-1H-1,2,4-triazole		lfnothias	341.07	spectra/specs_ms.pklbin1503	InChI=1S/C15H17Cl2N3O2/c1-2-3-12-7-21-15(22-12,8-20-10-18-9-19-20)13-5-4-11(16)6-14(13)17/h4-6,9-10,12H,2-3,7-8H2,1H3	N/A	Maxis HD qTOF	positive		342.077	lib-00020.mgf	Gold	1	0.877034	215.448	0.0737	6	34	1	GNPS-COLLECTIONS-PESTICIDES-POSITIVE	Dorrestein/Touboul	342.077	n/a	1097.19	8	CCCC1COC(O1)(CN2C=NC=N2)C3=C(C=C(C=C3)Cl)Cl	0	342.003	specs_ms.pklbin	CCMSLIB00001059048	5869	UPDATE-SINGLE-ANNOTATED-GOLD		specs_ms.pklbin
1505	M+H	60207-90-1	1	Pesticide6_Propiconazole Isomer 1*_C15H17Cl2N3O2_1-{[2-(2,4-Dichlorophenyl)-4-propyl-1,3-dioxolan-2-yl]methyl}-1H-1,2,4-triazole		lfnothias	341.07	spectra/specs_ms.pklbin1505	InChI=1S/C15H17Cl2N3O2/c1-2-3-12-7-21-15(22-12,8-20-10-18-9-19-20)13-5-4-11(16)6-14(13)17/h4-6,9-10,12H,2-3,7-8H2,1H3	N/A	Maxis HD qTOF	positive		342.077	lib-00020.mgf	Gold	1	0.877559	177.355	0.0606689	6	34	1	GNPS-COLLECTIONS-PESTICIDES-POSITIVE	Dorrestein/Touboul	342.077	n/a	1097.84	10	CCCC1COC(O1)(CN2C=NC=N2)C3=C(C=C(C=C3)Cl)Cl	0	342.016	specs_ms.pklbin	CCMSLIB00001059048	5494	UPDATE-SINGLE-ANNOTATED-GOLD		specs_ms.pklbin
1506	M+H	60207-90-1	1	Pesticide6_Propiconazole Isomer 1*_C15H17Cl2N3O2_1-{[2-(2,4-Dichlorophenyl)-4-propyl-1,3-dioxolan-2-yl]methyl}-1H-1,2,4-triazole		lfnothias	341.07	spectra/specs_ms.pklbin1506	InChI=1S/C15H17Cl2N3O2/c1-2-3-12-7-21-15(22-12,8-20-10-18-9-19-20)13-5-4-11(16)6-14(13)17/h4-6,9-10,12H,2-3,7-8H2,1H3	N/A	Maxis HD qTOF	positive		342.077	lib-00020.mgf	Gold	1	0.880899	174.767	0.0597839	6	34	1	GNPS-COLLECTIONS-PESTICIDES-POSITIVE	Dorrestein/Touboul	342.077	n/a	1098.2	10	CCCC1COC(O1)(CN2C=NC=N2)C3=C(C=C(C=C3)Cl)Cl	0	342.017	specs_ms.pklbin	CCMSLIB00001059048	5618	UPDATE-SINGLE-ANNOTATED-GOLD		specs_ms.pklbin
1507	M+H	60207-90-1	1	Pesticide6_Propiconazole Isomer 1*_C15H17Cl2N3O2_1-{[2-(2,4-Dichlorophenyl)-4-propyl-1,3-dioxolan-2-yl]methyl}-1H-1,2,4-triazole		lfnothias	341.07	spectra/specs_ms.pklbin1507	InChI=1S/C15H17Cl2N3O2/c1-2-3-12-7-21-15(22-12,8-20-10-18-9-19-20)13-5-4-11(16)6-14(13)17/h4-6,9-10,12H,2-3,7-8H2,1H3	N/A	Maxis HD qTOF	positive		342.077	lib-00020.mgf	Gold	1	0.868509	196.892	0.0673523	6	34	1	GNPS-COLLECTIONS-PESTICIDES-POSITIVE	Dorrestein/Touboul	342.077	n/a	1098.57	14	CCCC1COC(O1)(CN2C=NC=N2)C3=C(C=C(C=C3)Cl)Cl	0	342.01	specs_ms.pklbin	CCMSLIB00001059048	7433	UPDATE-SINGLE-ANNOTATED-GOLD		specs_ms.pklbin
1510	M+H	60207-90-1	1	Pesticide6_Propiconazole Isomer 1*_C15H17Cl2N3O2_1-{[2-(2,4-Dichlorophenyl)-4-propyl-1,3-dioxolan-2-yl]methyl}-1H-1,2,4-triazole		lfnothias	341.07	spectra/specs_ms.pklbin1510	InChI=1S/C15H17Cl2N3O2/c1-2-3-12-7-21-15(22-12,8-20-10-18-9-19-20)13-5-4-11(16)6-14(13)17/h4-6,9-10,12H,2-3,7-8H2,1H3	N/A	Maxis HD qTOF	positive		342.077	lib-00020.mgf	Gold	1	0.902651	187.436	0.0641174	6	34	1	GNPS-COLLECTIONS-PESTICIDES-POSITIVE	Dorrestein/Touboul	342.077	n/a	1099.22	12	CCCC1COC(O1)(CN2C=NC=N2)C3=C(C=C(C=C3)Cl)Cl	0	342.013	specs_ms.pklbin	CCMSLIB00001059048	7714	UPDATE-SINGLE-ANNOTATED-GOLD		specs_ms.pklbin
1511	M+H	60207-90-1	1	Pesticide6_Propiconazole Isomer 1*_C15H17Cl2N3O2_1-{[2-(2,4-Dichlorophenyl)-4-propyl-1,3-dioxolan-2-yl]methyl}-1H-1,2,4-triazole		lfnothias	341.07	spectra/specs_ms.pklbin1511	InChI=1S/C15H17Cl2N3O2/c1-2-3-12-7-21-15(22-12,8-20-10-18-9-19-20)13-5-4-11(16)6-14(13)17/h4-6,9-10,12H,2-3,7-8H2,1H3	N/A	Maxis HD qTOF	positive		342.077	lib-00020.mgf	Gold	1	0.933176	195.108	0.0667419	6	34	1	GNPS-COLLECTIONS-PESTICIDES-POSITIVE	Dorrestein/Touboul	342.077	n/a	1099.5	12	CCCC1COC(O1)(CN2C=NC=N2)C3=C(C=C(C=C3)Cl)Cl	0	342.01	specs_ms.pklbin	CCMSLIB00001059048	6136	UPDATE-SINGLE-ANNOTATED-GOLD		specs_ms.pklbin
1512	M+H	60207-90-1	1	Pesticide6_Propiconazole Isomer 1*_C15H17Cl2N3O2_1-{[2-(2,4-Dichlorophenyl)-4-propyl-1,3-dioxolan-2-yl]methyl}-1H-1,2,4-triazole		lfnothias	341.07	spectra/specs_ms.pklbin1512	InChI=1S/C15H17Cl2N3O2/c1-2-3-12-7-21-15(22-12,8-20-10-18-9-19-20)13-5-4-11(16)6-14(13)17/h4-6,9-10,12H,2-3,7-8H2,1H3	N/A	Maxis HD qTOF	positive		342.077	lib-00020.mgf	Gold	1	0.877736	192.075	0.0657043	6	34	1	GNPS-COLLECTIONS-PESTICIDES-POSITIVE	Dorrestein/Touboul	342.077	n/a	1099.96	10	CCCC1COC(O1)(CN2C=NC=N2)C3=C(C=C(C=C3)Cl)Cl	0	342.011	specs_ms.pklbin	CCMSLIB00001059048	4475	UPDATE-SINGLE-ANNOTATED-GOLD		specs_ms.pklbin
1514	M+H	60207-90-1	1	Pesticide6_Propiconazole Isomer 1*_C15H17Cl2N3O2_1-{[2-(2,4-Dichlorophenyl)-4-propyl-1,3-dioxolan-2-yl]methyl}-1H-1,2,4-triazole		lfnothias	341.07	spectra/specs_ms.pklbin1514	InChI=1S/C15H17Cl2N3O2/c1-2-3-12-7-21-15(22-12,8-20-10-18-9-19-20)13-5-4-11(16)6-14(13)17/h4-6,9-10,12H,2-3,7-8H2,1H3	N/A	Maxis HD qTOF	positive		342.077	lib-00020.mgf	Gold	1	0.875171	200.818	0.0686951	6	34	1	GNPS-COLLECTIONS-PESTICIDES-POSITIVE	Dorrestein/Touboul	342.077	n/a	1100.8	10	CCCC1COC(O1)(CN2C=NC=N2)C3=C(C=C(C=C3)Cl)Cl	0	342.008	specs_ms.pklbin	CCMSLIB00001059048	6002	UPDATE-SINGLE-ANNOTATED-GOLD		specs_ms.pklbin
1516	M+H	60207-90-1	1	Pesticide6_Propiconazole Isomer 1*_C15H17Cl2N3O2_1-{[2-(2,4-Dichlorophenyl)-4-propyl-1,3-dioxolan-2-yl]methyl}-1H-1,2,4-triazole		lfnothias	341.07	spectra/specs_ms.pklbin1516	InChI=1S/C15H17Cl2N3O2/c1-2-3-12-7-21-15(22-12,8-20-10-18-9-19-20)13-5-4-11(16)6-14(13)17/h4-6,9-10,12H,2-3,7-8H2,1H3	N/A	Maxis HD qTOF	positive		342.077	lib-00020.mgf	Gold	1	0.892416	204.208	0.0698547	6	34	1	GNPS-COLLECTIONS-PESTICIDES-POSITIVE	Dorrestein/Touboul	342.077	n/a	1102.01	12	CCCC1COC(O1)(CN2C=NC=N2)C3=C(C=C(C=C3)Cl)Cl	0	342.007	specs_ms.pklbin	CCMSLIB00001059048	6082	UPDATE-SINGLE-ANNOTATED-GOLD		specs_ms.pklbin
1517	M+H	60207-90-1	1	Pesticide6_Propiconazole Isomer 1*_C15H17Cl2N3O2_1-{[2-(2,4-Dichlorophenyl)-4-propyl-1,3-dioxolan-2-yl]methyl}-1H-1,2,4-triazole		lfnothias	341.07	spectra/specs_ms.pklbin1517	InChI=1S/C15H17Cl2N3O2/c1-2-3-12-7-21-15(22-12,8-20-10-18-9-19-20)13-5-4-11(16)6-14(13)17/h4-6,9-10,12H,2-3,7-8H2,1H3	N/A	Maxis HD qTOF	positive		342.077	lib-00020.mgf	Gold	1	0.908236	190.647	0.0652161	6	34	1	GNPS-COLLECTIONS-PESTICIDES-POSITIVE	Dorrestein/Touboul	342.077	n/a	1102.48	11	CCCC1COC(O1)(CN2C=NC=N2)C3=C(C=C(C=C3)Cl)Cl	0	342.012	specs_ms.pklbin	CCMSLIB00001059048	4943	UPDATE-SINGLE-ANNOTATED-GOLD		specs_ms.pklbin
1518	M+H	60207-90-1	1	Pesticide6_Propiconazole Isomer 1*_C15H17Cl2N3O2_1-{[2-(2,4-Dichlorophenyl)-4-propyl-1,3-dioxolan-2-yl]methyl}-1H-1,2,4-triazole		lfnothias	341.07	spectra/specs_ms.pklbin1518	InChI=1S/C15H17Cl2N3O2/c1-2-3-12-7-21-15(22-12,8-20-10-18-9-19-20)13-5-4-11(16)6-14(13)17/h4-6,9-10,12H,2-3,7-8H2,1H3	N/A	Maxis HD qTOF	positive		342.077	lib-00020.mgf	Gold	1	0.918791	212.148	0.0725708	6	34	1	GNPS-COLLECTIONS-PESTICIDES-POSITIVE	Dorrestein/Touboul	342.077	n/a	1103.14	9	CCCC1COC(O1)(CN2C=NC=N2)C3=C(C=C(C=C3)Cl)Cl	0	342.004	specs_ms.pklbin	CCMSLIB00001059048	4746	UPDATE-SINGLE-ANNOTATED-GOLD		specs_ms.pklbin
1519	M+H	60207-90-1	1	Pesticide6_Propiconazole Isomer 1*_C15H17Cl2N3O2_1-{[2-(2,4-Dichlorophenyl)-4-propyl-1,3-dioxolan-2-yl]methyl}-1H-1,2,4-triazole		lfnothias	341.07	spectra/specs_ms.pklbin1519	InChI=1S/C15H17Cl2N3O2/c1-2-3-12-7-21-15(22-12,8-20-10-18-9-19-20)13-5-4-11(16)6-14(13)17/h4-6,9-10,12H,2-3,7-8H2,1H3	N/A	Maxis HD qTOF	positive		342.077	lib-00020.mgf	Gold	1	0.811782	200.907	0.0687256	6	34	1	GNPS-COLLECTIONS-PESTICIDES-POSITIVE	Dorrestein/Touboul	342.077	n/a	1103.5	7	CCCC1COC(O1)(CN2C=NC=N2)C3=C(C=C(C=C3)Cl)Cl	0	342.008	specs_ms.pklbin	CCMSLIB00001059048	4663	UPDATE-SINGLE-ANNOTATED-GOLD		specs_ms.pklbin
1520	M+H	60207-90-1	1	Pesticide6_Propiconazole Isomer 1*_C15H17Cl2N3O2_1-{[2-(2,4-Dichlorophenyl)-4-propyl-1,3-dioxolan-2-yl]methyl}-1H-1,2,4-triazole		lfnothias	341.07	spectra/specs_ms.pklbin1520	InChI=1S/C15H17Cl2N3O2/c1-2-3-12-7-21-15(22-12,8-20-10-18-9-19-20)13-5-4-11(16)6-14(13)17/h4-6,9-10,12H,2-3,7-8H2,1H3	N/A	Maxis HD qTOF	positive		342.077	lib-00020.mgf	Gold	1	0.824525	187.971	0.0643005	6	34	1	GNPS-COLLECTIONS-PESTICIDES-POSITIVE	Dorrestein/Touboul	342.077	n/a	1104.06	12	CCCC1COC(O1)(CN2C=NC=N2)C3=C(C=C(C=C3)Cl)Cl	0	342.013	specs_ms.pklbin	CCMSLIB00001059048	4597	UPDATE-SINGLE-ANNOTATED-GOLD		specs_ms.pklbin
1521	M+H	60207-90-1	1	Pesticide6_Propiconazole Isomer 1*_C15H17Cl2N3O2_1-{[2-(2,4-Dichlorophenyl)-4-propyl-1,3-dioxolan-2-yl]methyl}-1H-1,2,4-triazole		lfnothias	341.07	spectra/specs_ms.pklbin1521	InChI=1S/C15H17Cl2N3O2/c1-2-3-12-7-21-15(22-12,8-20-10-18-9-19-20)13-5-4-11(16)6-14(13)17/h4-6,9-10,12H,2-3,7-8H2,1H3	N/A	Maxis HD qTOF	positive		342.077	lib-00020.mgf	Gold	1	0.884374	203.405	0.0695801	6	34	1	GNPS-COLLECTIONS-PESTICIDES-POSITIVE	Dorrestein/Touboul	342.077	n/a	1105.18	11	CCCC1COC(O1)(CN2C=NC=N2)C3=C(C=C(C=C3)Cl)Cl	0	342.007	specs_ms.pklbin	CCMSLIB00001059048	5917	UPDATE-SINGLE-ANNOTATED-GOLD		specs_ms.pklbin
1523	M+H	60207-90-1	1	Pesticide6_Propiconazole Isomer 1*_C15H17Cl2N3O2_1-{[2-(2,4-Dichlorophenyl)-4-propyl-1,3-dioxolan-2-yl]methyl}-1H-1,2,4-triazole		lfnothias	341.07	spectra/specs_ms.pklbin1523	InChI=1S/C15H17Cl2N3O2/c1-2-3-12-7-21-15(22-12,8-20-10-18-9-19-20)13-5-4-11(16)6-14(13)17/h4-6,9-10,12H,2-3,7-8H2,1H3	N/A	Maxis HD qTOF	positive		342.077	lib-00020.mgf	Gold	1	0.885724	201.799	0.0690308	6	34	1	GNPS-COLLECTIONS-PESTICIDES-POSITIVE	Dorrestein/Touboul	342.077	n/a	1105.93	10	CCCC1COC(O1)(CN2C=NC=N2)C3=C(C=C(C=C3)Cl)Cl	0	342.008	specs_ms.pklbin	CCMSLIB00001059048	6053	UPDATE-SINGLE-ANNOTATED-GOLD		specs_ms.pklbin
1524	M+H	60207-90-1	1	Pesticide6_Propiconazole Isomer 1*_C15H17Cl2N3O2_1-{[2-(2,4-Dichlorophenyl)-4-propyl-1,3-dioxolan-2-yl]methyl}-1H-1,2,4-triazole		lfnothias	341.07	spectra/specs_ms.pklbin1524	InChI=1S/C15H17Cl2N3O2/c1-2-3-12-7-21-15(22-12,8-20-10-18-9-19-20)13-5-4-11(16)6-14(13)17/h4-6,9-10,12H,2-3,7-8H2,1H3	N/A	Maxis HD qTOF	positive		342.077	lib-00020.mgf	Gold	1	0.857663	172.27	0.0589294	6	34	1	GNPS-COLLECTIONS-PESTICIDES-POSITIVE	Dorrestein/Touboul	342.077	n/a	1106.6	10	CCCC1COC(O1)(CN2C=NC=N2)C3=C(C=C(C=C3)Cl)Cl	0	342.018	specs_ms.pklbin	CCMSLIB00001059048	5396	UPDATE-SINGLE-ANNOTATED-GOLD		specs_ms.pklbin
1525	M+H	60207-90-1	1	Pesticide6_Propiconazole Isomer 1*_C15H17Cl2N3O2_1-{[2-(2,4-Dichlorophenyl)-4-propyl-1,3-dioxolan-2-yl]methyl}-1H-1,2,4-triazole		lfnothias	341.07	spectra/specs_ms.pklbin1525	InChI=1S/C15H17Cl2N3O2/c1-2-3-12-7-21-15(22-12,8-20-10-18-9-19-20)13-5-4-11(16)6-14(13)17/h4-6,9-10,12H,2-3,7-8H2,1H3	N/A	Maxis HD qTOF	positive		342.077	lib-00020.mgf	Gold	1	0.869437	196.178	0.0671082	6	34	1	GNPS-COLLECTIONS-PESTICIDES-POSITIVE	Dorrestein/Touboul	342.077	n/a	1106.88	11	CCCC1COC(O1)(CN2C=NC=N2)C3=C(C=C(C=C3)Cl)Cl	0	342.01	specs_ms.pklbin	CCMSLIB00001059048	5193	UPDATE-SINGLE-ANNOTATED-GOLD		specs_ms.pklbin
1526	M+H	60207-90-1	1	Pesticide6_Propiconazole Isomer 1*_C15H17Cl2N3O2_1-{[2-(2,4-Dichlorophenyl)-4-propyl-1,3-dioxolan-2-yl]methyl}-1H-1,2,4-triazole		lfnothias	341.07	spectra/specs_ms.pklbin1526	InChI=1S/C15H17Cl2N3O2/c1-2-3-12-7-21-15(22-12,8-20-10-18-9-19-20)13-5-4-11(16)6-14(13)17/h4-6,9-10,12H,2-3,7-8H2,1H3	N/A	Maxis HD qTOF	positive		342.077	lib-00020.mgf	Gold	1	0.924764	195.822	0.0669861	6	34	1	GNPS-COLLECTIONS-PESTICIDES-POSITIVE	Dorrestein/Touboul	342.077	n/a	1107.16	13	CCCC1COC(O1)(CN2C=NC=N2)C3=C(C=C(C=C3)Cl)Cl	0	342.01	specs_ms.pklbin	CCMSLIB00001059048	6693	UPDATE-SINGLE-ANNOTATED-GOLD		specs_ms.pklbin
1527	M+H	60207-90-1	1	Pesticide6_Propiconazole Isomer 1*_C15H17Cl2N3O2_1-{[2-(2,4-Dichlorophenyl)-4-propyl-1,3-dioxolan-2-yl]methyl}-1H-1,2,4-triazole		lfnothias	341.07	spectra/specs_ms.pklbin1527	InChI=1S/C15H17Cl2N3O2/c1-2-3-12-7-21-15(22-12,8-20-10-18-9-19-20)13-5-4-11(16)6-14(13)17/h4-6,9-10,12H,2-3,7-8H2,1H3	N/A	Maxis HD qTOF	positive		342.077	lib-00020.mgf	Gold	1	0.916194	192.253	0.0657654	6	34	1	GNPS-COLLECTIONS-PESTICIDES-POSITIVE	Dorrestein/Touboul	342.077	n/a	1107.44	12	CCCC1COC(O1)(CN2C=NC=N2)C3=C(C=C(C=C3)Cl)Cl	0	342.011	specs_ms.pklbin	CCMSLIB00001059048	7399	UPDATE-SINGLE-ANNOTATED-GOLD		specs_ms.pklbin
1528	M+H	60207-90-1	1	Pesticide6_Propiconazole Isomer 1*_C15H17Cl2N3O2_1-{[2-(2,4-Dichlorophenyl)-4-propyl-1,3-dioxolan-2-yl]methyl}-1H-1,2,4-triazole		lfnothias	341.07	spectra/specs_ms.pklbin1528	InChI=1S/C15H17Cl2N3O2/c1-2-3-12-7-21-15(22-12,8-20-10-18-9-19-20)13-5-4-11(16)6-14(13)17/h4-6,9-10,12H,2-3,7-8H2,1H3	N/A	Maxis HD qTOF	positive		342.077	lib-00020.mgf	Gold	1	0.903875	236.949	0.0810547	6	34	1	GNPS-COLLECTIONS-PESTICIDES-POSITIVE	Dorrestein/Touboul	342.077	n/a	1108	11	CCCC1COC(O1)(CN2C=NC=N2)C3=C(C=C(C=C3)Cl)Cl	0	341.996	specs_ms.pklbin	CCMSLIB00001059048	5705	UPDATE-SINGLE-ANNOTATED-GOLD		specs_ms.pklbin
1529	M+H	60207-90-1	1	Pesticide6_Propiconazole Isomer 1*_C15H17Cl2N3O2_1-{[2-(2,4-Dichlorophenyl)-4-propyl-1,3-dioxolan-2-yl]methyl}-1H-1,2,4-triazole		lfnothias	341.07	spectra/specs_ms.pklbin1529	InChI=1S/C15H17Cl2N3O2/c1-2-3-12-7-21-15(22-12,8-20-10-18-9-19-20)13-5-4-11(16)6-14(13)17/h4-6,9-10,12H,2-3,7-8H2,1H3	N/A	Maxis HD qTOF	positive		342.077	lib-00020.mgf	Gold	1	0.882929	202.78	0.0693665	6	34	1	GNPS-COLLECTIONS-PESTICIDES-POSITIVE	Dorrestein/Touboul	342.077	n/a	1108.46	12	CCCC1COC(O1)(CN2C=NC=N2)C3=C(C=C(C=C3)Cl)Cl	0	342.008	specs_ms.pklbin	CCMSLIB00001059048	8049	UPDATE-SINGLE-ANNOTATED-GOLD		specs_ms.pklbin
1530	M+H	60207-90-1	1	Pesticide6_Propiconazole Isomer 1*_C15H17Cl2N3O2_1-{[2-(2,4-Dichlorophenyl)-4-propyl-1,3-dioxolan-2-yl]methyl}-1H-1,2,4-triazole		lfnothias	341.07	spectra/specs_ms.pklbin1530	InChI=1S/C15H17Cl2N3O2/c1-2-3-12-7-21-15(22-12,8-20-10-18-9-19-20)13-5-4-11(16)6-14(13)17/h4-6,9-10,12H,2-3,7-8H2,1H3	N/A	Maxis HD qTOF	positive		342.077	lib-00020.mgf	Gold	1	0.895287	190.112	0.065033	6	34	1	GNPS-COLLECTIONS-PESTICIDES-POSITIVE	Dorrestein/Touboul	342.077	n/a	1108.84	11	CCCC1COC(O1)(CN2C=NC=N2)C3=C(C=C(C=C3)Cl)Cl	0	342.012	specs_ms.pklbin	CCMSLIB00001059048	6971	UPDATE-SINGLE-ANNOTATED-GOLD		specs_ms.pklbin
1531	M+H	60207-90-1	1	Pesticide6_Propiconazole Isomer 1*_C15H17Cl2N3O2_1-{[2-(2,4-Dichlorophenyl)-4-propyl-1,3-dioxolan-2-yl]methyl}-1H-1,2,4-triazole		lfnothias	341.07	spectra/specs_ms.pklbin1531	InChI=1S/C15H17Cl2N3O2/c1-2-3-12-7-21-15(22-12,8-20-10-18-9-19-20)13-5-4-11(16)6-14(13)17/h4-6,9-10,12H,2-3,7-8H2,1H3	N/A	Maxis HD qTOF	positive		342.077	lib-00020.mgf	Gold	1	0.86645	206.706	0.0707092	6	34	1	GNPS-COLLECTIONS-PESTICIDES-POSITIVE	Dorrestein/Touboul	342.077	n/a	1109.02	12	CCCC1COC(O1)(CN2C=NC=N2)C3=C(C=C(C=C3)Cl)Cl	0	342.006	specs_ms.pklbin	CCMSLIB00001059048	7539	UPDATE-SINGLE-ANNOTATED-GOLD		specs_ms.pklbin
1532	M+H	60207-90-1	1	Pesticide6_Propiconazole Isomer 1*_C15H17Cl2N3O2_1-{[2-(2,4-Dichlorophenyl)-4-propyl-1,3-dioxolan-2-yl]methyl}-1H-1,2,4-triazole		lfnothias	341.07	spectra/specs_ms.pklbin1532	InChI=1S/C15H17Cl2N3O2/c1-2-3-12-7-21-15(22-12,8-20-10-18-9-19-20)13-5-4-11(16)6-14(13)17/h4-6,9-10,12H,2-3,7-8H2,1H3	N/A	Maxis HD qTOF	positive		342.077	lib-00020.mgf	Gold	1	0.88569	195.554	0.0668945	6	34	1	GNPS-COLLECTIONS-PESTICIDES-POSITIVE	Dorrestein/Touboul	342.077	n/a	1109.3	11	CCCC1COC(O1)(CN2C=NC=N2)C3=C(C=C(C=C3)Cl)Cl	0	342.01	specs_ms.pklbin	CCMSLIB00001059048	8322	UPDATE-SINGLE-ANNOTATED-GOLD		specs_ms.pklbin
1533	M+H	60207-90-1	1	Pesticide6_Propiconazole Isomer 1*_C15H17Cl2N3O2_1-{[2-(2,4-Dichlorophenyl)-4-propyl-1,3-dioxolan-2-yl]methyl}-1H-1,2,4-triazole		lfnothias	341.07	spectra/specs_ms.pklbin1533	InChI=1S/C15H17Cl2N3O2/c1-2-3-12-7-21-15(22-12,8-20-10-18-9-19-20)13-5-4-11(16)6-14(13)17/h4-6,9-10,12H,2-3,7-8H2,1H3	N/A	Maxis HD qTOF	positive		342.077	lib-00020.mgf	Gold	1	0.916175	173.251	0.0592651	6	34	1	GNPS-COLLECTIONS-PESTICIDES-POSITIVE	Dorrestein/Touboul	342.077	n/a	1109.48	13	CCCC1COC(O1)(CN2C=NC=N2)C3=C(C=C(C=C3)Cl)Cl	0	342.018	specs_ms.pklbin	CCMSLIB00001059048	9302	UPDATE-SINGLE-ANNOTATED-GOLD		specs_ms.pklbin
1534	M+H	60207-90-1	1	Pesticide6_Propiconazole Isomer 1*_C15H17Cl2N3O2_1-{[2-(2,4-Dichlorophenyl)-4-propyl-1,3-dioxolan-2-yl]methyl}-1H-1,2,4-triazole		lfnothias	341.07	spectra/specs_ms.pklbin1534	InChI=1S/C15H17Cl2N3O2/c1-2-3-12-7-21-15(22-12,8-20-10-18-9-19-20)13-5-4-11(16)6-14(13)17/h4-6,9-10,12H,2-3,7-8H2,1H3	N/A	Maxis HD qTOF	positive		342.077	lib-00020.mgf	Gold	1	0.863614	195.376	0.0668335	6	34	1	GNPS-COLLECTIONS-PESTICIDES-POSITIVE	Dorrestein/Touboul	342.077	n/a	1109.76	11	CCCC1COC(O1)(CN2C=NC=N2)C3=C(C=C(C=C3)Cl)Cl	0	342.01	specs_ms.pklbin	CCMSLIB00001059048	8636	UPDATE-SINGLE-ANNOTATED-GOLD		specs_ms.pklbin
1536	M+H	60207-90-1	1	Pesticide6_Propiconazole Isomer 1*_C15H17Cl2N3O2_1-{[2-(2,4-Dichlorophenyl)-4-propyl-1,3-dioxolan-2-yl]methyl}-1H-1,2,4-triazole		lfnothias	341.07	spectra/specs_ms.pklbin1536	InChI=1S/C15H17Cl2N3O2/c1-2-3-12-7-21-15(22-12,8-20-10-18-9-19-20)13-5-4-11(16)6-14(13)17/h4-6,9-10,12H,2-3,7-8H2,1H3	N/A	Maxis HD qTOF	positive		342.077	lib-00020.mgf	Gold	1	0.892494	209.025	0.0715027	6	34	1	GNPS-COLLECTIONS-PESTICIDES-POSITIVE	Dorrestein/Touboul	342.077	n/a	1110.02	12	CCCC1COC(O1)(CN2C=NC=N2)C3=C(C=C(C=C3)Cl)Cl	0	342.005	specs_ms.pklbin	CCMSLIB00001059048	10403	UPDATE-SINGLE-ANNOTATED-GOLD		specs_ms.pklbin
1537	M+H	60207-90-1	1	Pesticide6_Propiconazole Isomer 1*_C15H17Cl2N3O2_1-{[2-(2,4-Dichlorophenyl)-4-propyl-1,3-dioxolan-2-yl]methyl}-1H-1,2,4-triazole		lfnothias	341.07	spectra/specs_ms.pklbin1537	InChI=1S/C15H17Cl2N3O2/c1-2-3-12-7-21-15(22-12,8-20-10-18-9-19-20)13-5-4-11(16)6-14(13)17/h4-6,9-10,12H,2-3,7-8H2,1H3	N/A	Maxis HD qTOF	positive		342.077	lib-00020.mgf	Gold	1	0.910555	191.004	0.0653381	6	34	1	GNPS-COLLECTIONS-PESTICIDES-POSITIVE	Dorrestein/Touboul	342.077	n/a	1110.2	12	CCCC1COC(O1)(CN2C=NC=N2)C3=C(C=C(C=C3)Cl)Cl	0	342.012	specs_ms.pklbin	CCMSLIB00001059048	14369	UPDATE-SINGLE-ANNOTATED-GOLD		specs_ms.pklbin
1538	M+H	60207-90-1	1	Pesticide6_Propiconazole Isomer 1*_C15H17Cl2N3O2_1-{[2-(2,4-Dichlorophenyl)-4-propyl-1,3-dioxolan-2-yl]methyl}-1H-1,2,4-triazole		lfnothias	341.07	spectra/specs_ms.pklbin1538	InChI=1S/C15H17Cl2N3O2/c1-2-3-12-7-21-15(22-12,8-20-10-18-9-19-20)13-5-4-11(16)6-14(13)17/h4-6,9-10,12H,2-3,7-8H2,1H3	N/A	Maxis HD qTOF	positive		342.077	lib-00020.mgf	Gold	1	0.8788	187.079	0.0639954	6	34	1	GNPS-COLLECTIONS-PESTICIDES-POSITIVE	Dorrestein/Touboul	342.077	n/a	1110.38	12	CCCC1COC(O1)(CN2C=NC=N2)C3=C(C=C(C=C3)Cl)Cl	0	342.013	specs_ms.pklbin	CCMSLIB00001059048	10629	UPDATE-SINGLE-ANNOTATED-GOLD		specs_ms.pklbin
1539	M+H	60207-90-1	1	Pesticide6_Propiconazole Isomer 1*_C15H17Cl2N3O2_1-{[2-(2,4-Dichlorophenyl)-4-propyl-1,3-dioxolan-2-yl]methyl}-1H-1,2,4-triazole		lfnothias	341.07	spectra/specs_ms.pklbin1539	InChI=1S/C15H17Cl2N3O2/c1-2-3-12-7-21-15(22-12,8-20-10-18-9-19-20)13-5-4-11(16)6-14(13)17/h4-6,9-10,12H,2-3,7-8H2,1H3	N/A	Maxis HD qTOF	positive		342.077	lib-00020.mgf	Gold	1	0.924267	198.944	0.0680542	6	34	1	GNPS-COLLECTIONS-PESTICIDES-POSITIVE	Dorrestein/Touboul	342.077	n/a	1110.56	12	CCCC1COC(O1)(CN2C=NC=N2)C3=C(C=C(C=C3)Cl)Cl	0	342.009	specs_ms.pklbin	CCMSLIB00001059048	16322	UPDATE-SINGLE-ANNOTATED-GOLD		specs_ms.pklbin
1540	M+H	60207-90-1	1	Pesticide6_Propiconazole Isomer 1*_C15H17Cl2N3O2_1-{[2-(2,4-Dichlorophenyl)-4-propyl-1,3-dioxolan-2-yl]methyl}-1H-1,2,4-triazole		lfnothias	341.07	spectra/specs_ms.pklbin1540	InChI=1S/C15H17Cl2N3O2/c1-2-3-12-7-21-15(22-12,8-20-10-18-9-19-20)13-5-4-11(16)6-14(13)17/h4-6,9-10,12H,2-3,7-8H2,1H3	N/A	Maxis HD qTOF	positive		342.077	lib-00020.mgf	Gold	1	0.90352	197.695	0.067627	6	34	1	GNPS-COLLECTIONS-PESTICIDES-POSITIVE	Dorrestein/Touboul	342.077	n/a	1110.75	12	CCCC1COC(O1)(CN2C=NC=N2)C3=C(C=C(C=C3)Cl)Cl	0	342.009	specs_ms.pklbin	CCMSLIB00001059048	12988	UPDATE-SINGLE-ANNOTATED-GOLD		specs_ms.pklbin
1541	M+H	60207-90-1	1	Pesticide6_Propiconazole Isomer 1*_C15H17Cl2N3O2_1-{[2-(2,4-Dichlorophenyl)-4-propyl-1,3-dioxolan-2-yl]methyl}-1H-1,2,4-triazole		lfnothias	341.07	spectra/specs_ms.pklbin1541	InChI=1S/C15H17Cl2N3O2/c1-2-3-12-7-21-15(22-12,8-20-10-18-9-19-20)13-5-4-11(16)6-14(13)17/h4-6,9-10,12H,2-3,7-8H2,1H3	N/A	Maxis HD qTOF	positive		342.077	lib-00020.mgf	Gold	1	0.914521	195.376	0.0668335	6	34	1	GNPS-COLLECTIONS-PESTICIDES-POSITIVE	Dorrestein/Touboul	342.077	n/a	1110.93	12	CCCC1COC(O1)(CN2C=NC=N2)C3=C(C=C(C=C3)Cl)Cl	0	342.01	specs_ms.pklbin	CCMSLIB00001059048	13821	UPDATE-SINGLE-ANNOTATED-GOLD		specs_ms.pklbin
1542	M+H	60207-90-1	1	Pesticide6_Propiconazole Isomer 1*_C15H17Cl2N3O2_1-{[2-(2,4-Dichlorophenyl)-4-propyl-1,3-dioxolan-2-yl]methyl}-1H-1,2,4-triazole		lfnothias	341.07	spectra/specs_ms.pklbin1542	InChI=1S/C15H17Cl2N3O2/c1-2-3-12-7-21-15(22-12,8-20-10-18-9-19-20)13-5-4-11(16)6-14(13)17/h4-6,9-10,12H,2-3,7-8H2,1H3	N/A	Maxis HD qTOF	positive		342.077	lib-00020.mgf	Gold	1	0.917427	189.22	0.0647278	6	34	1	GNPS-COLLECTIONS-PESTICIDES-POSITIVE	Dorrestein/Touboul	342.077	n/a	1111.11	12	CCCC1COC(O1)(CN2C=NC=N2)C3=C(C=C(C=C3)Cl)Cl	0	342.012	specs_ms.pklbin	CCMSLIB00001059048	15092	UPDATE-SINGLE-ANNOTATED-GOLD		specs_ms.pklbin
1543	M+H	60207-90-1	1	Pesticide6_Propiconazole Isomer 1*_C15H17Cl2N3O2_1-{[2-(2,4-Dichlorophenyl)-4-propyl-1,3-dioxolan-2-yl]methyl}-1H-1,2,4-triazole		lfnothias	341.07	spectra/specs_ms.pklbin1543	InChI=1S/C15H17Cl2N3O2/c1-2-3-12-7-21-15(22-12,8-20-10-18-9-19-20)13-5-4-11(16)6-14(13)17/h4-6,9-10,12H,2-3,7-8H2,1H3	N/A	Maxis HD qTOF	positive		342.077	lib-00020.mgf	Gold	1	0.933448	196.535	0.0672302	6	34	1	GNPS-COLLECTIONS-PESTICIDES-POSITIVE	Dorrestein/Touboul	342.077	n/a	1111.29	14	CCCC1COC(O1)(CN2C=NC=N2)C3=C(C=C(C=C3)Cl)Cl	0	342.01	specs_ms.pklbin	CCMSLIB00001059048	20010	UPDATE-SINGLE-ANNOTATED-GOLD		specs_ms.pklbin
1545	M+H	60207-90-1	1	Pesticide6_Propiconazole Isomer 1*_C15H17Cl2N3O2_1-{[2-(2,4-Dichlorophenyl)-4-propyl-1,3-dioxolan-2-yl]methyl}-1H-1,2,4-triazole		lfnothias	341.07	spectra/specs_ms.pklbin1545	InChI=1S/C15H17Cl2N3O2/c1-2-3-12-7-21-15(22-12,8-20-10-18-9-19-20)13-5-4-11(16)6-14(13)17/h4-6,9-10,12H,2-3,7-8H2,1H3	N/A	Maxis HD qTOF	positive		342.077	lib-00020.mgf	Gold	1	0.894756	195.732	0.0669556	6	34	1	GNPS-COLLECTIONS-PESTICIDES-POSITIVE	Dorrestein/Touboul	342.077	n/a	1111.65	11	CCCC1COC(O1)(CN2C=NC=N2)C3=C(C=C(C=C3)Cl)Cl	0	342.01	specs_ms.pklbin	CCMSLIB00001059048	18726	UPDATE-SINGLE-ANNOTATED-GOLD		specs_ms.pklbin
1546	M+H	60207-90-1	1	Pesticide6_Propiconazole Isomer 1*_C15H17Cl2N3O2_1-{[2-(2,4-Dichlorophenyl)-4-propyl-1,3-dioxolan-2-yl]methyl}-1H-1,2,4-triazole		lfnothias	341.07	spectra/specs_ms.pklbin1546	InChI=1S/C15H17Cl2N3O2/c1-2-3-12-7-21-15(22-12,8-20-10-18-9-19-20)13-5-4-11(16)6-14(13)17/h4-6,9-10,12H,2-3,7-8H2,1H3	N/A	Maxis HD qTOF	positive		342.077	lib-00020.mgf	Gold	1	0.896438	198.676	0.0679626	6	34	1	GNPS-COLLECTIONS-PESTICIDES-POSITIVE	Dorrestein/Touboul	342.077	n/a	1111.92	15	CCCC1COC(O1)(CN2C=NC=N2)C3=C(C=C(C=C3)Cl)Cl	0	342.009	specs_ms.pklbin	CCMSLIB00001059048	18273	UPDATE-SINGLE-ANNOTATED-GOLD		specs_ms.pklbin
1547	M+H	60207-90-1	1	Pesticide6_Propiconazole Isomer 1*_C15H17Cl2N3O2_1-{[2-(2,4-Dichlorophenyl)-4-propyl-1,3-dioxolan-2-yl]methyl}-1H-1,2,4-triazole		lfnothias	341.07	spectra/specs_ms.pklbin1547	InChI=1S/C15H17Cl2N3O2/c1-2-3-12-7-21-15(22-12,8-20-10-18-9-19-20)13-5-4-11(16)6-14(13)17/h4-6,9-10,12H,2-3,7-8H2,1H3	N/A	Maxis HD qTOF	positive		342.077	lib-00020.mgf	Gold	1	0.908522	197.517	0.0675659	6	34	1	GNPS-COLLECTIONS-PESTICIDES-POSITIVE	Dorrestein/Touboul	342.077	n/a	1112.2	12	CCCC1COC(O1)(CN2C=NC=N2)C3=C(C=C(C=C3)Cl)Cl	0	342.009	specs_ms.pklbin	CCMSLIB00001059048	16871	UPDATE-SINGLE-ANNOTATED-GOLD		specs_ms.pklbin
1549	M+H	60207-90-1	1	Pesticide6_Propiconazole Isomer 1*_C15H17Cl2N3O2_1-{[2-(2,4-Dichlorophenyl)-4-propyl-1,3-dioxolan-2-yl]methyl}-1H-1,2,4-triazole		lfnothias	341.07	spectra/specs_ms.pklbin1549	InChI=1S/C15H17Cl2N3O2/c1-2-3-12-7-21-15(22-12,8-20-10-18-9-19-20)13-5-4-11(16)6-14(13)17/h4-6,9-10,12H,2-3,7-8H2,1H3	N/A	Maxis HD qTOF	positive		342.077	lib-00020.mgf	Gold	1	0.916132	226.6	0.0775146	6	34	1	GNPS-COLLECTIONS-PESTICIDES-POSITIVE	Dorrestein/Touboul	342.077	n/a	1112.56	12	CCCC1COC(O1)(CN2C=NC=N2)C3=C(C=C(C=C3)Cl)Cl	0	341.999	specs_ms.pklbin	CCMSLIB00001059048	21415	UPDATE-SINGLE-ANNOTATED-GOLD		specs_ms.pklbin
1550	M+H	60207-90-1	1	Pesticide6_Propiconazole Isomer 1*_C15H17Cl2N3O2_1-{[2-(2,4-Dichlorophenyl)-4-propyl-1,3-dioxolan-2-yl]methyl}-1H-1,2,4-triazole		lfnothias	341.07	spectra/specs_ms.pklbin1550	InChI=1S/C15H17Cl2N3O2/c1-2-3-12-7-21-15(22-12,8-20-10-18-9-19-20)13-5-4-11(16)6-14(13)17/h4-6,9-10,12H,2-3,7-8H2,1H3	N/A	Maxis HD qTOF	positive		342.077	lib-00020.mgf	Gold	1	0.904105	193.502	0.0661926	6	34	1	GNPS-COLLECTIONS-PESTICIDES-POSITIVE	Dorrestein/Touboul	342.077	n/a	1112.74	11	CCCC1COC(O1)(CN2C=NC=N2)C3=C(C=C(C=C3)Cl)Cl	0	342.011	specs_ms.pklbin	CCMSLIB00001059048	20873	UPDATE-SINGLE-ANNOTATED-GOLD		specs_ms.pklbin
1552	M+H	60207-90-1	1	Pesticide6_Propiconazole Isomer 1*_C15H17Cl2N3O2_1-{[2-(2,4-Dichlorophenyl)-4-propyl-1,3-dioxolan-2-yl]methyl}-1H-1,2,4-triazole		lfnothias	341.07	spectra/specs_ms.pklbin1552	InChI=1S/C15H17Cl2N3O2/c1-2-3-12-7-21-15(22-12,8-20-10-18-9-19-20)13-5-4-11(16)6-14(13)17/h4-6,9-10,12H,2-3,7-8H2,1H3	N/A	Maxis HD qTOF	positive		342.077	lib-00020.mgf	Gold	1	0.9124	198.498	0.0679016	6	34	1	GNPS-COLLECTIONS-PESTICIDES-POSITIVE	Dorrestein/Touboul	342.077	n/a	1113.29	12	CCCC1COC(O1)(CN2C=NC=N2)C3=C(C=C(C=C3)Cl)Cl	0	342.009	specs_ms.pklbin	CCMSLIB00001059048	22785	UPDATE-SINGLE-ANNOTATED-GOLD		specs_ms.pklbin
1553	M+H	60207-90-1	1	Pesticide6_Propiconazole Isomer 1*_C15H17Cl2N3O2_1-{[2-(2,4-Dichlorophenyl)-4-propyl-1,3-dioxolan-2-yl]methyl}-1H-1,2,4-triazole		lfnothias	341.07	spectra/specs_ms.pklbin1553	InChI=1S/C15H17Cl2N3O2/c1-2-3-12-7-21-15(22-12,8-20-10-18-9-19-20)13-5-4-11(16)6-14(13)17/h4-6,9-10,12H,2-3,7-8H2,1H3	N/A	Maxis HD qTOF	positive		342.077	lib-00020.mgf	Gold	1	0.902206	189.844	0.0649414	6	34	1	GNPS-COLLECTIONS-PESTICIDES-POSITIVE	Dorrestein/Touboul	342.077	n/a	1113.56	12	CCCC1COC(O1)(CN2C=NC=N2)C3=C(C=C(C=C3)Cl)Cl	0	342.012	specs_ms.pklbin	CCMSLIB00001059048	19606	UPDATE-SINGLE-ANNOTATED-GOLD		specs_ms.pklbin
1555	M+H	60207-90-1	1	Pesticide6_Propiconazole Isomer 1*_C15H17Cl2N3O2_1-{[2-(2,4-Dichlorophenyl)-4-propyl-1,3-dioxolan-2-yl]methyl}-1H-1,2,4-triazole		lfnothias	341.07	spectra/specs_ms.pklbin1555	InChI=1S/C15H17Cl2N3O2/c1-2-3-12-7-21-15(22-12,8-20-10-18-9-19-20)13-5-4-11(16)6-14(13)17/h4-6,9-10,12H,2-3,7-8H2,1H3	N/A	Maxis HD qTOF	positive		342.077	lib-00020.mgf	Gold	1	0.928303	205.189	0.0701904	6	34	1	GNPS-COLLECTIONS-PESTICIDES-POSITIVE	Dorrestein/Touboul	342.077	n/a	1114.21	13	CCCC1COC(O1)(CN2C=NC=N2)C3=C(C=C(C=C3)Cl)Cl	0	342.007	specs_ms.pklbin	CCMSLIB00001059048	15021	UPDATE-SINGLE-ANNOTATED-GOLD		specs_ms.pklbin
1556	M+H	60207-90-1	1	Pesticide6_Propiconazole Isomer 1*_C15H17Cl2N3O2_1-{[2-(2,4-Dichlorophenyl)-4-propyl-1,3-dioxolan-2-yl]methyl}-1H-1,2,4-triazole		lfnothias	341.07	spectra/specs_ms.pklbin1556	InChI=1S/C15H17Cl2N3O2/c1-2-3-12-7-21-15(22-12,8-20-10-18-9-19-20)13-5-4-11(16)6-14(13)17/h4-6,9-10,12H,2-3,7-8H2,1H3	N/A	Maxis HD qTOF	positive		342.077	lib-00020.mgf	Gold	1	0.92129	222.675	0.0761719	6	34	1	GNPS-COLLECTIONS-PESTICIDES-POSITIVE	Dorrestein/Touboul	342.077	n/a	1114.48	12	CCCC1COC(O1)(CN2C=NC=N2)C3=C(C=C(C=C3)Cl)Cl	0	342.001	specs_ms.pklbin	CCMSLIB00001059048	13494	UPDATE-SINGLE-ANNOTATED-GOLD		specs_ms.pklbin
1557	M+H	60207-90-1	1	Pesticide6_Propiconazole Isomer 1*_C15H17Cl2N3O2_1-{[2-(2,4-Dichlorophenyl)-4-propyl-1,3-dioxolan-2-yl]methyl}-1H-1,2,4-triazole		lfnothias	341.07	spectra/specs_ms.pklbin1557	InChI=1S/C15H17Cl2N3O2/c1-2-3-12-7-21-15(22-12,8-20-10-18-9-19-20)13-5-4-11(16)6-14(13)17/h4-6,9-10,12H,2-3,7-8H2,1H3	N/A	Maxis HD qTOF	positive		342.077	lib-00020.mgf	Gold	1	0.912482	166.738	0.0570374	6	34	1	GNPS-COLLECTIONS-PESTICIDES-POSITIVE	Dorrestein/Touboul	342.077	n/a	1115.7	12	CCCC1COC(O1)(CN2C=NC=N2)C3=C(C=C(C=C3)Cl)Cl	0	342.02	specs_ms.pklbin	CCMSLIB00001059048	8447	UPDATE-SINGLE-ANNOTATED-GOLD		specs_ms.pklbin
1558	M+H	60207-90-1	1	Pesticide6_Propiconazole Isomer 1*_C15H17Cl2N3O2_1-{[2-(2,4-Dichlorophenyl)-4-propyl-1,3-dioxolan-2-yl]methyl}-1H-1,2,4-triazole		lfnothias	341.07	spectra/specs_ms.pklbin1558	InChI=1S/C15H17Cl2N3O2/c1-2-3-12-7-21-15(22-12,8-20-10-18-9-19-20)13-5-4-11(16)6-14(13)17/h4-6,9-10,12H,2-3,7-8H2,1H3	N/A	Maxis HD qTOF	positive		342.077	lib-00020.mgf	Gold	1	0.877044	167.63	0.0573425	6	34	1	GNPS-COLLECTIONS-PESTICIDES-POSITIVE	Dorrestein/Touboul	342.077	n/a	1116.27	10	CCCC1COC(O1)(CN2C=NC=N2)C3=C(C=C(C=C3)Cl)Cl	0	342.02	specs_ms.pklbin	CCMSLIB00001059048	6520	UPDATE-SINGLE-ANNOTATED-GOLD		specs_ms.pklbin
1559	M+H	60207-90-1	1	Pesticide6_Propiconazole Isomer 1*_C15H17Cl2N3O2_1-{[2-(2,4-Dichlorophenyl)-4-propyl-1,3-dioxolan-2-yl]methyl}-1H-1,2,4-triazole		lfnothias	341.07	spectra/specs_ms.pklbin1559	InChI=1S/C15H17Cl2N3O2/c1-2-3-12-7-21-15(22-12,8-20-10-18-9-19-20)13-5-4-11(16)6-14(13)17/h4-6,9-10,12H,2-3,7-8H2,1H3	N/A	Maxis HD qTOF	positive		342.077	lib-00020.mgf	Gold	1	0.895363	194.305	0.0664673	6	34	1	GNPS-COLLECTIONS-PESTICIDES-POSITIVE	Dorrestein/Touboul	342.077	n/a	1120.06	11	CCCC1COC(O1)(CN2C=NC=N2)C3=C(C=C(C=C3)Cl)Cl	0	342.011	specs_ms.pklbin	CCMSLIB00001059048	3833	UPDATE-SINGLE-ANNOTATED-GOLD		specs_ms.pklbin
1560	M+H	60207-90-1	1	Pesticide6_Propiconazole Isomer 1*_C15H17Cl2N3O2_1-{[2-(2,4-Dichlorophenyl)-4-propyl-1,3-dioxolan-2-yl]methyl}-1H-1,2,4-triazole		lfnothias	341.07	spectra/specs_ms.pklbin1560	InChI=1S/C15H17Cl2N3O2/c1-2-3-12-7-21-15(22-12,8-20-10-18-9-19-20)13-5-4-11(16)6-14(13)17/h4-6,9-10,12H,2-3,7-8H2,1H3	N/A	Maxis HD qTOF	positive		342.077	lib-00020.mgf	Gold	1	0.862716	218.839	0.0748596	6	34	1	GNPS-COLLECTIONS-PESTICIDES-POSITIVE	Dorrestein/Touboul	342.077	n/a	1120.24	10	CCCC1COC(O1)(CN2C=NC=N2)C3=C(C=C(C=C3)Cl)Cl	0	342.002	specs_ms.pklbin	CCMSLIB00001059048	3476	UPDATE-SINGLE-ANNOTATED-GOLD		specs_ms.pklbin
1561	M+H	60207-90-1	1	Pesticide6_Propiconazole Isomer 1*_C15H17Cl2N3O2_1-{[2-(2,4-Dichlorophenyl)-4-propyl-1,3-dioxolan-2-yl]methyl}-1H-1,2,4-triazole		lfnothias	341.07	spectra/specs_ms.pklbin1561	InChI=1S/C15H17Cl2N3O2/c1-2-3-12-7-21-15(22-12,8-20-10-18-9-19-20)13-5-4-11(16)6-14(13)17/h4-6,9-10,12H,2-3,7-8H2,1H3	N/A	Maxis HD qTOF	positive		342.077	lib-00020.mgf	Gold	1	0.865829	201.71	0.0690002	6	34	1	GNPS-COLLECTIONS-PESTICIDES-POSITIVE	Dorrestein/Touboul	342.077	n/a	1120.52	11	CCCC1COC(O1)(CN2C=NC=N2)C3=C(C=C(C=C3)Cl)Cl	0	342.008	specs_ms.pklbin	CCMSLIB00001059048	4345	UPDATE-SINGLE-ANNOTATED-GOLD		specs_ms.pklbin
1562	M+H	60207-90-1	1	Pesticide6_Propiconazole Isomer 1*_C15H17Cl2N3O2_1-{[2-(2,4-Dichlorophenyl)-4-propyl-1,3-dioxolan-2-yl]methyl}-1H-1,2,4-triazole		lfnothias	341.07	spectra/specs_ms.pklbin1562	InChI=1S/C15H17Cl2N3O2/c1-2-3-12-7-21-15(22-12,8-20-10-18-9-19-20)13-5-4-11(16)6-14(13)17/h4-6,9-10,12H,2-3,7-8H2,1H3	N/A	Maxis HD qTOF	positive		342.077	lib-00020.mgf	Gold	1	0.905529	190.29	0.065094	6	34	1	GNPS-COLLECTIONS-PESTICIDES-POSITIVE	Dorrestein/Touboul	342.077	n/a	1120.7	11	CCCC1COC(O1)(CN2C=NC=N2)C3=C(C=C(C=C3)Cl)Cl	0	342.012	specs_ms.pklbin	CCMSLIB00001059048	4430	UPDATE-SINGLE-ANNOTATED-GOLD		specs_ms.pklbin
1565	M+H	60207-90-1	1	Pesticide6_Propiconazole Isomer 1*_C15H17Cl2N3O2_1-{[2-(2,4-Dichlorophenyl)-4-propyl-1,3-dioxolan-2-yl]methyl}-1H-1,2,4-triazole		lfnothias	341.07	spectra/specs_ms.pklbin1565	InChI=1S/C15H17Cl2N3O2/c1-2-3-12-7-21-15(22-12,8-20-10-18-9-19-20)13-5-4-11(16)6-14(13)17/h4-6,9-10,12H,2-3,7-8H2,1H3	N/A	Maxis HD qTOF	positive		342.077	lib-00020.mgf	Gold	1	0.907047	194.662	0.0665894	6	34	1	GNPS-COLLECTIONS-PESTICIDES-POSITIVE	Dorrestein/Touboul	342.077	n/a	1121.24	10	CCCC1COC(O1)(CN2C=NC=N2)C3=C(C=C(C=C3)Cl)Cl	0	342.01	specs_ms.pklbin	CCMSLIB00001059048	6327	UPDATE-SINGLE-ANNOTATED-GOLD		specs_ms.pklbin
1567	M+H	60207-90-1	1	Pesticide6_Propiconazole Isomer 1*_C15H17Cl2N3O2_1-{[2-(2,4-Dichlorophenyl)-4-propyl-1,3-dioxolan-2-yl]methyl}-1H-1,2,4-triazole		lfnothias	341.07	spectra/specs_ms.pklbin1567	InChI=1S/C15H17Cl2N3O2/c1-2-3-12-7-21-15(22-12,8-20-10-18-9-19-20)13-5-4-11(16)6-14(13)17/h4-6,9-10,12H,2-3,7-8H2,1H3	N/A	Maxis HD qTOF	positive		342.077	lib-00020.mgf	Gold	1	0.924477	198.409	0.0678711	6	34	1	GNPS-COLLECTIONS-PESTICIDES-POSITIVE	Dorrestein/Touboul	342.077	n/a	1121.6	13	CCCC1COC(O1)(CN2C=NC=N2)C3=C(C=C(C=C3)Cl)Cl	0	342.009	specs_ms.pklbin	CCMSLIB00001059048	8062	UPDATE-SINGLE-ANNOTATED-GOLD		specs_ms.pklbin
1568	M+H	60207-90-1	1	Pesticide6_Propiconazole Isomer 1*_C15H17Cl2N3O2_1-{[2-(2,4-Dichlorophenyl)-4-propyl-1,3-dioxolan-2-yl]methyl}-1H-1,2,4-triazole		lfnothias	341.07	spectra/specs_ms.pklbin1568	InChI=1S/C15H17Cl2N3O2/c1-2-3-12-7-21-15(22-12,8-20-10-18-9-19-20)13-5-4-11(16)6-14(13)17/h4-6,9-10,12H,2-3,7-8H2,1H3	N/A	Maxis HD qTOF	positive		342.077	lib-00020.mgf	Gold	1	0.907107	206.527	0.0706482	6	34	1	GNPS-COLLECTIONS-PESTICIDES-POSITIVE	Dorrestein/Touboul	342.077	n/a	1121.79	11	CCCC1COC(O1)(CN2C=NC=N2)C3=C(C=C(C=C3)Cl)Cl	0	342.006	specs_ms.pklbin	CCMSLIB00001059048	9288	UPDATE-SINGLE-ANNOTATED-GOLD		specs_ms.pklbin
1569	M+H	60207-90-1	1	Pesticide6_Propiconazole Isomer 1*_C15H17Cl2N3O2_1-{[2-(2,4-Dichlorophenyl)-4-propyl-1,3-dioxolan-2-yl]methyl}-1H-1,2,4-triazole		lfnothias	341.07	spectra/specs_ms.pklbin1569	InChI=1S/C15H17Cl2N3O2/c1-2-3-12-7-21-15(22-12,8-20-10-18-9-19-20)13-5-4-11(16)6-14(13)17/h4-6,9-10,12H,2-3,7-8H2,1H3	N/A	Maxis HD qTOF	positive		342.077	lib-00020.mgf	Gold	1	0.902078	190.29	0.065094	6	34	1	GNPS-COLLECTIONS-PESTICIDES-POSITIVE	Dorrestein/Touboul	342.077	n/a	1121.96	13	CCCC1COC(O1)(CN2C=NC=N2)C3=C(C=C(C=C3)Cl)Cl	0	342.012	specs_ms.pklbin	CCMSLIB00001059048	10593	UPDATE-SINGLE-ANNOTATED-GOLD		specs_ms.pklbin
1570	M+H	60207-90-1	1	Pesticide6_Propiconazole Isomer 1*_C15H17Cl2N3O2_1-{[2-(2,4-Dichlorophenyl)-4-propyl-1,3-dioxolan-2-yl]methyl}-1H-1,2,4-triazole		lfnothias	341.07	spectra/specs_ms.pklbin1570	InChI=1S/C15H17Cl2N3O2/c1-2-3-12-7-21-15(22-12,8-20-10-18-9-19-20)13-5-4-11(16)6-14(13)17/h4-6,9-10,12H,2-3,7-8H2,1H3	N/A	Maxis HD qTOF	positive		342.077	lib-00020.mgf	Gold	1	0.893005	198.23	0.0678101	6	34	1	GNPS-COLLECTIONS-PESTICIDES-POSITIVE	Dorrestein/Touboul	342.077	n/a	1122.14	13	CCCC1COC(O1)(CN2C=NC=N2)C3=C(C=C(C=C3)Cl)Cl	0	342.009	specs_ms.pklbin	CCMSLIB00001059048	9924	UPDATE-SINGLE-ANNOTATED-GOLD		specs_ms.pklbin
1571	M+H	60207-90-1	1	Pesticide6_Propiconazole Isomer 1*_C15H17Cl2N3O2_1-{[2-(2,4-Dichlorophenyl)-4-propyl-1,3-dioxolan-2-yl]methyl}-1H-1,2,4-triazole		lfnothias	341.07	spectra/specs_ms.pklbin1571	InChI=1S/C15H17Cl2N3O2/c1-2-3-12-7-21-15(22-12,8-20-10-18-9-19-20)13-5-4-11(16)6-14(13)17/h4-6,9-10,12H,2-3,7-8H2,1H3	N/A	Maxis HD qTOF	positive		342.077	lib-00020.mgf	Gold	1	0.867137	191.093	0.0653687	6	34	1	GNPS-COLLECTIONS-PESTICIDES-POSITIVE	Dorrestein/Touboul	342.077	n/a	1122.33	11	CCCC1COC(O1)(CN2C=NC=N2)C3=C(C=C(C=C3)Cl)Cl	0	342.012	specs_ms.pklbin	CCMSLIB00001059048	11696	UPDATE-SINGLE-ANNOTATED-GOLD		specs_ms.pklbin
1572	M+H	60207-90-1	1	Pesticide6_Propiconazole Isomer 1*_C15H17Cl2N3O2_1-{[2-(2,4-Dichlorophenyl)-4-propyl-1,3-dioxolan-2-yl]methyl}-1H-1,2,4-triazole		lfnothias	341.07	spectra/specs_ms.pklbin1572	InChI=1S/C15H17Cl2N3O2/c1-2-3-12-7-21-15(22-12,8-20-10-18-9-19-20)13-5-4-11(16)6-14(13)17/h4-6,9-10,12H,2-3,7-8H2,1H3	N/A	Maxis HD qTOF	positive		342.077	lib-00020.mgf	Gold	1	0.89431	190.112	0.065033	6	34	1	GNPS-COLLECTIONS-PESTICIDES-POSITIVE	Dorrestein/Touboul	342.077	n/a	1122.51	13	CCCC1COC(O1)(CN2C=NC=N2)C3=C(C=C(C=C3)Cl)Cl	0	342.012	specs_ms.pklbin	CCMSLIB00001059048	10654	UPDATE-SINGLE-ANNOTATED-GOLD		specs_ms.pklbin
1573	M+H	60207-90-1	1	Pesticide6_Propiconazole Isomer 1*_C15H17Cl2N3O2_1-{[2-(2,4-Dichlorophenyl)-4-propyl-1,3-dioxolan-2-yl]methyl}-1H-1,2,4-triazole		lfnothias	341.07	spectra/specs_ms.pklbin1573	InChI=1S/C15H17Cl2N3O2/c1-2-3-12-7-21-15(22-12,8-20-10-18-9-19-20)13-5-4-11(16)6-14(13)17/h4-6,9-10,12H,2-3,7-8H2,1H3	N/A	Maxis HD qTOF	positive		342.077	lib-00020.mgf	Gold	1	0.895208	198.944	0.0680542	6	34	1	GNPS-COLLECTIONS-PESTICIDES-POSITIVE	Dorrestein/Touboul	342.077	n/a	1122.7	14	CCCC1COC(O1)(CN2C=NC=N2)C3=C(C=C(C=C3)Cl)Cl	0	342.009	specs_ms.pklbin	CCMSLIB00001059048	10758	UPDATE-SINGLE-ANNOTATED-GOLD		specs_ms.pklbin
1574	M+H	60207-90-1	1	Pesticide6_Propiconazole Isomer 1*_C15H17Cl2N3O2_1-{[2-(2,4-Dichlorophenyl)-4-propyl-1,3-dioxolan-2-yl]methyl}-1H-1,2,4-triazole		lfnothias	341.07	spectra/specs_ms.pklbin1574	InChI=1S/C15H17Cl2N3O2/c1-2-3-12-7-21-15(22-12,8-20-10-18-9-19-20)13-5-4-11(16)6-14(13)17/h4-6,9-10,12H,2-3,7-8H2,1H3	N/A	Maxis HD qTOF	positive		342.077	lib-00020.mgf	Gold	1	0.899151	197.695	0.067627	6	34	1	GNPS-COLLECTIONS-PESTICIDES-POSITIVE	Dorrestein/Touboul	342.077	n/a	1122.88	11	CCCC1COC(O1)(CN2C=NC=N2)C3=C(C=C(C=C3)Cl)Cl	0	342.009	specs_ms.pklbin	CCMSLIB00001059048	11874	UPDATE-SINGLE-ANNOTATED-GOLD		specs_ms.pklbin
1575	M+H	60207-90-1	1	Pesticide6_Propiconazole Isomer 1*_C15H17Cl2N3O2_1-{[2-(2,4-Dichlorophenyl)-4-propyl-1,3-dioxolan-2-yl]methyl}-1H-1,2,4-triazole		lfnothias	341.07	spectra/specs_ms.pklbin1575	InChI=1S/C15H17Cl2N3O2/c1-2-3-12-7-21-15(22-12,8-20-10-18-9-19-20)13-5-4-11(16)6-14(13)17/h4-6,9-10,12H,2-3,7-8H2,1H3	N/A	Maxis HD qTOF	positive		342.077	lib-00020.mgf	Gold	1	0.886677	202.602	0.0693054	6	34	1	GNPS-COLLECTIONS-PESTICIDES-POSITIVE	Dorrestein/Touboul	342.077	n/a	1123.05	10	CCCC1COC(O1)(CN2C=NC=N2)C3=C(C=C(C=C3)Cl)Cl	0	342.008	specs_ms.pklbin	CCMSLIB00001059048	13160	UPDATE-SINGLE-ANNOTATED-GOLD		specs_ms.pklbin
1576	M+H	60207-90-1	1	Pesticide6_Propiconazole Isomer 1*_C15H17Cl2N3O2_1-{[2-(2,4-Dichlorophenyl)-4-propyl-1,3-dioxolan-2-yl]methyl}-1H-1,2,4-triazole		lfnothias	341.07	spectra/specs_ms.pklbin1576	InChI=1S/C15H17Cl2N3O2/c1-2-3-12-7-21-15(22-12,8-20-10-18-9-19-20)13-5-4-11(16)6-14(13)17/h4-6,9-10,12H,2-3,7-8H2,1H3	N/A	Maxis HD qTOF	positive		342.077	lib-00020.mgf	Gold	1	0.854183	205.1	0.0701599	6	34	1	GNPS-COLLECTIONS-PESTICIDES-POSITIVE	Dorrestein/Touboul	342.077	n/a	1123.23	9	CCCC1COC(O1)(CN2C=NC=N2)C3=C(C=C(C=C3)Cl)Cl	0	342.007	specs_ms.pklbin	CCMSLIB00001059048	15365	UPDATE-SINGLE-ANNOTATED-GOLD		specs_ms.pklbin
1577	M+H	60207-90-1	1	Pesticide6_Propiconazole Isomer 1*_C15H17Cl2N3O2_1-{[2-(2,4-Dichlorophenyl)-4-propyl-1,3-dioxolan-2-yl]methyl}-1H-1,2,4-triazole		lfnothias	341.07	spectra/specs_ms.pklbin1577	InChI=1S/C15H17Cl2N3O2/c1-2-3-12-7-21-15(22-12,8-20-10-18-9-19-20)13-5-4-11(16)6-14(13)17/h4-6,9-10,12H,2-3,7-8H2,1H3	N/A	Maxis HD qTOF	positive		342.077	lib-00020.mgf	Gold	1	0.879032	199.39	0.0682068	6	34	1	GNPS-COLLECTIONS-PESTICIDES-POSITIVE	Dorrestein/Touboul	342.077	n/a	1123.41	11	CCCC1COC(O1)(CN2C=NC=N2)C3=C(C=C(C=C3)Cl)Cl	0	342.009	specs_ms.pklbin	CCMSLIB00001059048	15832	UPDATE-SINGLE-ANNOTATED-GOLD		specs_ms.pklbin
1578	M+H	60207-90-1	1	Pesticide6_Propiconazole Isomer 1*_C15H17Cl2N3O2_1-{[2-(2,4-Dichlorophenyl)-4-propyl-1,3-dioxolan-2-yl]methyl}-1H-1,2,4-triazole		lfnothias	341.07	spectra/specs_ms.pklbin1578	InChI=1S/C15H17Cl2N3O2/c1-2-3-12-7-21-15(22-12,8-20-10-18-9-19-20)13-5-4-11(16)6-14(13)17/h4-6,9-10,12H,2-3,7-8H2,1H3	N/A	Maxis HD qTOF	positive		342.077	lib-00020.mgf	Gold	1	0.902979	202.067	0.0691223	6	34	1	GNPS-COLLECTIONS-PESTICIDES-POSITIVE	Dorrestein/Touboul	342.077	n/a	1123.69	13	CCCC1COC(O1)(CN2C=NC=N2)C3=C(C=C(C=C3)Cl)Cl	0	342.008	specs_ms.pklbin	CCMSLIB00001059048	15865	UPDATE-SINGLE-ANNOTATED-GOLD		specs_ms.pklbin
1580	M+H	60207-90-1	1	Pesticide6_Propiconazole Isomer 1*_C15H17Cl2N3O2_1-{[2-(2,4-Dichlorophenyl)-4-propyl-1,3-dioxolan-2-yl]methyl}-1H-1,2,4-triazole		lfnothias	341.07	spectra/specs_ms.pklbin1580	InChI=1S/C15H17Cl2N3O2/c1-2-3-12-7-21-15(22-12,8-20-10-18-9-19-20)13-5-4-11(16)6-14(13)17/h4-6,9-10,12H,2-3,7-8H2,1H3	N/A	Maxis HD qTOF	positive		342.077	lib-00020.mgf	Gold	1	0.913739	192.432	0.0658264	6	34	1	GNPS-COLLECTIONS-PESTICIDES-POSITIVE	Dorrestein/Touboul	342.077	n/a	1124.06	13	CCCC1COC(O1)(CN2C=NC=N2)C3=C(C=C(C=C3)Cl)Cl	0	342.011	specs_ms.pklbin	CCMSLIB00001059048	13599	UPDATE-SINGLE-ANNOTATED-GOLD		specs_ms.pklbin
1581	M+H	60207-90-1	1	Pesticide6_Propiconazole Isomer 1*_C15H17Cl2N3O2_1-{[2-(2,4-Dichlorophenyl)-4-propyl-1,3-dioxolan-2-yl]methyl}-1H-1,2,4-triazole		lfnothias	341.07	spectra/specs_ms.pklbin1581	InChI=1S/C15H17Cl2N3O2/c1-2-3-12-7-21-15(22-12,8-20-10-18-9-19-20)13-5-4-11(16)6-14(13)17/h4-6,9-10,12H,2-3,7-8H2,1H3	N/A	Maxis HD qTOF	positive		342.077	lib-00020.mgf	Gold	1	0.860846	184.046	0.0629578	6	34	1	GNPS-COLLECTIONS-PESTICIDES-POSITIVE	Dorrestein/Touboul	342.077	n/a	1124.52	10	CCCC1COC(O1)(CN2C=NC=N2)C3=C(C=C(C=C3)Cl)Cl	0	342.014	specs_ms.pklbin	CCMSLIB00001059048	12811	UPDATE-SINGLE-ANNOTATED-GOLD		specs_ms.pklbin
1582	M+H	60207-90-1	1	Pesticide6_Propiconazole Isomer 1*_C15H17Cl2N3O2_1-{[2-(2,4-Dichlorophenyl)-4-propyl-1,3-dioxolan-2-yl]methyl}-1H-1,2,4-triazole		lfnothias	341.07	spectra/specs_ms.pklbin1582	InChI=1S/C15H17Cl2N3O2/c1-2-3-12-7-21-15(22-12,8-20-10-18-9-19-20)13-5-4-11(16)6-14(13)17/h4-6,9-10,12H,2-3,7-8H2,1H3	N/A	Maxis HD qTOF	positive		342.077	lib-00020.mgf	Gold	1	0.860482	243.907	0.0834351	6	34	1	GNPS-COLLECTIONS-PESTICIDES-POSITIVE	Dorrestein/Touboul	342.077	n/a	1125.17	10	CCCC1COC(O1)(CN2C=NC=N2)C3=C(C=C(C=C3)Cl)Cl	0	341.994	specs_ms.pklbin	CCMSLIB00001059048	12090	UPDATE-SINGLE-ANNOTATED-GOLD		specs_ms.pklbin
1584	M+H	60207-90-1	1	Pesticide6_Propiconazole Isomer 1*_C15H17Cl2N3O2_1-{[2-(2,4-Dichlorophenyl)-4-propyl-1,3-dioxolan-2-yl]methyl}-1H-1,2,4-triazole		lfnothias	341.07	spectra/specs_ms.pklbin1584	InChI=1S/C15H17Cl2N3O2/c1-2-3-12-7-21-15(22-12,8-20-10-18-9-19-20)13-5-4-11(16)6-14(13)17/h4-6,9-10,12H,2-3,7-8H2,1H3	N/A	Maxis HD qTOF	positive		342.077	lib-00020.mgf	Gold	1	0.89816	164.508	0.0562744	6	34	1	GNPS-COLLECTIONS-PESTICIDES-POSITIVE	Dorrestein/Touboul	342.077	n/a	1125.92	14	CCCC1COC(O1)(CN2C=NC=N2)C3=C(C=C(C=C3)Cl)Cl	0	342.021	specs_ms.pklbin	CCMSLIB00001059048	8606	UPDATE-SINGLE-ANNOTATED-GOLD		specs_ms.pklbin
1599	M+H-H2O	473154	1	Spectral Match to .beta.-Eudesmol from NIST14	Isolated	Data deposited by kduncan	0	spectra/specs_ms.pklbin1599	N/A	N/A	IT/ion trap	Positive	ESI	205.195	lib-00031.mgf	Bronze	3	0.852938	224.054	0.0459747	0	0	1	GNPS-NIST14-MATCHES	Data from Dr. Katherine R. Duncan	205.195	N/A	1151.95	6	N/A	0	205.149	specs_ms.pklbin	CCMSLIB00003136823	1666	UPDATE-SINGLE-ANNOTATED-BRONZE		specs_ms.pklbin
1600	205.2	150314344	1	Spectral Match to N-(8Z,11Z,14Z-Eicosatrienoyl)ethanolamine from NIST14	Isolated	Data deposited by mjmeehan	0	spectra/specs_ms.pklbin1600	N/A	N/A	IT/ion trap	Positive	ESI	205.195	lib-00031.mgf	Bronze	3	0.776799	219.072	0.0449524	4	28	1	GNPS-NIST14-MATCHES	Data from Jessica Metcalf	205.195	N/A	1157.74	6	N/A	0	205.15	specs_ms.pklbin	CCMSLIB00003138680	1420	UPDATE-SINGLE-ANNOTATED-BRONZE		specs_ms.pklbin
1603	M+H-H2O	473154	1	Spectral Match to .beta.-Eudesmol from NIST14	Isolated	Data deposited by kduncan	0	spectra/specs_ms.pklbin1603	N/A	N/A	IT/ion trap	Positive	ESI	205.195	lib-00031.mgf	Bronze	3	0.860617	193.119	0.0396271	0	0	1	GNPS-NIST14-MATCHES	Data from Dr. Katherine R. Duncan	205.195	N/A	1158.74	6	N/A	0	205.155	specs_ms.pklbin	CCMSLIB00003136823	2199	UPDATE-SINGLE-ANNOTATED-BRONZE		specs_ms.pklbin
1607	205.2	150314344	1	Spectral Match to N-(8Z,11Z,14Z-Eicosatrienoyl)ethanolamine from NIST14	Isolated	Data deposited by mjmeehan	0	spectra/specs_ms.pklbin1607	N/A	N/A	IT/ion trap	Positive	ESI	205.195	lib-00031.mgf	Bronze	3	0.731593	212.899	0.0436859	4	28	1	GNPS-NIST14-MATCHES	Data from Jessica Metcalf	205.195	N/A	1159.85	6	N/A	0	205.151	specs_ms.pklbin	CCMSLIB00003138680	3410	UPDATE-SINGLE-ANNOTATED-BRONZE		specs_ms.pklbin
1609	205.2	150314344	1	Spectral Match to N-(8Z,11Z,14Z-Eicosatrienoyl)ethanolamine from NIST14	Isolated	Data deposited by mjmeehan	0	spectra/specs_ms.pklbin1609	N/A	N/A	IT/ion trap	Positive	ESI	205.195	lib-00031.mgf	Bronze	3	0.729725	215.651	0.0442505	4	28	1	GNPS-NIST14-MATCHES	Data from Jessica Metcalf	205.195	N/A	1160.49	6	N/A	0	205.151	specs_ms.pklbin	CCMSLIB00003138680	4344	UPDATE-SINGLE-ANNOTATED-BRONZE		specs_ms.pklbin
1610	205.2	150314344	1	Spectral Match to N-(8Z,11Z,14Z-Eicosatrienoyl)ethanolamine from NIST14	Isolated	Data deposited by mjmeehan	0	spectra/specs_ms.pklbin1610	N/A	N/A	IT/ion trap	Positive	ESI	205.195	lib-00031.mgf	Bronze	3	0.743493	184.196	0.037796	4	28	1	GNPS-NIST14-MATCHES	Data from Jessica Metcalf	205.195	N/A	1160.67	6	N/A	0	205.157	specs_ms.pklbin	CCMSLIB00003138680	4460	UPDATE-SINGLE-ANNOTATED-BRONZE		specs_ms.pklbin
1611	M+H-H2O	473154	1	Spectral Match to .beta.-Eudesmol from NIST14	Isolated	Data deposited by kduncan	0	spectra/specs_ms.pklbin1611	N/A	N/A	IT/ion trap	Positive	ESI	205.195	lib-00031.mgf	Bronze	3	0.887719	210.371	0.0431671	0	0	1	GNPS-NIST14-MATCHES	Data from Dr. Katherine R. Duncan	205.195	N/A	1161.14	6	N/A	0	205.152	specs_ms.pklbin	CCMSLIB00003136823	3667	UPDATE-SINGLE-ANNOTATED-BRONZE		specs_ms.pklbin
1612	205.2	150314344	1	Spectral Match to N-(8Z,11Z,14Z-Eicosatrienoyl)ethanolamine from NIST14	Isolated	Data deposited by mjmeehan	0	spectra/specs_ms.pklbin1612	N/A	N/A	IT/ion trap	Positive	ESI	205.195	lib-00031.mgf	Bronze	3	0.7559	226.657	0.0465088	4	28	1	GNPS-NIST14-MATCHES	Data from Jessica Metcalf	205.195	N/A	1161.69	6	N/A	0	205.148	specs_ms.pklbin	CCMSLIB00003138680	3368	UPDATE-SINGLE-ANNOTATED-BRONZE		specs_ms.pklbin
1614	221.2	141242	1	Spectral Match to Ricinoleic acid methyl ester from NIST14	Isolated	Data deposited by daniel	0	spectra/specs_ms.pklbin1614	N/A	N/A	IT/ion trap	Positive	ESI	221.19	lib-00031.mgf	Bronze	3	0.716067	534.565	0.11824	18	702	1	GNPS-NIST14-MATCHES	Data from Lihini Aluwihare	221.19	N/A	1164.34	7	N/A	0	221.072	specs_ms.pklbin	CCMSLIB00003135612	1002	UPDATE-SINGLE-ANNOTATED-BRONZE		specs_ms.pklbin
1635	M+H-H2O	N/A	1	Spectral Match to 9(10)-EpOME from NIST14	Isolated	Data deposited by mjmeehan	0	spectra/specs_ms.pklbin1635	N/A	N/A	HCD	Positive	ESI	279.231	lib-00031.mgf	Bronze	3	0.753359	210.168	0.0586853	139	15387	1	GNPS-NIST14-MATCHES	Data from Gabriel Haddad	279.231	N/A	1194.61	7	N/A	0	279.172	specs_ms.pklbin	CCMSLIB00003134812	1490	UPDATE-SINGLE-ANNOTATED-BRONZE		specs_ms.pklbin
1638	M+H-H2O	N/A	1	Spectral Match to 9(10)-EpOME from NIST14	Isolated	Data deposited by mjmeehan	0	spectra/specs_ms.pklbin1638	N/A	N/A	HCD	Positive	ESI	279.231	lib-00031.mgf	Bronze	3	0.791161	195.632	0.0546265	139	15387	1	GNPS-NIST14-MATCHES	Data from Gabriel Haddad	279.231	N/A	1196.98	7	N/A	0	279.176	specs_ms.pklbin	CCMSLIB00003134812	2797	UPDATE-SINGLE-ANNOTATED-BRONZE		specs_ms.pklbin
1639	M+H-H2O	N/A	1	Spectral Match to 9(10)-EpOME from NIST14	Isolated	Data deposited by mjmeehan	0	spectra/specs_ms.pklbin1639	N/A	N/A	HCD	Positive	ESI	279.231	lib-00031.mgf	Bronze	3	0.757724	194.43	0.0542908	139	15387	1	GNPS-NIST14-MATCHES	Data from Gabriel Haddad	279.231	N/A	1197.26	6	N/A	0	279.177	specs_ms.pklbin	CCMSLIB00003134812	2216	UPDATE-SINGLE-ANNOTATED-BRONZE		specs_ms.pklbin
1696	M+H	84742	1	Spectral Match to Dibutyl phthalate from NIST14	Isolated	Data deposited by marjo	0	spectra/specs_ms.pklbin1696	N/A	N/A	QqQ	Positive	ESI	279.159	lib-00031.mgf	Bronze	3	0.85255	221.044	0.0617065	173	12933	1	GNPS-NIST14-MATCHES	Data from Maria Maansson	279.159	N/A	1287.9	6	N/A	0	279.097	specs_ms.pklbin	CCMSLIB00003139345	5531	UPDATE-SINGLE-ANNOTATED-BRONZE		specs_ms.pklbin
1701	M+H	84742	1	Spectral Match to Dibutyl phthalate from NIST14	Isolated	Data deposited by marjo	0	spectra/specs_ms.pklbin1701	N/A	N/A	QqQ	Positive	ESI	279.16	lib-00031.mgf	Bronze	3	0.912626	194.479	0.0542908	173	12933	1	GNPS-NIST14-MATCHES	Data from Maria Maansson	279.16	N/A	1290.02	6	N/A	0	279.106	specs_ms.pklbin	CCMSLIB00003136712	7053	UPDATE-SINGLE-ANNOTATED-BRONZE		specs_ms.pklbin
1704	M+H	84742	1	Spectral Match to Dibutyl phthalate from NIST14	Isolated	Data deposited by marjo	0	spectra/specs_ms.pklbin1704	N/A	N/A	QqQ	Positive	ESI	279.16	lib-00031.mgf	Bronze	3	0.857221	227.493	0.0635071	173	12933	1	GNPS-NIST14-MATCHES	Data from Maria Maansson	279.16	N/A	1290.46	6	N/A	0	279.096	specs_ms.pklbin	CCMSLIB00003135996	6333	UPDATE-SINGLE-ANNOTATED-BRONZE		specs_ms.pklbin
1706	M+H	84742	1	Spectral Match to Dibutyl phthalate from NIST14	Isolated	Data deposited by marjo	0	spectra/specs_ms.pklbin1706	N/A	N/A	QqQ	Positive	ESI	279.16	lib-00031.mgf	Bronze	3	0.880816	219.404	0.0612488	173	12933	1	GNPS-NIST14-MATCHES	Data from Maria Maansson	279.16	N/A	1291.11	6	N/A	0	279.099	specs_ms.pklbin	CCMSLIB00003135996	6736	UPDATE-SINGLE-ANNOTATED-BRONZE		specs_ms.pklbin
1708	M+H	84742	1	Spectral Match to Dibutyl phthalate from NIST14	Isolated	Data deposited by daniel	0	spectra/specs_ms.pklbin1708	N/A	N/A	QqQ	Positive	ESI	279.159	lib-00031.mgf	Bronze	3	0.92211	196.666	0.0549011	173	12933	1	GNPS-NIST14-MATCHES	Data from Pieter Dorrestein	279.159	N/A	1291.56	6	N/A	0	279.104	specs_ms.pklbin	CCMSLIB00003137108	8180	UPDATE-SINGLE-ANNOTATED-BRONZE		specs_ms.pklbin
1716	M+H	84742	1	Spectral Match to Dibutyl phthalate from NIST14	Isolated	Data deposited by marjo	0	spectra/specs_ms.pklbin1716	N/A	N/A	QqQ	Positive	ESI	279.16	lib-00031.mgf	Bronze	3	0.899433	209.893	0.0585938	173	12933	1	GNPS-NIST14-MATCHES	Data from Maria Maansson	279.16	N/A	1299.92	6	N/A	0	279.101	specs_ms.pklbin	CCMSLIB00003135996	8787	UPDATE-SINGLE-ANNOTATED-BRONZE		specs_ms.pklbin
1719	M+H	84742	1	Spectral Match to Dibutyl phthalate from NIST14	Isolated	Data deposited by marjo	0	spectra/specs_ms.pklbin1719	N/A	N/A	QqQ	Positive	ESI	279.16	lib-00031.mgf	Bronze	3	0.91531	204.536	0.0570984	173	12933	1	GNPS-NIST14-MATCHES	Data from Maria Maansson	279.16	N/A	1300.36	6	N/A	0	279.103	specs_ms.pklbin	CCMSLIB00003136712	11961	UPDATE-SINGLE-ANNOTATED-BRONZE		specs_ms.pklbin
1721	M+H	84742	1	Spectral Match to Dibutyl phthalate from NIST14	Isolated	Data deposited by marjo	0	spectra/specs_ms.pklbin1721	N/A	N/A	QqQ	Positive	ESI	279.16	lib-00031.mgf	Bronze	3	0.916875	204.099	0.0569763	173	12933	1	GNPS-NIST14-MATCHES	Data from Maria Maansson	279.16	N/A	1300.63	7	N/A	0	279.103	specs_ms.pklbin	CCMSLIB00003136712	8882	UPDATE-SINGLE-ANNOTATED-BRONZE		specs_ms.pklbin
1729	M+H	84742	1	Spectral Match to Dibutyl phthalate from NIST14	Isolated	Data deposited by marjo	0	spectra/specs_ms.pklbin1729	N/A	N/A	QqQ	Positive	ESI	279.16	lib-00031.mgf	Bronze	3	0.905977	201.366	0.0562134	173	12933	1	GNPS-NIST14-MATCHES	Data from Maria Maansson	279.16	N/A	1301.69	6	N/A	0	279.104	specs_ms.pklbin	CCMSLIB00003135996	17964	UPDATE-SINGLE-ANNOTATED-BRONZE		specs_ms.pklbin
1735	M+H	84742	1	Spectral Match to Dibutyl phthalate from NIST14	Isolated	Data deposited by marjo	0	spectra/specs_ms.pklbin1735	N/A	N/A	QqQ	Positive	ESI	279.16	lib-00031.mgf	Bronze	3	0.911501	207.379	0.0578918	173	12933	1	GNPS-NIST14-MATCHES	Data from Maria Maansson	279.16	N/A	1302.49	6	N/A	0	279.102	specs_ms.pklbin	CCMSLIB00003136712	17260	UPDATE-SINGLE-ANNOTATED-BRONZE		specs_ms.pklbin
1743	M+H	84742	1	Spectral Match to Dibutyl phthalate from NIST14	Isolated	Data deposited by marjo	0	spectra/specs_ms.pklbin1743	N/A	N/A	QqQ	Positive	ESI	279.16	lib-00031.mgf	Bronze	3	0.908533	205.083	0.057251	173	12933	1	GNPS-NIST14-MATCHES	Data from Maria Maansson	279.16	N/A	1304.6	6	N/A	0	279.103	specs_ms.pklbin	CCMSLIB00003136712	12890	UPDATE-SINGLE-ANNOTATED-BRONZE		specs_ms.pklbin
1763	M+H	112845	1	Spectral Match to 13-Docosenamide, (Z)- from NIST14	Isolated	Data deposited by aaksenov	0	spectra/specs_ms.pklbin1763	N/A	N/A	HCD	Positive	ESI	338.341	lib-00031.mgf	Bronze	3	0.730655	186.619	0.0631409	345	29203	1	GNPS-NIST14-MATCHES	Data from P. Dorrestein R. Knight	338.341	N/A	1394.51	13	N/A	0	338.278	specs_ms.pklbin	CCMSLIB00003139543	1077	UPDATE-SINGLE-ANNOTATED-BRONZE		specs_ms.pklbin
1767	M+H	702638844	1	Spectral Match to N-Cyclohexanecarbonylpentadecylamine from NIST14	Isolated	Data deposited by daniel	0	spectra/specs_ms.pklbin1767	N/A	N/A	HCD	Positive	ESI	338.341	lib-00031.mgf	Bronze	3	0.701507	200.6	0.0678711	68	5682	1	GNPS-NIST14-MATCHES	Data from James McKerrow	338.341	N/A	1406.02	8	N/A	0	338.273	specs_ms.pklbin	CCMSLIB00003136680	1558	UPDATE-SINGLE-ANNOTATED-BRONZE		specs_ms.pklbin
1773	M+H	112845	1	Spectral Match to 13-Docosenamide, (Z)- from NIST14	Isolated	Data deposited by rsilva	0	spectra/specs_ms.pklbin1773	N/A	N/A	QqQ	Positive	ESI	338.341	lib-00031.mgf	Bronze	3	0.787209	189.505	0.0641174	345	29203	1	GNPS-NIST14-MATCHES	Data from Rob Knight	338.341	N/A	1412.53	10	N/A	0	338.277	specs_ms.pklbin	CCMSLIB00003136541	2023	UPDATE-SINGLE-ANNOTATED-BRONZE		specs_ms.pklbin
1777	M+H	112845	1	Spectral Match to 13-Docosenamide, (Z)- from NIST14	Isolated	Data deposited by aaksenov	0	spectra/specs_ms.pklbin1777	N/A	N/A	HCD	Positive	ESI	338.341	lib-00031.mgf	Bronze	3	0.759553	196.541	0.0664978	345	29203	1	GNPS-NIST14-MATCHES	Data from P. Dorrestein R. Knight	338.341	N/A	1416.67	11	N/A	0	338.275	specs_ms.pklbin	CCMSLIB00003139543	1570	UPDATE-SINGLE-ANNOTATED-BRONZE		specs_ms.pklbin
1801	M+H	112845	1	Spectral Match to 13-Docosenamide, (Z)- from NIST14	Isolated	Data deposited by aaksenov	0	spectra/specs_ms.pklbin1801	N/A	N/A	QqQ	Positive	ESI	338.342	lib-00031.mgf	Bronze	3	0.721089	205.289	0.069458	345	29203	1	GNPS-NIST14-MATCHES	Data from P. Dorrestein R. Knight	338.342	N/A	1426.02	10	N/A	0	338.273	specs_ms.pklbin	CCMSLIB00003135079	2049	UPDATE-SINGLE-ANNOTATED-BRONZE		specs_ms.pklbin
1807	M+H	702638844	1	Spectral Match to N-Cyclohexanecarbonylpentadecylamine from NIST14	Isolated	Data deposited by daniel	0	spectra/specs_ms.pklbin1807	N/A	N/A	HCD	Positive	ESI	338.341	lib-00031.mgf	Bronze	3	0.711199	212.235	0.0718079	68	5682	1	GNPS-NIST14-MATCHES	Data from James McKerrow	338.341	N/A	1430.44	7	N/A	0	338.269	specs_ms.pklbin	CCMSLIB00003136680	1978	UPDATE-SINGLE-ANNOTATED-BRONZE		specs_ms.pklbin
1810	M+H	112845	1	Spectral Match to 13-Docosenamide, (Z)- from NIST14	Isolated	Data deposited by aaksenov	0	spectra/specs_ms.pklbin1810	N/A	N/A	HCD	Positive	ESI	338.342	lib-00031.mgf	Bronze	3	0.763763	182.92	0.0618896	345	29203	1	GNPS-NIST14-MATCHES	Data from Rob Knight	338.342	N/A	1433.8	9	N/A	0	338.28	specs_ms.pklbin	CCMSLIB00003137543	2738	UPDATE-SINGLE-ANNOTATED-BRONZE	Lipid[Chemical Family]	specs_ms.pklbin
1811	M+H	112845	1	Spectral Match to 13-Docosenamide, (Z)- from NIST14	Isolated	Data deposited by aaksenov	0	spectra/specs_ms.pklbin1811	N/A	N/A	HCD	Positive	ESI	338.342	lib-00031.mgf	Bronze	3	0.712426	222.607	0.0753174	345	29203	1	GNPS-NIST14-MATCHES	Data from Rob Knight	338.342	N/A	1434.27	8	N/A	0	338.267	specs_ms.pklbin	CCMSLIB00003137543	2273	UPDATE-SINGLE-ANNOTATED-BRONZE	Lipid[Chemical Family]	specs_ms.pklbin
1812	M+H	702638844	1	Spectral Match to N-Cyclohexanecarbonylpentadecylamine from NIST14	Isolated	Data deposited by daniel	0	spectra/specs_ms.pklbin1812	N/A	N/A	HCD	Positive	ESI	338.341	lib-00031.mgf	Bronze	3	0.736606	173.811	0.0588074	68	5682	1	GNPS-NIST14-MATCHES	Data from James McKerrow	338.341	N/A	1434.74	9	N/A	0	338.282	specs_ms.pklbin	CCMSLIB00003136680	2676	UPDATE-SINGLE-ANNOTATED-BRONZE		specs_ms.pklbin
1813	M+H	2258926	1	Spectral Match to 1-Linoleoylglycerol from NIST14	Isolated	Data deposited by amelnik	0	spectra/specs_ms.pklbin1813	N/A	N/A	HCD	Positive	ESI	355.284	lib-00031.mgf	Bronze	3	0.773386	215.342	0.0765076	81	4033	1	GNPS-NIST14-MATCHES	Data from Rob Knight	355.284	N/A	1435.01	11	N/A	0	355.207	specs_ms.pklbin	CCMSLIB00003134936	2603	UPDATE-SINGLE-ANNOTATED-BRONZE		specs_ms.pklbin
1815	M+H	112845	1	Spectral Match to 13-Docosenamide, (Z)- from NIST14	Isolated	Data deposited by aaksenov	0	spectra/specs_ms.pklbin1815	N/A	N/A	HCD	Positive	ESI	338.342	lib-00031.mgf	Bronze	3	0.779805	193.203	0.0653687	345	29203	1	GNPS-NIST14-MATCHES	Data from Rob Knight	338.342	N/A	1436.13	11	N/A	0	338.277	specs_ms.pklbin	CCMSLIB00003137543	3296	UPDATE-SINGLE-ANNOTATED-BRONZE	Lipid[Chemical Family]	specs_ms.pklbin
1817	M+H	112845	1	Spectral Match to 13-Docosenamide, (Z)- from NIST14	Isolated	Data deposited by rsilva	0	spectra/specs_ms.pklbin1817	N/A	N/A	QqQ	Positive	ESI	338.341	lib-00031.mgf	Bronze	3	0.720613	187.07	0.0632935	345	29203	1	GNPS-NIST14-MATCHES	Data from Rob Knight	338.341	N/A	1438.61	10	N/A	0	338.278	specs_ms.pklbin	CCMSLIB00003136541	2681	UPDATE-SINGLE-ANNOTATED-BRONZE		specs_ms.pklbin
1818	M+H	112845	1	Spectral Match to 13-Docosenamide, (Z)- from NIST14	Isolated	Data deposited by aaksenov	0	spectra/specs_ms.pklbin1818	N/A	N/A	HCD	Positive	ESI	338.342	lib-00031.mgf	Bronze	3	0.791755	216.835	0.0733643	345	29203	1	GNPS-NIST14-MATCHES	Data from Rob Knight	338.342	N/A	1439.36	10	N/A	0	338.269	specs_ms.pklbin	CCMSLIB00003137543	2657	UPDATE-SINGLE-ANNOTATED-BRONZE	Lipid[Chemical Family]	specs_ms.pklbin
1819	M+H	702638844	1	Spectral Match to N-Cyclohexanecarbonylpentadecylamine from NIST14	Isolated	Data deposited by daniel	0	spectra/specs_ms.pklbin1819	N/A	N/A	HCD	Positive	ESI	338.341	lib-00031.mgf	Bronze	3	0.730732	205.561	0.0695496	68	5682	1	GNPS-NIST14-MATCHES	Data from James McKerrow	338.341	N/A	1441.44	8	N/A	0	338.271	specs_ms.pklbin	CCMSLIB00003136680	1975	UPDATE-SINGLE-ANNOTATED-BRONZE		specs_ms.pklbin
1821	M+H	112845	1	Spectral Match to 13-Docosenamide, (Z)- from NIST14	Isolated	Data deposited by rsilva	0	spectra/specs_ms.pklbin1821	N/A	N/A	QqQ	Positive	ESI	338.341	lib-00031.mgf	Bronze	3	0.736887	204.478	0.0691833	345	29203	1	GNPS-NIST14-MATCHES	Data from Rob Knight	338.341	N/A	1443.03	9	N/A	0	338.272	specs_ms.pklbin	CCMSLIB00003136541	2210	UPDATE-SINGLE-ANNOTATED-BRONZE		specs_ms.pklbin
1823	M+H	112845	1	Spectral Match to 13-Docosenamide, (Z)- from NIST14	Isolated	Data deposited by aaksenov	0	spectra/specs_ms.pklbin1823	N/A	N/A	HCD	Positive	ESI	338.341	lib-00031.mgf	Bronze	3	0.719366	183.282	0.0620117	345	29203	1	GNPS-NIST14-MATCHES	Data from P. Dorrestein R. Knight	338.341	N/A	1444.23	11	N/A	0	338.279	specs_ms.pklbin	CCMSLIB00003139543	1781	UPDATE-SINGLE-ANNOTATED-BRONZE		specs_ms.pklbin
1825	M+H	702638844	1	Spectral Match to N-Cyclohexanecarbonylpentadecylamine from NIST14	Isolated	Data deposited by daniel	0	spectra/specs_ms.pklbin1825	N/A	N/A	HCD	Positive	ESI	338.341	lib-00031.mgf	Bronze	3	0.774836	193.835	0.0655823	68	5682	1	GNPS-NIST14-MATCHES	Data from James McKerrow	338.341	N/A	1445.16	8	N/A	0	338.275	specs_ms.pklbin	CCMSLIB00003136680	1780	UPDATE-SINGLE-ANNOTATED-BRONZE		specs_ms.pklbin
1826	M+H	112845	1	Spectral Match to 13-Docosenamide, (Z)- from NIST14	Isolated	Data deposited by rsilva	0	spectra/specs_ms.pklbin1826	N/A	N/A	QqQ	Positive	ESI	338.341	lib-00031.mgf	Bronze	3	0.766846	195.458	0.0661316	345	29203	1	GNPS-NIST14-MATCHES	Data from Rob Knight	338.341	N/A	1446.02	12	N/A	0	338.275	specs_ms.pklbin	CCMSLIB00003136541	2078	UPDATE-SINGLE-ANNOTATED-BRONZE		specs_ms.pklbin
1831	M+H	2258926	1	Spectral Match to 1-Linoleoylglycerol from NIST14	Isolated	Data deposited by amelnik	0	spectra/specs_ms.pklbin1831	N/A	N/A	HCD	Positive	ESI	355.284	lib-00031.mgf	Bronze	3	0.708462	186.996	0.0664368	81	4033	1	GNPS-NIST14-MATCHES	Data from Rob Knight	355.284	N/A	1448.94	8	N/A	0	355.218	specs_ms.pklbin	CCMSLIB00003134936	2853	UPDATE-SINGLE-ANNOTATED-BRONZE		specs_ms.pklbin
1833	M+H	112845	1	Spectral Match to 13-Docosenamide, (Z)- from NIST14	Isolated	Data deposited by aaksenov	0	spectra/specs_ms.pklbin1833	N/A	N/A	HCD	Positive	ESI	338.343	lib-00031.mgf	Bronze	3	0.792951	210.25	0.0711365	345	29203	1	GNPS-NIST14-MATCHES	Data from P. Dorrestein R. Knight	338.343	N/A	1449.11	12	N/A	0	338.272	specs_ms.pklbin	CCMSLIB00003136830	2311	UPDATE-SINGLE-ANNOTATED-BRONZE		specs_ms.pklbin
1834	M+H	2258926	1	Spectral Match to 1-Linoleoylglycerol from NIST14	Isolated	Data deposited by amelnik	0	spectra/specs_ms.pklbin1834	N/A	N/A	HCD	Positive	ESI	355.284	lib-00031.mgf	Bronze	3	0.726225	199.022	0.0707092	81	4033	1	GNPS-NIST14-MATCHES	Data from Rob Knight	355.284	N/A	1449.4	11	N/A	0	355.213	specs_ms.pklbin	CCMSLIB00003134936	2765	UPDATE-SINGLE-ANNOTATED-BRONZE		specs_ms.pklbin
1839	M+H	112845	1	Spectral Match to 13-Docosenamide, (Z)- from NIST14	Isolated	Data deposited by rsilva	0	spectra/specs_ms.pklbin1839	N/A	N/A	QqQ	Positive	ESI	338.341	lib-00031.mgf	Bronze	3	0.777221	207.455	0.0701904	345	29203	1	GNPS-NIST14-MATCHES	Data from Rob Knight	338.341	N/A	1450.94	12	N/A	0	338.271	specs_ms.pklbin	CCMSLIB00003136541	1739	UPDATE-SINGLE-ANNOTATED-BRONZE		specs_ms.pklbin
1840	M+H	2258926	1	Spectral Match to 1-Linoleoylglycerol from NIST14	Isolated	Data deposited by amelnik	0	spectra/specs_ms.pklbin1840	N/A	N/A	HCD	Positive	ESI	355.284	lib-00031.mgf	Bronze	3	0.720643	194.297	0.0690308	81	4033	1	GNPS-NIST14-MATCHES	Data from Rob Knight	355.284	N/A	1451.22	9	N/A	0	355.215	specs_ms.pklbin	CCMSLIB00003134936	4281	UPDATE-SINGLE-ANNOTATED-BRONZE		specs_ms.pklbin
1842	M+H	2258926	1	Spectral Match to 1-Linoleoylglycerol from NIST14	Isolated	Data deposited by amelnik	0	spectra/specs_ms.pklbin1842	N/A	N/A	HCD	Positive	ESI	355.284	lib-00031.mgf	Bronze	3	0.726042	218.778	0.0777283	81	4033	1	GNPS-NIST14-MATCHES	Data from Rob Knight	355.284	N/A	1451.78	8	N/A	0	355.206	specs_ms.pklbin	CCMSLIB00003134936	4774	UPDATE-SINGLE-ANNOTATED-BRONZE		specs_ms.pklbin
1844	M+H	2258926	1	Spectral Match to 1-Linoleoylglycerol from NIST14	Isolated	Data deposited by amelnik	0	spectra/specs_ms.pklbin1844	N/A	N/A	HCD	Positive	ESI	355.284	lib-00031.mgf	Bronze	3	0.772217	193.524	0.0687561	81	4033	1	GNPS-NIST14-MATCHES	Data from Rob Knight	355.284	N/A	1452.22	9	N/A	0	355.215	specs_ms.pklbin	CCMSLIB00003134936	5965	UPDATE-SINGLE-ANNOTATED-BRONZE		specs_ms.pklbin
1845	M+H	2258926	1	Spectral Match to 1-Linoleoylglycerol from NIST14	Isolated	Data deposited by amelnik	0	spectra/specs_ms.pklbin1845	N/A	N/A	HCD	Positive	ESI	355.284	lib-00031.mgf	Bronze	3	0.748952	191.549	0.0680542	81	4033	1	GNPS-NIST14-MATCHES	Data from P.Dorrestein	355.284	N/A	1452.69	10	N/A	0	355.216	specs_ms.pklbin	CCMSLIB00003138475	4816	UPDATE-SINGLE-ANNOTATED-BRONZE		specs_ms.pklbin
1852	M+H	2258926	1	Spectral Match to 1-Linoleoylglycerol from NIST14	Isolated	Data deposited by amelnik	0	spectra/specs_ms.pklbin1852	N/A	N/A	HCD	Positive	ESI	355.284	lib-00031.mgf	Bronze	3	0.756952	208.299	0.0740051	81	4033	1	GNPS-NIST14-MATCHES	Data from Rob Knight	355.284	N/A	1453.86	9	N/A	0	355.21	specs_ms.pklbin	CCMSLIB00003134936	7217	UPDATE-SINGLE-ANNOTATED-BRONZE		specs_ms.pklbin
1856	M+H	2258926	1	Spectral Match to 1-Linoleoylglycerol from NIST14	Isolated	Data deposited by amelnik	0	spectra/specs_ms.pklbin1856	N/A	N/A	HCD	Positive	ESI	355.284	lib-00031.mgf	Bronze	3	0.751208	192.579	0.0684204	81	4033	1	GNPS-NIST14-MATCHES	Data from Rob Knight	355.284	N/A	1454.49	9	N/A	0	355.216	specs_ms.pklbin	CCMSLIB00003134936	4973	UPDATE-SINGLE-ANNOTATED-BRONZE		specs_ms.pklbin
1859	M+H	2258926	1	Spectral Match to 1-Linoleoylglycerol from NIST14	Isolated	Data deposited by amelnik	0	spectra/specs_ms.pklbin1859	N/A	N/A	HCD	Positive	ESI	355.284	lib-00031.mgf	Bronze	3	0.730839	193.696	0.0688171	81	4033	1	GNPS-NIST14-MATCHES	Data from Rob Knight	355.284	N/A	1454.94	9	N/A	0	355.215	specs_ms.pklbin	CCMSLIB00003134936	6681	UPDATE-SINGLE-ANNOTATED-BRONZE		specs_ms.pklbin
1860	M+H	702638844	1	Spectral Match to N-Cyclohexanecarbonylpentadecylamine from NIST14	Isolated	Data deposited by daniel	0	spectra/specs_ms.pklbin1860	N/A	N/A	HCD	Positive	ESI	338.341	lib-00031.mgf	Bronze	3	0.705899	193.474	0.0654602	68	5682	1	GNPS-NIST14-MATCHES	Data from James McKerrow	338.341	N/A	1455.02	8	N/A	0	338.276	specs_ms.pklbin	CCMSLIB00003136680	1669	UPDATE-SINGLE-ANNOTATED-BRONZE		specs_ms.pklbin
1862	M+H	2258926	1	Spectral Match to 1-Linoleoylglycerol from NIST14	Isolated	Data deposited by amelnik	0	spectra/specs_ms.pklbin1862	N/A	N/A	HCD	Positive	ESI	355.284	lib-00031.mgf	Bronze	3	0.82281	216.888	0.0770569	81	4033	1	GNPS-NIST14-MATCHES	Data from P.Dorrestein	355.284	N/A	1455.38	11	N/A	0	355.207	specs_ms.pklbin	CCMSLIB00003138475	6276	UPDATE-SINGLE-ANNOTATED-BRONZE		specs_ms.pklbin
1865	M+H	2258926	1	Spectral Match to 1-Linoleoylglycerol from NIST14	Isolated	Data deposited by amelnik	0	spectra/specs_ms.pklbin1865	N/A	N/A	HCD	Positive	ESI	355.284	lib-00031.mgf	Bronze	3	0.73887	190.174	0.0675659	81	4033	1	GNPS-NIST14-MATCHES	Data from Rob Knight	355.284	N/A	1456.03	8	N/A	0	355.216	specs_ms.pklbin	CCMSLIB00003134936	6828	UPDATE-SINGLE-ANNOTATED-BRONZE		specs_ms.pklbin
1869	M+H	2258926	1	Spectral Match to 1-Linoleoylglycerol from NIST14	Isolated	Data deposited by amelnik	0	spectra/specs_ms.pklbin1869	N/A	N/A	HCD	Positive	ESI	355.284	lib-00031.mgf	Bronze	3	0.725806	198.335	0.0704651	81	4033	1	GNPS-NIST14-MATCHES	Data from Rob Knight	355.284	N/A	1456.86	8	N/A	0	355.214	specs_ms.pklbin	CCMSLIB00003134936	6017	UPDATE-SINGLE-ANNOTATED-BRONZE		specs_ms.pklbin
1877	M+H	2258926	1	Spectral Match to 1-Linoleoylglycerol from NIST14	Isolated	Data deposited by amelnik	0	spectra/specs_ms.pklbin1877	N/A	N/A	HCD	Positive	ESI	355.284	lib-00031.mgf	Bronze	3	0.744009	189.487	0.0673218	81	4033	1	GNPS-NIST14-MATCHES	Data from Rob Knight	355.284	N/A	1458.99	10	N/A	0	355.217	specs_ms.pklbin	CCMSLIB00003134936	7491	UPDATE-SINGLE-ANNOTATED-BRONZE		specs_ms.pklbin
1881	M+H	2258926	1	Spectral Match to 1-Linoleoylglycerol from NIST14	Isolated	Data deposited by amelnik	0	spectra/specs_ms.pklbin1881	N/A	N/A	HCD	Positive	ESI	355.284	lib-00031.mgf	Bronze	3	0.72996	193.868	0.0688782	81	4033	1	GNPS-NIST14-MATCHES	Data from P.Dorrestein	355.284	N/A	1459.71	9	N/A	0	355.215	specs_ms.pklbin	CCMSLIB00003138475	8728	UPDATE-SINGLE-ANNOTATED-BRONZE		specs_ms.pklbin
1885	M+H	2258926	1	Spectral Match to 1-Linoleoylglycerol from NIST14	Isolated	Data deposited by amelnik	0	spectra/specs_ms.pklbin1885	N/A	N/A	HCD	Positive	ESI	355.284	lib-00031.mgf	Bronze	3	0.814541	181.413	0.0644531	81	4033	1	GNPS-NIST14-MATCHES	Data from P.Dorrestein	355.284	N/A	1460.43	11	N/A	0	355.22	specs_ms.pklbin	CCMSLIB00003138475	10544	UPDATE-SINGLE-ANNOTATED-BRONZE		specs_ms.pklbin
1886	M+H	2258926	1	Spectral Match to 1-Linoleoylglycerol from NIST14	Isolated	Data deposited by amelnik	0	spectra/specs_ms.pklbin1886	N/A	N/A	HCD	Positive	ESI	355.284	lib-00031.mgf	Bronze	3	0.720716	203.918	0.0724487	81	4033	1	GNPS-NIST14-MATCHES	Data from Rob Knight	355.284	N/A	1460.6	9	N/A	0	355.212	specs_ms.pklbin	CCMSLIB00003134936	8821	UPDATE-SINGLE-ANNOTATED-BRONZE		specs_ms.pklbin
1888	M+H	2258926	1	Spectral Match to 1-Linoleoylglycerol from NIST14	Isolated	Data deposited by amelnik	0	spectra/specs_ms.pklbin1888	N/A	N/A	HCD	Positive	ESI	355.284	lib-00031.mgf	Bronze	3	0.790716	201.599	0.0716248	81	4033	1	GNPS-NIST14-MATCHES	Data from Rob Knight	355.284	N/A	1460.96	11	N/A	0	355.212	specs_ms.pklbin	CCMSLIB00003134936	9724	UPDATE-SINGLE-ANNOTATED-BRONZE		specs_ms.pklbin
1891	M+H-H2O	544718	1	Spectral Match to Conjugated linoleic acid (9E,11E) from NIST14	Isolated	Data deposited by amelnik	0	spectra/specs_ms.pklbin1891	N/A	N/A	HCD	Positive	ESI	263.237	lib-00031.mgf	Bronze	3	0.707835	197.432	0.0519714	38	2040	1	GNPS-NIST14-MATCHES	Data from Rob Knight	263.237	N/A	1461.41	9	N/A	0	263.185	specs_ms.pklbin	CCMSLIB00003140036	1149	UPDATE-SINGLE-ANNOTATED-BRONZE		specs_ms.pklbin
1895	M+CH3OH+H	83720-10-9	0	Talaromycin A	Crude		230.152	spectra/specs_ms.pklbin1895	InChI=1S/C12H22O4/c1-2-9-3-4-12(15-7-9)5-11(14)10(6-13)8-16-12/h9-11,13-14H,2-8H2,1H3/t9-,10-,11+,12-/m1/s1		qTof	Positive	LC-ESI	263.184	lib-00013.mgf	Bronze	3	0.758303	24.5825	0.00646973	0	0	1	GNPS-LIBRARY	Kudzanai Tapfuma	263.184		1462.12	8	CC[C@@H]1CC[C@@]2(C[C@@H]([C@@H](CO2)CO)O)OC1	0	263.178	specs_ms.pklbin	CCMSLIB00005436020	1032	UPDATE-SINGLE-ANNOTATED-BRONZE		specs_ms.pklbin
1898	M+H	3443821	1	Spectral Match to 2-Linoleoylglycerol from NIST14	Isolated	Data deposited by tal_lk	0	spectra/specs_ms.pklbin1898	InChI=1S/C21H38O4/c1-2-3-4-5-6-7-8-9-10-11-12-13-14-15-16-17-21(24)25-20(18-22)19-23/h6-7,9-10,20,22-23H,2-5,8,11-19H2,1H3/b7-6-,10-9-	N/A	qTof	Positive	LC-ESI	355.286	lib-00031.mgf	Bronze	3	0.74438	163.288	0.0580139	55	3724	1	GNPS-NIST14-MATCHES	Data from Cichewicz	355.286	N/A	1462.96	11	CCCCC/C=C\C/C=C\CCCCCCCC(=O)OC(CO)CO	0	355.228	specs_ms.pklbin	CCMSLIB00003136187	9494	UPDATE-SINGLE-ANNOTATED-BRONZE		specs_ms.pklbin
1901	M+H	2258926	1	Spectral Match to 1-Linoleoylglycerol from NIST14	Isolated	Data deposited by amelnik	0	spectra/specs_ms.pklbin1901	N/A	N/A	HCD	Positive	ESI	355.284	lib-00031.mgf	Bronze	3	0.794619	203.66	0.0723572	81	4033	1	GNPS-NIST14-MATCHES	Data from Rob Knight	355.284	N/A	1463.78	10	N/A	0	355.212	specs_ms.pklbin	CCMSLIB00003134936	7940	UPDATE-SINGLE-ANNOTATED-BRONZE		specs_ms.pklbin
1904	M+H	2258926	1	Spectral Match to 1-Linoleoylglycerol from NIST14	Isolated	Data deposited by amelnik	0	spectra/specs_ms.pklbin1904	N/A	N/A	HCD	Positive	ESI	355.284	lib-00031.mgf	Bronze	3	0.80793	218.95	0.0777893	81	4033	1	GNPS-NIST14-MATCHES	Data from Rob Knight	355.284	N/A	1464.51	12	N/A	0	355.206	specs_ms.pklbin	CCMSLIB00003134936	5879	UPDATE-SINGLE-ANNOTATED-BRONZE		specs_ms.pklbin
1909	M+H-H2O	N/A	1	Spectral Match to 9(10)-EpOME from NIST14	Isolated	Data deposited by mjmeehan	0	spectra/specs_ms.pklbin1909	N/A	N/A	HCD	Positive	ESI	279.231	lib-00031.mgf	Bronze	3	0.805512	204.812	0.0571899	139	15387	1	GNPS-NIST14-MATCHES	Data from Gabriel Haddad	279.231	N/A	1470.33	7	N/A	0	279.174	specs_ms.pklbin	CCMSLIB00003134812	2259	UPDATE-SINGLE-ANNOTATED-BRONZE		specs_ms.pklbin
1911	M+H-H2O	N/A	1	Spectral Match to 9(10)-EpOME from NIST14	Isolated	Data deposited by mjmeehan	0	spectra/specs_ms.pklbin1911	N/A	N/A	HCD	Positive	ESI	279.231	lib-00031.mgf	Bronze	3	0.769389	208.637	0.0582581	139	15387	1	GNPS-NIST14-MATCHES	Data from Gabriel Haddad	279.231	N/A	1472.97	8	N/A	0	279.173	specs_ms.pklbin	CCMSLIB00003134812	2272	UPDATE-SINGLE-ANNOTATED-BRONZE		specs_ms.pklbin
1912	M+H-H2O	N/A	1	Spectral Match to 9(10)-EpOME from NIST14	Isolated	Data deposited by mjmeehan	0	spectra/specs_ms.pklbin1912	N/A	N/A	HCD	Positive	ESI	279.231	lib-00031.mgf	Bronze	3	0.798284	212.026	0.0592041	139	15387	1	GNPS-NIST14-MATCHES	Data from Gabriel Haddad	279.231	N/A	1473.52	6	N/A	0	279.172	specs_ms.pklbin	CCMSLIB00003134812	2248	UPDATE-SINGLE-ANNOTATED-BRONZE		specs_ms.pklbin
1914	M+H-H2O	N/A	1	Spectral Match to 9(10)-EpOME from NIST14	Isolated	Data deposited by mjmeehan	0	spectra/specs_ms.pklbin1914	N/A	N/A	HCD	Positive	ESI	279.231	lib-00031.mgf	Bronze	3	0.718339	189.074	0.0527954	139	15387	1	GNPS-NIST14-MATCHES	Data from Gabriel Haddad	279.231	N/A	1473.97	6	N/A	0	279.178	specs_ms.pklbin	CCMSLIB00003134812	2717	UPDATE-SINGLE-ANNOTATED-BRONZE		specs_ms.pklbin
1915	M+H-H2O	N/A	1	Spectral Match to 9(10)-EpOME from NIST14	Isolated	Data deposited by mjmeehan	0	spectra/specs_ms.pklbin1915	N/A	N/A	HCD	Positive	ESI	279.231	lib-00031.mgf	Bronze	3	0.814941	201.424	0.0562439	139	15387	1	GNPS-NIST14-MATCHES	Data from Gabriel Haddad	279.231	N/A	1474.72	9	N/A	0	279.175	specs_ms.pklbin	CCMSLIB00003134812	2619	UPDATE-SINGLE-ANNOTATED-BRONZE		specs_ms.pklbin
1916	M+H-H2O	N/A	1	Spectral Match to 9(10)-EpOME from NIST14	Isolated	Data deposited by mjmeehan	0	spectra/specs_ms.pklbin1916	N/A	N/A	HCD	Positive	ESI	279.231	lib-00031.mgf	Bronze	3	0.812364	207.872	0.0580444	139	15387	1	GNPS-NIST14-MATCHES	Data from Gabriel Haddad	279.231	N/A	1474.9	8	N/A	0	279.173	specs_ms.pklbin	CCMSLIB00003134812	2885	UPDATE-SINGLE-ANNOTATED-BRONZE		specs_ms.pklbin
1917	M+H-H2O	N/A	1	Spectral Match to 9(10)-EpOME from NIST14	Isolated	Data deposited by mjmeehan	0	spectra/specs_ms.pklbin1917	N/A	N/A	HCD	Positive	ESI	279.231	lib-00031.mgf	Bronze	3	0.814096	168.746	0.0471191	139	15387	1	GNPS-NIST14-MATCHES	Data from Gabriel Haddad	279.231	N/A	1475.27	7	N/A	0	279.184	specs_ms.pklbin	CCMSLIB00003134812	2428	UPDATE-SINGLE-ANNOTATED-BRONZE		specs_ms.pklbin
1918	M+H-H2O	N/A	1	Spectral Match to 9(10)-EpOME from NIST14	Isolated	Data deposited by mjmeehan	0	spectra/specs_ms.pklbin1918	N/A	N/A	HCD	Positive	ESI	279.231	lib-00031.mgf	Bronze	3	0.85286	212.681	0.0593872	139	15387	1	GNPS-NIST14-MATCHES	Data from Gabriel Haddad	279.231	N/A	1475.45	8	N/A	0	279.172	specs_ms.pklbin	CCMSLIB00003134812	4041	UPDATE-SINGLE-ANNOTATED-BRONZE		specs_ms.pklbin
1919	M+H-H2O	N/A	1	Spectral Match to 9(10)-EpOME from NIST14	Isolated	Data deposited by mjmeehan	0	spectra/specs_ms.pklbin1919	N/A	N/A	HCD	Positive	ESI	279.231	lib-00031.mgf	Bronze	3	0.825679	192.025	0.0536194	139	15387	1	GNPS-NIST14-MATCHES	Data from Gabriel Haddad	279.231	N/A	1475.82	7	N/A	0	279.177	specs_ms.pklbin	CCMSLIB00003134812	2912	UPDATE-SINGLE-ANNOTATED-BRONZE		specs_ms.pklbin
1920	M+H-H2O	N/A	1	Spectral Match to 9(10)-EpOME from NIST14	Isolated	Data deposited by mjmeehan	0	spectra/specs_ms.pklbin1920	N/A	N/A	HCD	Positive	ESI	279.231	lib-00031.mgf	Bronze	3	0.830086	219.457	0.0612793	139	15387	1	GNPS-NIST14-MATCHES	Data from Gabriel Haddad	279.231	N/A	1476.1	8	N/A	0	279.17	specs_ms.pklbin	CCMSLIB00003134812	3711	UPDATE-SINGLE-ANNOTATED-BRONZE		specs_ms.pklbin
1921	M+H-H2O	N/A	1	Spectral Match to 9(10)-EpOME from NIST14	Isolated	Data deposited by mjmeehan	0	spectra/specs_ms.pklbin1921	N/A	N/A	HCD	Positive	ESI	279.231	lib-00031.mgf	Bronze	3	0.863139	185.031	0.0516663	139	15387	1	GNPS-NIST14-MATCHES	Data from Gabriel Haddad	279.231	N/A	1476.76	8	N/A	0	279.179	specs_ms.pklbin	CCMSLIB00003134812	3421	UPDATE-SINGLE-ANNOTATED-BRONZE		specs_ms.pklbin
1922	M+H-H2O	N/A	1	Spectral Match to 9(10)-EpOME from NIST14	Isolated	Data deposited by mjmeehan	0	spectra/specs_ms.pklbin1922	N/A	N/A	HCD	Positive	ESI	279.231	lib-00031.mgf	Bronze	3	0.828322	195.741	0.054657	139	15387	1	GNPS-NIST14-MATCHES	Data from Gabriel Haddad	279.231	N/A	1477.62	8	N/A	0	279.176	specs_ms.pklbin	CCMSLIB00003134812	3293	UPDATE-SINGLE-ANNOTATED-BRONZE		specs_ms.pklbin
1923	M+H-H2O	N/A	1	Spectral Match to 9(10)-EpOME from NIST14	Isolated	Data deposited by mjmeehan	0	spectra/specs_ms.pklbin1923	N/A	N/A	HCD	Positive	ESI	279.231	lib-00031.mgf	Bronze	3	0.804404	206.452	0.0576477	139	15387	1	GNPS-NIST14-MATCHES	Data from Gabriel Haddad	279.231	N/A	1479.03	7	N/A	0	279.173	specs_ms.pklbin	CCMSLIB00003134812	1791	UPDATE-SINGLE-ANNOTATED-BRONZE		specs_ms.pklbin
1943	M+H	542449	1	Spectral Match to 1-Hexadecanoyl-sn-glycerol from NIST14	Isolated	Data deposited by amelnik	0	spectra/specs_ms.pklbin1943	N/A	N/A	Q-TOF	Positive	ESI	331.284	lib-00031.mgf	Bronze	3	0.763314	225.968	0.0748596	135	8671	1	GNPS-NIST14-MATCHES	Data from Rob Knight	331.284	N/A	1523.7	10	N/A	0	331.209	specs_ms.pklbin	CCMSLIB00003137957	1908	UPDATE-SINGLE-ANNOTATED-BRONZE		specs_ms.pklbin
1945	M+H	n/a	1	NCGC00186665-03!2,3-dihydroxypropyl hexadecanoate	isolated	lfnothias	330.277	spectra/specs_ms.pklbin1945	InChI=1S/C19H38O4/c1-2-3-4-5-6-7-8-9-10-11-12-13-14-15-19(22)23-17-18(21)16-20/h18,20-21H,2-17H2,1H3	N/A	Maxis II HD Q-TOF Bruker	positive	LC-ESI	331.284	lib-00002.mgf	Gold	1	0.859725	198.517	0.0657654	72	1598	1	GNPS-NIH-NATURALPRODUCTSLIBRARY_ROUND2_POSITIVE	Jadhav/Dorrestein	331.284	n/a	1524.54	11	CCCCCCCCCCCCCCCC(=O)OCC(O)CO	0	331.218	specs_ms.pklbin	CCMSLIB00000849055	3284	UPDATE-SINGLE-ANNOTATED-GOLD		specs_ms.pklbin
1951	M+H	542449	1	Spectral Match to 1-Hexadecanoyl-sn-glycerol from NIST14	Isolated	Data deposited by amelnik	0	spectra/specs_ms.pklbin1951	N/A	N/A	Q-TOF	Positive	ESI	331.284	lib-00031.mgf	Bronze	3	0.799844	195.477	0.0647583	135	8671	1	GNPS-NIST14-MATCHES	Data from Rob Knight	331.284	N/A	1525.33	11	N/A	0	331.219	specs_ms.pklbin	CCMSLIB00003137957	2070	UPDATE-SINGLE-ANNOTATED-BRONZE		specs_ms.pklbin
1958	M+H	10030736	1	Spectral Match to Palmitelaidic acid from NIST14	Isolated	Data deposited by pmallard	0	spectra/specs_ms.pklbin1958	N/A	N/A	HCD	Positive	ESI	255.232	lib-00031.mgf	Bronze	3	0.717631	218.391	0.0557404	77	4549	1	GNPS-NIST14-MATCHES	Data from Wolfender/Litaudon	255.232	N/A	1526.98	7	N/A	0	255.176	specs_ms.pklbin	CCMSLIB00003139755	1017	UPDATE-SINGLE-ANNOTATED-BRONZE		specs_ms.pklbin
1983	M+H	10030736	1	Spectral Match to Palmitelaidic acid from NIST14	Isolated	Data deposited by pmallard	0	spectra/specs_ms.pklbin1983	N/A	N/A	HCD	Positive	ESI	255.232	lib-00031.mgf	Bronze	3	0.701926	215.521	0.0550079	77	4549	1	GNPS-NIST14-MATCHES	Data from Wolfender/Litaudon	255.232	N/A	1532.17	8	N/A	0	255.177	specs_ms.pklbin	CCMSLIB00003136157	1765	UPDATE-SINGLE-ANNOTATED-BRONZE		specs_ms.pklbin
2019	M+H	n/a	1	NCGC00186665-03!2,3-dihydroxypropyl hexadecanoate	isolated	lfnothias	330.277	spectra/specs_ms.pklbin2019	InChI=1S/C19H38O4/c1-2-3-4-5-6-7-8-9-10-11-12-13-14-15-19(22)23-17-18(21)16-20/h18,20-21H,2-17H2,1H3	N/A	Maxis II HD Q-TOF Bruker	positive	LC-ESI	331.284	lib-00002.mgf	Gold	1	0.855544	195.477	0.0647583	72	1598	1	GNPS-NIH-NATURALPRODUCTSLIBRARY_ROUND2_POSITIVE	Jadhav/Dorrestein	331.284	n/a	1546.94	12	CCCCCCCCCCCCCCCC(=O)OCC(O)CO	0	331.219	specs_ms.pklbin	CCMSLIB00000849055	1527	UPDATE-SINGLE-ANNOTATED-GOLD		specs_ms.pklbin
2020	M+H	n/a	1	NCGC00186665-03!2,3-dihydroxypropyl hexadecanoate	isolated	lfnothias	330.277	spectra/specs_ms.pklbin2020	InChI=1S/C19H38O4/c1-2-3-4-5-6-7-8-9-10-11-12-13-14-15-19(22)23-17-18(21)16-20/h18,20-21H,2-17H2,1H3	N/A	Maxis II HD Q-TOF Bruker	positive	LC-ESI	331.284	lib-00002.mgf	Gold	1	0.809087	187.647	0.0621643	72	1598	1	GNPS-NIH-NATURALPRODUCTSLIBRARY_ROUND2_POSITIVE	Jadhav/Dorrestein	331.284	n/a	1547.32	10	CCCCCCCCCCCCCCCC(=O)OCC(O)CO	0	331.222	specs_ms.pklbin	CCMSLIB00000849055	1906	UPDATE-SINGLE-ANNOTATED-GOLD		specs_ms.pklbin
2021	M+H	542449	1	Spectral Match to 1-Hexadecanoyl-sn-glycerol from NIST14	Isolated	Data deposited by amelnik	0	spectra/specs_ms.pklbin2021	N/A	N/A	Q-TOF	Positive	ESI	331.284	lib-00031.mgf	Bronze	3	0.844818	183.317	0.06073	135	8671	1	GNPS-NIST14-MATCHES	Data from Rob Knight	331.284	N/A	1547.6	10	N/A	0	331.223	specs_ms.pklbin	CCMSLIB00003137957	1889	UPDATE-SINGLE-ANNOTATED-BRONZE		specs_ms.pklbin
2022	M+H	542449	1	Spectral Match to 1-Hexadecanoyl-sn-glycerol from NIST14	Isolated	Data deposited by amelnik	0	spectra/specs_ms.pklbin2022	N/A	N/A	Q-TOF	Positive	ESI	331.284	lib-00031.mgf	Bronze	3	0.844302	207.821	0.0688477	135	8671	1	GNPS-NIST14-MATCHES	Data from Rob Knight	331.284	N/A	1547.79	11	N/A	0	331.215	specs_ms.pklbin	CCMSLIB00003137957	2334	UPDATE-SINGLE-ANNOTATED-BRONZE		specs_ms.pklbin
2023	M+H	n/a	1	NCGC00186665-03!2,3-dihydroxypropyl hexadecanoate	isolated	lfnothias	330.277	spectra/specs_ms.pklbin2023	InChI=1S/C19H38O4/c1-2-3-4-5-6-7-8-9-10-11-12-13-14-15-19(22)23-17-18(21)16-20/h18,20-21H,2-17H2,1H3	N/A	Maxis II HD Q-TOF Bruker	positive	LC-ESI	331.284	lib-00002.mgf	Gold	1	0.910705	197.135	0.0653076	72	1598	1	GNPS-NIH-NATURALPRODUCTSLIBRARY_ROUND2_POSITIVE	Jadhav/Dorrestein	331.284	n/a	1548.07	13	CCCCCCCCCCCCCCCC(=O)OCC(O)CO	0	331.219	specs_ms.pklbin	CCMSLIB00000849055	2732	UPDATE-SINGLE-ANNOTATED-GOLD		specs_ms.pklbin
2025	M+H	542449	1	Spectral Match to 1-Hexadecanoyl-sn-glycerol from NIST14	Isolated	Data deposited by lfnothias	0	spectra/specs_ms.pklbin2025	N/A	N/A	QqQ	Positive	ESI	331.29	lib-00031.mgf	Bronze	3	0.850955	207.909	0.0688782	135	8671	1	GNPS-NIST14-MATCHES	Data from Pieter Dorrestein	331.29	N/A	1548.52	14	N/A	0	331.221	specs_ms.pklbin	CCMSLIB00003137183	3070	UPDATE-SINGLE-ANNOTATED-BRONZE		specs_ms.pklbin
2027	M+H	n/a	1	NCGC00186665-03!2,3-dihydroxypropyl hexadecanoate	isolated	lfnothias	330.277	spectra/specs_ms.pklbin2027	InChI=1S/C19H38O4/c1-2-3-4-5-6-7-8-9-10-11-12-13-14-15-19(22)23-17-18(21)16-20/h18,20-21H,2-17H2,1H3	N/A	Maxis II HD Q-TOF Bruker	positive	LC-ESI	331.284	lib-00002.mgf	Gold	1	0.871355	198.609	0.0657959	72	1598	1	GNPS-NIH-NATURALPRODUCTSLIBRARY_ROUND2_POSITIVE	Jadhav/Dorrestein	331.284	n/a	1548.87	11	CCCCCCCCCCCCCCCC(=O)OCC(O)CO	0	331.218	specs_ms.pklbin	CCMSLIB00000849055	2912	UPDATE-SINGLE-ANNOTATED-GOLD		specs_ms.pklbin
2030	M+H	542449	1	Spectral Match to 1-Hexadecanoyl-sn-glycerol from NIST14	Isolated	Data deposited by lfnothias	0	spectra/specs_ms.pklbin2030	N/A	N/A	QqQ	Positive	ESI	331.29	lib-00031.mgf	Bronze	3	0.857941	217.397	0.0720215	135	8671	1	GNPS-NIST14-MATCHES	Data from Pieter Dorrestein	331.29	N/A	1549.22	12	N/A	0	331.218	specs_ms.pklbin	CCMSLIB00003137183	3386	UPDATE-SINGLE-ANNOTATED-BRONZE		specs_ms.pklbin
2033	M+NH4	n/a	1	NCGC00186665-03!2,3-dihydroxypropyl hexadecanoate	isolated	lfnothias	330.277	spectra/specs_ms.pklbin2033	InChI=1S/C19H38O4/c1-2-3-4-5-6-7-8-9-10-11-12-13-14-15-19(22)23-17-18(21)16-20/h18,20-21H,2-17H2,1H3	N/A	Maxis II HD Q-TOF Bruker	positive	LC-ESI	348.311	lib-00002.mgf	Gold	1	0.838028	188.024	0.0654907	72	1598	1	GNPS-NIH-NATURALPRODUCTSLIBRARY_ROUND2_POSITIVE	Jadhav/Dorrestein	348.311	n/a	1549.58	13	CCCCCCCCCCCCCCCC(=O)OCC(O)CO	0	348.246	specs_ms.pklbin	CCMSLIB00000849057	3798	UPDATE-SINGLE-ANNOTATED-GOLD		specs_ms.pklbin
2034	M+H	n/a	1	NCGC00186665-03!2,3-dihydroxypropyl hexadecanoate	isolated	lfnothias	330.277	spectra/specs_ms.pklbin2034	InChI=1S/C19H38O4/c1-2-3-4-5-6-7-8-9-10-11-12-13-14-15-19(22)23-17-18(21)16-20/h18,20-21H,2-17H2,1H3	N/A	Maxis II HD Q-TOF Bruker	positive	LC-ESI	331.284	lib-00002.mgf	Gold	1	0.883285	190.226	0.0630188	72	1598	1	GNPS-NIH-NATURALPRODUCTSLIBRARY_ROUND2_POSITIVE	Jadhav/Dorrestein	331.284	n/a	1549.77	12	CCCCCCCCCCCCCCCC(=O)OCC(O)CO	0	331.221	specs_ms.pklbin	CCMSLIB00000849055	5233	UPDATE-SINGLE-ANNOTATED-GOLD		specs_ms.pklbin
2036	M+NH4	n/a	1	NCGC00186665-03!2,3-dihydroxypropyl hexadecanoate	isolated	lfnothias	330.277	spectra/specs_ms.pklbin2036	InChI=1S/C19H38O4/c1-2-3-4-5-6-7-8-9-10-11-12-13-14-15-19(22)23-17-18(21)16-20/h18,20-21H,2-17H2,1H3	N/A	Maxis II HD Q-TOF Bruker	positive	LC-ESI	348.311	lib-00002.mgf	Gold	1	0.856326	191.966	0.066864	72	1598	1	GNPS-NIH-NATURALPRODUCTSLIBRARY_ROUND2_POSITIVE	Jadhav/Dorrestein	348.311	n/a	1549.94	14	CCCCCCCCCCCCCCCC(=O)OCC(O)CO	0	348.244	specs_ms.pklbin	CCMSLIB00000849057	3825	UPDATE-SINGLE-ANNOTATED-GOLD		specs_ms.pklbin
2037	2M+Na	542449	1	Spectral Match to 1-Hexadecanoyl-sn-glycerol from NIST14	Isolated	Data deposited by mernst	0	spectra/specs_ms.pklbin2037	N/A	N/A	QqQ	Positive	ESI	683.542	lib-00031.mgf	Bronze	3	0.919274	177.424	0.121277	135	8671	1	GNPS-NIST14-MATCHES	Data from Pieter Dorrestein	683.542	N/A	1550.02	6	N/A	0	683.421	specs_ms.pklbin	CCMSLIB00003140002	7334	UPDATE-SINGLE-ANNOTATED-BRONZE		specs_ms.pklbin
2039	2M+Na	542449	1	Spectral Match to 1-Hexadecanoyl-sn-glycerol from NIST14	Isolated	Data deposited by mernst	0	spectra/specs_ms.pklbin2039	N/A	N/A	QqQ	Positive	ESI	683.542	lib-00031.mgf	Bronze	3	0.89089	176.442	0.120605	135	8671	1	GNPS-NIST14-MATCHES	Data from Pieter Dorrestein	683.542	N/A	1550.29	6	N/A	0	683.421	specs_ms.pklbin	CCMSLIB00003140002	8444	UPDATE-SINGLE-ANNOTATED-BRONZE		specs_ms.pklbin
2040	M+NH4	n/a	1	NCGC00186665-03!2,3-dihydroxypropyl hexadecanoate	isolated	lfnothias	330.277	spectra/specs_ms.pklbin2040	InChI=1S/C19H38O4/c1-2-3-4-5-6-7-8-9-10-11-12-13-14-15-19(22)23-17-18(21)16-20/h18,20-21H,2-17H2,1H3	N/A	Maxis II HD Q-TOF Bruker	positive	LC-ESI	348.311	lib-00002.mgf	Gold	1	0.901466	196.435	0.0684204	72	1598	1	GNPS-NIH-NATURALPRODUCTSLIBRARY_ROUND2_POSITIVE	Jadhav/Dorrestein	348.311	n/a	1550.37	15	CCCCCCCCCCCCCCCC(=O)OCC(O)CO	0	348.243	specs_ms.pklbin	CCMSLIB00000849057	4600	UPDATE-SINGLE-ANNOTATED-GOLD		specs_ms.pklbin
2041	M+H	542449	1	Spectral Match to 1-Hexadecanoyl-sn-glycerol from NIST14	Isolated	Data deposited by mjmeehan	0	spectra/specs_ms.pklbin2041	N/A	N/A	QqQ	Positive	ESI	331.284	lib-00031.mgf	Bronze	3	0.844832	203.583	0.0674438	135	8671	1	GNPS-NIST14-MATCHES	Data from Gabriel Haddad	331.284	N/A	1550.45	12	N/A	0	331.217	specs_ms.pklbin	CCMSLIB00003135959	5799	UPDATE-SINGLE-ANNOTATED-BRONZE		specs_ms.pklbin
2042	M+H	n/a	1	NCGC00186665-03!2,3-dihydroxypropyl hexadecanoate	isolated	lfnothias	330.277	spectra/specs_ms.pklbin2042	InChI=1S/C19H38O4/c1-2-3-4-5-6-7-8-9-10-11-12-13-14-15-19(22)23-17-18(21)16-20/h18,20-21H,2-17H2,1H3	N/A	Maxis II HD Q-TOF Bruker	positive	LC-ESI	331.284	lib-00002.mgf	Gold	1	0.887928	193.542	0.0641174	72	1598	1	GNPS-NIH-NATURALPRODUCTSLIBRARY_ROUND2_POSITIVE	Jadhav/Dorrestein	331.284	n/a	1550.63	12	CCCCCCCCCCCCCCCC(=O)OCC(O)CO	0	331.22	specs_ms.pklbin	CCMSLIB00000849055	6183	UPDATE-SINGLE-ANNOTATED-GOLD		specs_ms.pklbin
2043	M+H	n/a	1	NCGC00186665-03!2,3-dihydroxypropyl hexadecanoate	isolated	lfnothias	330.277	spectra/specs_ms.pklbin2043	InChI=1S/C19H38O4/c1-2-3-4-5-6-7-8-9-10-11-12-13-14-15-19(22)23-17-18(21)16-20/h18,20-21H,2-17H2,1H3	N/A	Maxis II HD Q-TOF Bruker	positive	LC-ESI	331.284	lib-00002.mgf	Gold	1	0.893509	188.66	0.0625	72	1598	1	GNPS-NIH-NATURALPRODUCTSLIBRARY_ROUND2_POSITIVE	Jadhav/Dorrestein	331.284	n/a	1550.81	13	CCCCCCCCCCCCCCCC(=O)OCC(O)CO	0	331.221	specs_ms.pklbin	CCMSLIB00000849055	7465	UPDATE-SINGLE-ANNOTATED-GOLD		specs_ms.pklbin
2044	2M+Na	542449	1	Spectral Match to 1-Hexadecanoyl-sn-glycerol from NIST14	Isolated	Data deposited by mernst	0	spectra/specs_ms.pklbin2044	N/A	N/A	QqQ	Positive	ESI	683.543	lib-00031.mgf	Bronze	3	0.913858	186.085	0.127197	135	8671	1	GNPS-NIST14-MATCHES	Data from Pieter Dorrestein	683.543	N/A	1551	6	N/A	0	683.416	specs_ms.pklbin	CCMSLIB00003134531	12742	UPDATE-SINGLE-ANNOTATED-BRONZE		specs_ms.pklbin
2046	M+NH4	n/a	1	NCGC00186665-03!2,3-dihydroxypropyl hexadecanoate	isolated	lfnothias	330.277	spectra/specs_ms.pklbin2046	InChI=1S/C19H38O4/c1-2-3-4-5-6-7-8-9-10-11-12-13-14-15-19(22)23-17-18(21)16-20/h18,20-21H,2-17H2,1H3	N/A	Maxis II HD Q-TOF Bruker	positive	LC-ESI	348.311	lib-00002.mgf	Gold	1	0.894325	192.054	0.0668945	72	1598	1	GNPS-NIH-NATURALPRODUCTSLIBRARY_ROUND2_POSITIVE	Jadhav/Dorrestein	348.311	n/a	1551.26	13	CCCCCCCCCCCCCCCC(=O)OCC(O)CO	0	348.244	specs_ms.pklbin	CCMSLIB00000849057	5153	UPDATE-SINGLE-ANNOTATED-GOLD		specs_ms.pklbin
2048	M+H	n/a	1	NCGC00186665-03!2,3-dihydroxypropyl hexadecanoate	isolated	lfnothias	330.277	spectra/specs_ms.pklbin2048	InChI=1S/C19H38O4/c1-2-3-4-5-6-7-8-9-10-11-12-13-14-15-19(22)23-17-18(21)16-20/h18,20-21H,2-17H2,1H3	N/A	Maxis II HD Q-TOF Bruker	positive	LC-ESI	331.284	lib-00002.mgf	Gold	1	0.890507	196.858	0.0652161	72	1598	1	GNPS-NIH-NATURALPRODUCTSLIBRARY_ROUND2_POSITIVE	Jadhav/Dorrestein	331.284	n/a	1551.43	12	CCCCCCCCCCCCCCCC(=O)OCC(O)CO	0	331.219	specs_ms.pklbin	CCMSLIB00000849055	9699	UPDATE-SINGLE-ANNOTATED-GOLD		specs_ms.pklbin
2050	2M+Na	542449	1	Spectral Match to 1-Hexadecanoyl-sn-glycerol from NIST14	Isolated	Data deposited by mernst	0	spectra/specs_ms.pklbin2050	N/A	N/A	QqQ	Positive	ESI	683.542	lib-00031.mgf	Bronze	3	0.92995	173.585	0.118652	135	8671	1	GNPS-NIST14-MATCHES	Data from Pieter Dorrestein	683.542	N/A	1551.88	8	N/A	0	683.423	specs_ms.pklbin	CCMSLIB00003140002	18056	UPDATE-SINGLE-ANNOTATED-BRONZE		specs_ms.pklbin
2052	M+NH4	n/a	1	NCGC00186665-03!2,3-dihydroxypropyl hexadecanoate	isolated	lfnothias	330.277	spectra/specs_ms.pklbin2052	InChI=1S/C19H38O4/c1-2-3-4-5-6-7-8-9-10-11-12-13-14-15-19(22)23-17-18(21)16-20/h18,20-21H,2-17H2,1H3	N/A	Maxis II HD Q-TOF Bruker	positive	LC-ESI	348.311	lib-00002.mgf	Gold	1	0.89755	198.976	0.0693054	72	1598	1	GNPS-NIH-NATURALPRODUCTSLIBRARY_ROUND2_POSITIVE	Jadhav/Dorrestein	348.311	n/a	1552.05	13	CCCCCCCCCCCCCCCC(=O)OCC(O)CO	0	348.242	specs_ms.pklbin	CCMSLIB00000849057	6735	UPDATE-SINGLE-ANNOTATED-GOLD		specs_ms.pklbin
2053	M+H	n/a	1	NCGC00186665-03!2,3-dihydroxypropyl hexadecanoate	isolated	lfnothias	330.277	spectra/specs_ms.pklbin2053	InChI=1S/C19H38O4/c1-2-3-4-5-6-7-8-9-10-11-12-13-14-15-19(22)23-17-18(21)16-20/h18,20-21H,2-17H2,1H3	N/A	Maxis II HD Q-TOF Bruker	positive	LC-ESI	331.284	lib-00002.mgf	Gold	1	0.913481	191.331	0.063385	72	1598	1	GNPS-NIH-NATURALPRODUCTSLIBRARY_ROUND2_POSITIVE	Jadhav/Dorrestein	331.284	n/a	1552.13	14	CCCCCCCCCCCCCCCC(=O)OCC(O)CO	0	331.221	specs_ms.pklbin	CCMSLIB00000849055	9391	UPDATE-SINGLE-ANNOTATED-GOLD		specs_ms.pklbin
2055	M+H	n/a	1	NCGC00186665-03!2,3-dihydroxypropyl hexadecanoate	isolated	lfnothias	330.277	spectra/specs_ms.pklbin2055	InChI=1S/C19H38O4/c1-2-3-4-5-6-7-8-9-10-11-12-13-14-15-19(22)23-17-18(21)16-20/h18,20-21H,2-17H2,1H3	N/A	Maxis II HD Q-TOF Bruker	positive	LC-ESI	331.284	lib-00002.mgf	Gold	1	0.899045	173.737	0.0575562	72	1598	1	GNPS-NIH-NATURALPRODUCTSLIBRARY_ROUND2_POSITIVE	Jadhav/Dorrestein	331.284	n/a	1552.49	14	CCCCCCCCCCCCCCCC(=O)OCC(O)CO	0	331.226	specs_ms.pklbin	CCMSLIB00000849055	10766	UPDATE-SINGLE-ANNOTATED-GOLD		specs_ms.pklbin
2057	M+NH4	n/a	1	NCGC00186665-03!2,3-dihydroxypropyl hexadecanoate	isolated	lfnothias	330.277	spectra/specs_ms.pklbin2057	InChI=1S/C19H38O4/c1-2-3-4-5-6-7-8-9-10-11-12-13-14-15-19(22)23-17-18(21)16-20/h18,20-21H,2-17H2,1H3	N/A	Maxis II HD Q-TOF Bruker	positive	LC-ESI	348.311	lib-00002.mgf	Gold	1	0.939774	176.896	0.061615	72	1598	1	GNPS-NIH-NATURALPRODUCTSLIBRARY_ROUND2_POSITIVE	Jadhav/Dorrestein	348.311	n/a	1552.66	16	CCCCCCCCCCCCCCCC(=O)OCC(O)CO	0	348.249	specs_ms.pklbin	CCMSLIB00000849057	6795	UPDATE-SINGLE-ANNOTATED-GOLD		specs_ms.pklbin
2058	M+H	n/a	1	NCGC00186665-03!2,3-dihydroxypropyl hexadecanoate	isolated	lfnothias	330.277	spectra/specs_ms.pklbin2058	InChI=1S/C19H38O4/c1-2-3-4-5-6-7-8-9-10-11-12-13-14-15-19(22)23-17-18(21)16-20/h18,20-21H,2-17H2,1H3	N/A	Maxis II HD Q-TOF Bruker	positive	LC-ESI	331.284	lib-00002.mgf	Gold	1	0.887963	194.648	0.0644836	72	1598	1	GNPS-NIH-NATURALPRODUCTSLIBRARY_ROUND2_POSITIVE	Jadhav/Dorrestein	331.284	n/a	1552.85	12	CCCCCCCCCCCCCCCC(=O)OCC(O)CO	0	331.22	specs_ms.pklbin	CCMSLIB00000849055	12400	UPDATE-SINGLE-ANNOTATED-GOLD		specs_ms.pklbin
2059	2M+Na	542449	1	Spectral Match to 1-Hexadecanoyl-sn-glycerol from NIST14	Isolated	Data deposited by mernst	0	spectra/specs_ms.pklbin2059	N/A	N/A	QqQ	Positive	ESI	683.542	lib-00031.mgf	Bronze	3	0.923726	173.852	0.118835	135	8671	1	GNPS-NIST14-MATCHES	Data from Pieter Dorrestein	683.542	N/A	1553.04	6	N/A	0	683.423	specs_ms.pklbin	CCMSLIB00003140002	22992	UPDATE-SINGLE-ANNOTATED-BRONZE		specs_ms.pklbin
2060	M+H	n/a	1	NCGC00186665-03!2,3-dihydroxypropyl hexadecanoate	isolated	lfnothias	330.277	spectra/specs_ms.pklbin2060	InChI=1S/C19H38O4/c1-2-3-4-5-6-7-8-9-10-11-12-13-14-15-19(22)23-17-18(21)16-20/h18,20-21H,2-17H2,1H3	N/A	Maxis II HD Q-TOF Bruker	positive	LC-ESI	331.284	lib-00002.mgf	Gold	1	0.912096	190.41	0.0630798	72	1598	1	GNPS-NIH-NATURALPRODUCTSLIBRARY_ROUND2_POSITIVE	Jadhav/Dorrestein	331.284	n/a	1553.12	13	CCCCCCCCCCCCCCCC(=O)OCC(O)CO	0	331.221	specs_ms.pklbin	CCMSLIB00000849055	8428	UPDATE-SINGLE-ANNOTATED-GOLD		specs_ms.pklbin
2063	M+NH4	n/a	1	NCGC00186665-03!2,3-dihydroxypropyl hexadecanoate	isolated	lfnothias	330.277	spectra/specs_ms.pklbin2063	InChI=1S/C19H38O4/c1-2-3-4-5-6-7-8-9-10-11-12-13-14-15-19(22)23-17-18(21)16-20/h18,20-21H,2-17H2,1H3	N/A	Maxis II HD Q-TOF Bruker	positive	LC-ESI	348.311	lib-00002.mgf	Gold	1	0.914114	193.631	0.0674438	72	1598	1	GNPS-NIH-NATURALPRODUCTSLIBRARY_ROUND2_POSITIVE	Jadhav/Dorrestein	348.311	n/a	1553.37	15	CCCCCCCCCCCCCCCC(=O)OCC(O)CO	0	348.244	specs_ms.pklbin	CCMSLIB00000849057	7939	UPDATE-SINGLE-ANNOTATED-GOLD		specs_ms.pklbin
2064	2M+Na	542449	1	Spectral Match to 1-Hexadecanoyl-sn-glycerol from NIST14	Isolated	Data deposited by mernst	0	spectra/specs_ms.pklbin2064	N/A	N/A	QqQ	Positive	ESI	683.542	lib-00031.mgf	Bronze	3	0.93423	189.389	0.129456	135	8671	1	GNPS-NIST14-MATCHES	Data from Pieter Dorrestein	683.542	N/A	1553.65	8	N/A	0	683.413	specs_ms.pklbin	CCMSLIB00003136299	22811	UPDATE-SINGLE-ANNOTATED-BRONZE		specs_ms.pklbin
2065	M+H	n/a	1	NCGC00186665-03!2,3-dihydroxypropyl hexadecanoate	isolated	lfnothias	330.277	spectra/specs_ms.pklbin2065	InChI=1S/C19H38O4/c1-2-3-4-5-6-7-8-9-10-11-12-13-14-15-19(22)23-17-18(21)16-20/h18,20-21H,2-17H2,1H3	N/A	Maxis II HD Q-TOF Bruker	positive	LC-ESI	331.284	lib-00002.mgf	Gold	1	0.909607	194.463	0.0644226	72	1598	1	GNPS-NIH-NATURALPRODUCTSLIBRARY_ROUND2_POSITIVE	Jadhav/Dorrestein	331.284	n/a	1553.83	12	CCCCCCCCCCCCCCCC(=O)OCC(O)CO	0	331.22	specs_ms.pklbin	CCMSLIB00000849055	13715	UPDATE-SINGLE-ANNOTATED-GOLD		specs_ms.pklbin
2068	M+H	n/a	1	NCGC00186665-03!2,3-dihydroxypropyl hexadecanoate	isolated	lfnothias	330.277	spectra/specs_ms.pklbin2068	InChI=1S/C19H38O4/c1-2-3-4-5-6-7-8-9-10-11-12-13-14-15-19(22)23-17-18(21)16-20/h18,20-21H,2-17H2,1H3	N/A	Maxis II HD Q-TOF Bruker	positive	LC-ESI	331.284	lib-00002.mgf	Gold	1	0.884216	199.53	0.0661011	72	1598	1	GNPS-NIH-NATURALPRODUCTSLIBRARY_ROUND2_POSITIVE	Jadhav/Dorrestein	331.284	n/a	1554.17	12	CCCCCCCCCCCCCCCC(=O)OCC(O)CO	0	331.218	specs_ms.pklbin	CCMSLIB00000849055	13222	UPDATE-SINGLE-ANNOTATED-GOLD		specs_ms.pklbin
2071	M+H	n/a	1	NCGC00186665-03!2,3-dihydroxypropyl hexadecanoate	isolated	lfnothias	330.277	spectra/specs_ms.pklbin2071	InChI=1S/C19H38O4/c1-2-3-4-5-6-7-8-9-10-11-12-13-14-15-19(22)23-17-18(21)16-20/h18,20-21H,2-17H2,1H3	N/A	Maxis II HD Q-TOF Bruker	positive	LC-ESI	331.284	lib-00002.mgf	Gold	1	0.909009	195.477	0.0647583	72	1598	1	GNPS-NIH-NATURALPRODUCTSLIBRARY_ROUND2_POSITIVE	Jadhav/Dorrestein	331.284	n/a	1554.73	13	CCCCCCCCCCCCCCCC(=O)OCC(O)CO	0	331.219	specs_ms.pklbin	CCMSLIB00000849055	14222	UPDATE-SINGLE-ANNOTATED-GOLD		specs_ms.pklbin
2073	2M+Na	542449	1	Spectral Match to 1-Hexadecanoyl-sn-glycerol from NIST14	Isolated	Data deposited by mernst	0	spectra/specs_ms.pklbin2073	N/A	N/A	QqQ	Positive	ESI	683.542	lib-00031.mgf	Bronze	3	0.913222	172.067	0.117615	135	8671	1	GNPS-NIST14-MATCHES	Data from Pieter Dorrestein	683.542	N/A	1554.9	6	N/A	0	683.424	specs_ms.pklbin	CCMSLIB00003140002	18708	UPDATE-SINGLE-ANNOTATED-BRONZE		specs_ms.pklbin
2075	M+NH4	n/a	1	NCGC00186665-03!2,3-dihydroxypropyl hexadecanoate	isolated	lfnothias	330.277	spectra/specs_ms.pklbin2075	InChI=1S/C19H38O4/c1-2-3-4-5-6-7-8-9-10-11-12-13-14-15-19(22)23-17-18(21)16-20/h18,20-21H,2-17H2,1H3	N/A	Maxis II HD Q-TOF Bruker	positive	LC-ESI	348.311	lib-00002.mgf	Gold	1	0.909024	164.981	0.0574646	72	1598	1	GNPS-NIH-NATURALPRODUCTSLIBRARY_ROUND2_POSITIVE	Jadhav/Dorrestein	348.311	n/a	1555.06	15	CCCCCCCCCCCCCCCC(=O)OCC(O)CO	0	348.254	specs_ms.pklbin	CCMSLIB00000849057	10554	UPDATE-SINGLE-ANNOTATED-GOLD		specs_ms.pklbin
2076	M+H	n/a	1	NCGC00186665-03!2,3-dihydroxypropyl hexadecanoate	isolated	lfnothias	330.277	spectra/specs_ms.pklbin2076	InChI=1S/C19H38O4/c1-2-3-4-5-6-7-8-9-10-11-12-13-14-15-19(22)23-17-18(21)16-20/h18,20-21H,2-17H2,1H3	N/A	Maxis II HD Q-TOF Bruker	positive	LC-ESI	331.284	lib-00002.mgf	Gold	1	0.914711	218.783	0.0724792	72	1598	1	GNPS-NIH-NATURALPRODUCTSLIBRARY_ROUND2_POSITIVE	Jadhav/Dorrestein	331.284	n/a	1555.24	12	CCCCCCCCCCCCCCCC(=O)OCC(O)CO	0	331.212	specs_ms.pklbin	CCMSLIB00000849055	11635	UPDATE-SINGLE-ANNOTATED-GOLD		specs_ms.pklbin
2077	M+H	n/a	1	NCGC00186665-03!2,3-dihydroxypropyl hexadecanoate	isolated	lfnothias	330.277	spectra/specs_ms.pklbin2077	InChI=1S/C19H38O4/c1-2-3-4-5-6-7-8-9-10-11-12-13-14-15-19(22)23-17-18(21)16-20/h18,20-21H,2-17H2,1H3	N/A	Maxis II HD Q-TOF Bruker	positive	LC-ESI	331.284	lib-00002.mgf	Gold	1	0.931975	187.739	0.0621948	72	1598	1	GNPS-NIH-NATURALPRODUCTSLIBRARY_ROUND2_POSITIVE	Jadhav/Dorrestein	331.284	n/a	1555.52	13	CCCCCCCCCCCCCCCC(=O)OCC(O)CO	0	331.222	specs_ms.pklbin	CCMSLIB00000849055	13173	UPDATE-SINGLE-ANNOTATED-GOLD		specs_ms.pklbin
2079	M+H	542449	1	Spectral Match to 1-Hexadecanoyl-sn-glycerol from NIST14	Isolated	Data deposited by mjmeehan	0	spectra/specs_ms.pklbin2079	N/A	N/A	QqQ	Positive	ESI	331.285	lib-00031.mgf	Bronze	3	0.890384	188.199	0.0623474	135	8671	1	GNPS-NIST14-MATCHES	Data from Gabriel Haddad	331.285	N/A	1555.88	14	N/A	0	331.223	specs_ms.pklbin	CCMSLIB00003137161	11096	UPDATE-SINGLE-ANNOTATED-BRONZE		specs_ms.pklbin
2081	M+NH4	n/a	1	NCGC00186665-03!2,3-dihydroxypropyl hexadecanoate	isolated	lfnothias	330.277	spectra/specs_ms.pklbin2081	InChI=1S/C19H38O4/c1-2-3-4-5-6-7-8-9-10-11-12-13-14-15-19(22)23-17-18(21)16-20/h18,20-21H,2-17H2,1H3	N/A	Maxis II HD Q-TOF Bruker	positive	LC-ESI	348.311	lib-00002.mgf	Gold	1	0.890579	181.19	0.0631104	72	1598	1	GNPS-NIH-NATURALPRODUCTSLIBRARY_ROUND2_POSITIVE	Jadhav/Dorrestein	348.311	n/a	1556.05	14	CCCCCCCCCCCCCCCC(=O)OCC(O)CO	0	348.248	specs_ms.pklbin	CCMSLIB00000849057	8779	UPDATE-SINGLE-ANNOTATED-GOLD		specs_ms.pklbin
2085	2M+Na	542449	1	Spectral Match to 1-Hexadecanoyl-sn-glycerol from NIST14	Isolated	Data deposited by mernst	0	spectra/specs_ms.pklbin2085	N/A	N/A	QqQ	Positive	ESI	683.542	lib-00031.mgf	Bronze	3	0.93683	191.175	0.130676	135	8671	1	GNPS-NIST14-MATCHES	Data from Pieter Dorrestein	683.542	N/A	1557.09	8	N/A	0	683.411	specs_ms.pklbin	CCMSLIB00003136299	27664	UPDATE-SINGLE-ANNOTATED-BRONZE		specs_ms.pklbin
2089	M+NH4	n/a	1	NCGC00186665-03!2,3-dihydroxypropyl hexadecanoate	isolated	lfnothias	330.277	spectra/specs_ms.pklbin2089	InChI=1S/C19H38O4/c1-2-3-4-5-6-7-8-9-10-11-12-13-14-15-19(22)23-17-18(21)16-20/h18,20-21H,2-17H2,1H3	N/A	Maxis II HD Q-TOF Bruker	positive	LC-ESI	348.311	lib-00002.mgf	Gold	1	0.911984	193.281	0.0673218	72	1598	1	GNPS-NIH-NATURALPRODUCTSLIBRARY_ROUND2_POSITIVE	Jadhav/Dorrestein	348.311	n/a	1557.72	15	CCCCCCCCCCCCCCCC(=O)OCC(O)CO	0	348.244	specs_ms.pklbin	CCMSLIB00000849057	8188	UPDATE-SINGLE-ANNOTATED-GOLD		specs_ms.pklbin
2090	2M+Na	542449	1	Spectral Match to 1-Hexadecanoyl-sn-glycerol from NIST14	Isolated	Data deposited by mernst	0	spectra/specs_ms.pklbin2090	N/A	N/A	QqQ	Positive	ESI	683.542	lib-00031.mgf	Bronze	3	0.938551	176.531	0.120667	135	8671	1	GNPS-NIST14-MATCHES	Data from Pieter Dorrestein	683.542	N/A	1558	6	N/A	0	683.421	specs_ms.pklbin	CCMSLIB00003136299	30832	UPDATE-SINGLE-ANNOTATED-BRONZE		specs_ms.pklbin
2091	M+NH4	n/a	1	NCGC00186665-03!2,3-dihydroxypropyl hexadecanoate	isolated	lfnothias	330.277	spectra/specs_ms.pklbin2091	InChI=1S/C19H38O4/c1-2-3-4-5-6-7-8-9-10-11-12-13-14-15-19(22)23-17-18(21)16-20/h18,20-21H,2-17H2,1H3	N/A	Maxis II HD Q-TOF Bruker	positive	LC-ESI	348.311	lib-00002.mgf	Gold	1	0.886894	201.341	0.0701294	72	1598	1	GNPS-NIH-NATURALPRODUCTSLIBRARY_ROUND2_POSITIVE	Jadhav/Dorrestein	348.311	n/a	1558.09	13	CCCCCCCCCCCCCCCC(=O)OCC(O)CO	0	348.241	specs_ms.pklbin	CCMSLIB00000849057	7963	UPDATE-SINGLE-ANNOTATED-GOLD		specs_ms.pklbin
2092	M+H	n/a	1	NCGC00186665-03!2,3-dihydroxypropyl hexadecanoate	isolated	lfnothias	330.277	spectra/specs_ms.pklbin2092	InChI=1S/C19H38O4/c1-2-3-4-5-6-7-8-9-10-11-12-13-14-15-19(22)23-17-18(21)16-20/h18,20-21H,2-17H2,1H3	N/A	Maxis II HD Q-TOF Bruker	positive	LC-ESI	331.284	lib-00002.mgf	Gold	1	0.909148	202.386	0.0670471	72	1598	1	GNPS-NIH-NATURALPRODUCTSLIBRARY_ROUND2_POSITIVE	Jadhav/Dorrestein	331.284	n/a	1558.17	13	CCCCCCCCCCCCCCCC(=O)OCC(O)CO	0	331.217	specs_ms.pklbin	CCMSLIB00000849055	12728	UPDATE-SINGLE-ANNOTATED-GOLD		specs_ms.pklbin
2094	2M+Na	542449	1	Spectral Match to 1-Hexadecanoyl-sn-glycerol from NIST14	Isolated	Data deposited by mernst	0	spectra/specs_ms.pklbin2094	N/A	N/A	QqQ	Positive	ESI	683.543	lib-00031.mgf	Bronze	3	0.924048	186.442	0.127441	135	8671	1	GNPS-NIST14-MATCHES	Data from Pieter Dorrestein	683.543	N/A	1558.53	6	N/A	0	683.416	specs_ms.pklbin	CCMSLIB00003134531	30981	UPDATE-SINGLE-ANNOTATED-BRONZE		specs_ms.pklbin
2095	M+H	542449	1	Spectral Match to 1-Hexadecanoyl-sn-glycerol from NIST14	Isolated	Data deposited by amelnik	0	spectra/specs_ms.pklbin2095	N/A	N/A	Q-TOF	Positive	ESI	331.284	lib-00031.mgf	Bronze	3	0.916465	225.415	0.0746765	135	8671	1	GNPS-NIST14-MATCHES	Data from Rob Knight	331.284	N/A	1558.71	11	N/A	0	331.209	specs_ms.pklbin	CCMSLIB00003137957	17308	UPDATE-SINGLE-ANNOTATED-BRONZE		specs_ms.pklbin
2098	M+H	n/a	1	NCGC00186665-03!2,3-dihydroxypropyl hexadecanoate	isolated	lfnothias	330.277	spectra/specs_ms.pklbin2098	InChI=1S/C19H38O4/c1-2-3-4-5-6-7-8-9-10-11-12-13-14-15-19(22)23-17-18(21)16-20/h18,20-21H,2-17H2,1H3	N/A	Maxis II HD Q-TOF Bruker	positive	LC-ESI	331.284	lib-00002.mgf	Gold	1	0.933393	182.396	0.0604248	72	1598	1	GNPS-NIH-NATURALPRODUCTSLIBRARY_ROUND2_POSITIVE	Jadhav/Dorrestein	331.284	n/a	1559.16	14	CCCCCCCCCCCCCCCC(=O)OCC(O)CO	0	331.224	specs_ms.pklbin	CCMSLIB00000849055	15618	UPDATE-SINGLE-ANNOTATED-GOLD		specs_ms.pklbin
2101	2M+Na	542449	1	Spectral Match to 1-Hexadecanoyl-sn-glycerol from NIST14	Isolated	Data deposited by mernst	0	spectra/specs_ms.pklbin2101	N/A	N/A	QqQ	Positive	ESI	683.542	lib-00031.mgf	Bronze	3	0.93878	200.551	0.137085	135	8671	1	GNPS-NIST14-MATCHES	Data from Pieter Dorrestein	683.542	N/A	1559.7	7	N/A	0	683.405	specs_ms.pklbin	CCMSLIB00003136299	48188	UPDATE-SINGLE-ANNOTATED-BRONZE		specs_ms.pklbin
2104	M+H	n/a	1	NCGC00186665-03!2,3-dihydroxypropyl hexadecanoate	isolated	lfnothias	330.277	spectra/specs_ms.pklbin2104	InChI=1S/C19H38O4/c1-2-3-4-5-6-7-8-9-10-11-12-13-14-15-19(22)23-17-18(21)16-20/h18,20-21H,2-17H2,1H3	N/A	Maxis II HD Q-TOF Bruker	positive	LC-ESI	331.284	lib-00002.mgf	Gold	1	0.921853	201.833	0.066864	72	1598	1	GNPS-NIH-NATURALPRODUCTSLIBRARY_ROUND2_POSITIVE	Jadhav/Dorrestein	331.284	n/a	1560.15	14	CCCCCCCCCCCCCCCC(=O)OCC(O)CO	0	331.217	specs_ms.pklbin	CCMSLIB00000849055	21562	UPDATE-SINGLE-ANNOTATED-GOLD		specs_ms.pklbin
2105	2M+Na	542449	1	Spectral Match to 1-Hexadecanoyl-sn-glycerol from NIST14	Isolated	Data deposited by mernst	0	spectra/specs_ms.pklbin2105	N/A	N/A	QqQ	Positive	ESI	683.542	lib-00031.mgf	Bronze	3	0.933233	167.87	0.114746	135	8671	1	GNPS-NIST14-MATCHES	Data from Pieter Dorrestein	683.542	N/A	1560.42	7	N/A	0	683.427	specs_ms.pklbin	CCMSLIB00003140002	35469	UPDATE-SINGLE-ANNOTATED-BRONZE		specs_ms.pklbin
2106	M+NH4	n/a	1	NCGC00186665-03!2,3-dihydroxypropyl hexadecanoate	isolated	lfnothias	330.277	spectra/specs_ms.pklbin2106	InChI=1S/C19H38O4/c1-2-3-4-5-6-7-8-9-10-11-12-13-14-15-19(22)23-17-18(21)16-20/h18,20-21H,2-17H2,1H3	N/A	Maxis II HD Q-TOF Bruker	positive	LC-ESI	348.311	lib-00002.mgf	Gold	1	0.891941	194.858	0.0678711	72	1598	1	GNPS-NIH-NATURALPRODUCTSLIBRARY_ROUND2_POSITIVE	Jadhav/Dorrestein	348.311	n/a	1560.5	16	CCCCCCCCCCCCCCCC(=O)OCC(O)CO	0	348.243	specs_ms.pklbin	CCMSLIB00000849057	8107	UPDATE-SINGLE-ANNOTATED-GOLD		specs_ms.pklbin
2108	M+H	542449	1	Spectral Match to 1-Hexadecanoyl-sn-glycerol from NIST14	Isolated	Data deposited by lfnothias	0	spectra/specs_ms.pklbin2108	N/A	N/A	QqQ	Positive	ESI	331.29	lib-00031.mgf	Bronze	3	0.910865	216.2	0.0716248	135	8671	1	GNPS-NIST14-MATCHES	Data from Pieter Dorrestein	331.29	N/A	1560.86	16	N/A	0	331.218	specs_ms.pklbin	CCMSLIB00003137183	17575	UPDATE-SINGLE-ANNOTATED-BRONZE		specs_ms.pklbin
2110	2M+Na	542449	1	Spectral Match to 1-Hexadecanoyl-sn-glycerol from NIST14	Isolated	Data deposited by mernst	0	spectra/specs_ms.pklbin2110	N/A	N/A	QqQ	Positive	ESI	683.542	lib-00031.mgf	Bronze	3	0.943075	173.852	0.118835	135	8671	1	GNPS-NIST14-MATCHES	Data from Pieter Dorrestein	683.542	N/A	1561.03	7	N/A	0	683.423	specs_ms.pklbin	CCMSLIB00003136299	29434	UPDATE-SINGLE-ANNOTATED-BRONZE		specs_ms.pklbin
2111	M+NH4	n/a	1	NCGC00186665-03!2,3-dihydroxypropyl hexadecanoate	isolated	lfnothias	330.277	spectra/specs_ms.pklbin2111	InChI=1S/C19H38O4/c1-2-3-4-5-6-7-8-9-10-11-12-13-14-15-19(22)23-17-18(21)16-20/h18,20-21H,2-17H2,1H3	N/A	Maxis II HD Q-TOF Bruker	positive	LC-ESI	348.311	lib-00002.mgf	Gold	1	0.890391	196.084	0.0682983	72	1598	1	GNPS-NIH-NATURALPRODUCTSLIBRARY_ROUND2_POSITIVE	Jadhav/Dorrestein	348.311	n/a	1561.12	11	CCCCCCCCCCCCCCCC(=O)OCC(O)CO	0	348.243	specs_ms.pklbin	CCMSLIB00000849057	8533	UPDATE-SINGLE-ANNOTATED-GOLD		specs_ms.pklbin
2114	M+H	n/a	1	NCGC00186665-03!2,3-dihydroxypropyl hexadecanoate	isolated	lfnothias	330.277	spectra/specs_ms.pklbin2114	InChI=1S/C19H38O4/c1-2-3-4-5-6-7-8-9-10-11-12-13-14-15-19(22)23-17-18(21)16-20/h18,20-21H,2-17H2,1H3	N/A	Maxis II HD Q-TOF Bruker	positive	LC-ESI	331.284	lib-00002.mgf	Gold	1	0.909148	189.305	0.0627136	72	1598	1	GNPS-NIH-NATURALPRODUCTSLIBRARY_ROUND2_POSITIVE	Jadhav/Dorrestein	331.284	n/a	1561.56	13	CCCCCCCCCCCCCCCC(=O)OCC(O)CO	0	331.221	specs_ms.pklbin	CCMSLIB00000849055	14653	UPDATE-SINGLE-ANNOTATED-GOLD		specs_ms.pklbin
2116	2M+Na	542449	1	Spectral Match to 1-Hexadecanoyl-sn-glycerol from NIST14	Isolated	Data deposited by mernst	0	spectra/specs_ms.pklbin2116	N/A	N/A	QqQ	Positive	ESI	683.542	lib-00031.mgf	Bronze	3	0.940578	170.191	0.116333	135	8671	1	GNPS-NIST14-MATCHES	Data from Pieter Dorrestein	683.542	N/A	1562.11	7	N/A	0	683.426	specs_ms.pklbin	CCMSLIB00003136299	32592	UPDATE-SINGLE-ANNOTATED-BRONZE		specs_ms.pklbin
2119	M+H	2701191	1	Spectral Match to 1,2-Di-(9Z,12Z,15Z-octadecatrienoyl)-sn-glycero-3-phosphocholine from NIST14	Isolated	Data deposited by daniel	0	spectra/specs_ms.pklbin2119	N/A	N/A	HCD	Positive	ESI	778.536	lib-00031.mgf	Bronze	3	0.798076	172.396	0.134216	44	2054	1	GNPS-NIST14-MATCHES	Data from Pieter C. Dorrestein	778.536	N/A	1562.65	6	N/A	0	778.402	specs_ms.pklbin	CCMSLIB00003138768	5779	UPDATE-SINGLE-ANNOTATED-BRONZE		specs_ms.pklbin
2121	2M+Na	542449	1	Spectral Match to 1-Hexadecanoyl-sn-glycerol from NIST14	Isolated	Data deposited by mernst	0	spectra/specs_ms.pklbin2121	N/A	N/A	QqQ	Positive	ESI	683.543	lib-00031.mgf	Bronze	3	0.920491	178.853	0.122253	135	8671	1	GNPS-NIST14-MATCHES	Data from Pieter Dorrestein	683.543	N/A	1563.02	8	N/A	0	683.421	specs_ms.pklbin	CCMSLIB00003134531	16716	UPDATE-SINGLE-ANNOTATED-BRONZE		specs_ms.pklbin
2125	M+H	n/a	1	NCGC00186665-03!2,3-dihydroxypropyl hexadecanoate	isolated	lfnothias	330.277	spectra/specs_ms.pklbin2125	InChI=1S/C19H38O4/c1-2-3-4-5-6-7-8-9-10-11-12-13-14-15-19(22)23-17-18(21)16-20/h18,20-21H,2-17H2,1H3	N/A	Maxis II HD Q-TOF Bruker	positive	LC-ESI	331.284	lib-00002.mgf	Gold	1	0.910413	233.89	0.0774841	72	1598	1	GNPS-NIH-NATURALPRODUCTSLIBRARY_ROUND2_POSITIVE	Jadhav/Dorrestein	331.284	n/a	1564.39	12	CCCCCCCCCCCCCCCC(=O)OCC(O)CO	0	331.207	specs_ms.pklbin	CCMSLIB00000849055	7489	UPDATE-SINGLE-ANNOTATED-GOLD		specs_ms.pklbin
2127	M+H	2420566	1	Spectral Match to Conjugated linoleic Acid (10E,12Z) from NIST14	Isolated	Data deposited by amelnik	0	spectra/specs_ms.pklbin2127	N/A	N/A	HCD	Positive	ESI	281.247	lib-00031.mgf	Bronze	3	0.881177	194.989	0.0548401	134	13102	1	GNPS-NIST14-MATCHES	Data from Rob Knight	281.247	N/A	1566.85	12	N/A	0	281.192	specs_ms.pklbin	CCMSLIB00003136151	1548	UPDATE-SINGLE-ANNOTATED-BRONZE	Lipid[Chemical Family]	specs_ms.pklbin
2128	[M+H]+	N/A	1	MoNA:790553 Linoleic acid	isolated	MoNA	0	spectra/specs_ms.pklbin2128	InChI=1/C18H32O2/c1-2-3-4-5-6-7-8-9-10-11-12-13-14-15-16-17-18(19)20/h6-7,9-10H,2-5,8,11-17H2,1H3,(H,19,20)/b7-6-,10-9-/f/h19H	N/A	LC-ESI-QFT		LC-ESI-QFT	281.247	lib-00028.mgf	Bronze	3	0.789912	204.972	0.0576477	31	4302	1	MONA	MoNA	281.247	N/A	1567.03	10	N/A	0	281.189	specs_ms.pklbin	CCMSLIB00000567923	2065	UPDATE-SINGLE-ANNOTATED-BRONZE		specs_ms.pklbin
2129	[M+H]+	N/A	1	MoNA:790553 Linoleic acid	isolated	MoNA	0	spectra/specs_ms.pklbin2129	InChI=1/C18H32O2/c1-2-3-4-5-6-7-8-9-10-11-12-13-14-15-16-17-18(19)20/h6-7,9-10H,2-5,8,11-17H2,1H3,(H,19,20)/b7-6-,10-9-/f/h19H	N/A	LC-ESI-QFT		LC-ESI-QFT	281.247	lib-00028.mgf	Bronze	3	0.845102	199.004	0.0559692	31	4302	1	MONA	MoNA	281.247	N/A	1567.21	9	N/A	0	281.191	specs_ms.pklbin	CCMSLIB00000567923	2604	UPDATE-SINGLE-ANNOTATED-BRONZE		specs_ms.pklbin
2130	M+H	2420566	1	Spectral Match to Conjugated linoleic Acid (10E,12Z) from NIST14	Isolated	Data deposited by aaksenov	0	spectra/specs_ms.pklbin2130	N/A	N/A	HCD	Positive	ESI	281.248	lib-00031.mgf	Bronze	3	0.790257	197.376	0.0555115	134	13102	1	GNPS-NIST14-MATCHES	Data from P. Dorrestein R. Knight	281.248	N/A	1567.4	9	N/A	0	281.192	specs_ms.pklbin	CCMSLIB00003139643	3220	UPDATE-SINGLE-ANNOTATED-BRONZE		specs_ms.pklbin
2132	[M+H]+	N/A	1	MoNA:790553 Linoleic acid	isolated	MoNA	0	spectra/specs_ms.pklbin2132	InChI=1/C18H32O2/c1-2-3-4-5-6-7-8-9-10-11-12-13-14-15-16-17-18(19)20/h6-7,9-10H,2-5,8,11-17H2,1H3,(H,19,20)/b7-6-,10-9-/f/h19H	N/A	LC-ESI-QFT		LC-ESI-QFT	281.247	lib-00028.mgf	Bronze	3	0.871483	193.578	0.0544434	31	4302	1	MONA	MoNA	281.247	N/A	1567.76	11	N/A	0	281.193	specs_ms.pklbin	CCMSLIB00000567923	4139	UPDATE-SINGLE-ANNOTATED-BRONZE		specs_ms.pklbin
2134	M+H	2420566	1	Spectral Match to Conjugated linoleic Acid (10E,12Z) from NIST14	Isolated	Data deposited by aaksenov	0	spectra/specs_ms.pklbin2134	N/A	N/A	HCD	Positive	ESI	281.248	lib-00031.mgf	Bronze	3	0.807997	208.552	0.0586548	134	13102	1	GNPS-NIST14-MATCHES	Data from P. Dorrestein R. Knight	281.248	N/A	1568.04	9	N/A	0	281.189	specs_ms.pklbin	CCMSLIB00003139643	5413	UPDATE-SINGLE-ANNOTATED-BRONZE		specs_ms.pklbin
2135	[M+H]+	N/A	1	MoNA:790553 Linoleic acid	isolated	MoNA	0	spectra/specs_ms.pklbin2135	InChI=1/C18H32O2/c1-2-3-4-5-6-7-8-9-10-11-12-13-14-15-16-17-18(19)20/h6-7,9-10H,2-5,8,11-17H2,1H3,(H,19,20)/b7-6-,10-9-/f/h19H	N/A	LC-ESI-QFT		LC-ESI-QFT	281.247	lib-00028.mgf	Bronze	3	0.809346	193.578	0.0544434	31	4302	1	MONA	MoNA	281.247	N/A	1568.21	10	N/A	0	281.193	specs_ms.pklbin	CCMSLIB00000567923	4920	UPDATE-SINGLE-ANNOTATED-BRONZE		specs_ms.pklbin
2137	M+H	2420566	1	Spectral Match to Conjugated linoleic Acid (10E,12Z) from NIST14	Isolated	Data deposited by aaksenov	0	spectra/specs_ms.pklbin2137	N/A	N/A	HCD	Positive	ESI	281.248	lib-00031.mgf	Bronze	3	0.814048	197.267	0.055481	134	13102	1	GNPS-NIST14-MATCHES	Data from P. Dorrestein R. Knight	281.248	N/A	1568.48	8	N/A	0	281.193	specs_ms.pklbin	CCMSLIB00003139643	5104	UPDATE-SINGLE-ANNOTATED-BRONZE		specs_ms.pklbin
2139	[M+H]+	N/A	1	MoNA:790553 Linoleic acid	isolated	MoNA	0	spectra/specs_ms.pklbin2139	InChI=1/C18H32O2/c1-2-3-4-5-6-7-8-9-10-11-12-13-14-15-16-17-18(19)20/h6-7,9-10H,2-5,8,11-17H2,1H3,(H,19,20)/b7-6-,10-9-/f/h19H	N/A	LC-ESI-QFT		LC-ESI-QFT	281.247	lib-00028.mgf	Bronze	3	0.884561	200.631	0.056427	31	4302	1	MONA	MoNA	281.247	N/A	1568.84	10	N/A	0	281.191	specs_ms.pklbin	CCMSLIB00000567923	8804	UPDATE-SINGLE-ANNOTATED-BRONZE		specs_ms.pklbin
2143	[M+H]+	N/A	1	MoNA:790553 Linoleic acid	isolated	MoNA	0	spectra/specs_ms.pklbin2143	InChI=1/C18H32O2/c1-2-3-4-5-6-7-8-9-10-11-12-13-14-15-16-17-18(19)20/h6-7,9-10H,2-5,8,11-17H2,1H3,(H,19,20)/b7-6-,10-9-/f/h19H	N/A	LC-ESI-QFT		LC-ESI-QFT	281.247	lib-00028.mgf	Bronze	3	0.913543	203.019	0.0570984	31	4302	1	MONA	MoNA	281.247	N/A	1569.27	11	N/A	0	281.19	specs_ms.pklbin	CCMSLIB00000567923	10715	UPDATE-SINGLE-ANNOTATED-BRONZE		specs_ms.pklbin
2146	[M+H]+	N/A	1	MoNA:790553 Linoleic acid	isolated	MoNA	0	spectra/specs_ms.pklbin2146	InChI=1/C18H32O2/c1-2-3-4-5-6-7-8-9-10-11-12-13-14-15-16-17-18(19)20/h6-7,9-10H,2-5,8,11-17H2,1H3,(H,19,20)/b7-6-,10-9-/f/h19H	N/A	LC-ESI-QFT		LC-ESI-QFT	281.247	lib-00028.mgf	Bronze	3	0.894164	195.64	0.0550232	31	4302	1	MONA	MoNA	281.247	N/A	1569.62	10	N/A	0	281.192	specs_ms.pklbin	CCMSLIB00000567923	12014	UPDATE-SINGLE-ANNOTATED-BRONZE		specs_ms.pklbin
2147	M+CH3OH+H	83720-10-9	0	Talaromycin A	Crude		230.152	spectra/specs_ms.pklbin2147	InChI=1S/C12H22O4/c1-2-9-3-4-12(15-7-9)5-11(14)10(6-13)8-16-12/h9-11,13-14H,2-8H2,1H3/t9-,10-,11+,12-/m1/s1		qTof	Positive	LC-ESI	263.184	lib-00013.mgf	Bronze	3	0.871645	0.231911	6.1e-05	0	0	1	GNPS-LIBRARY	Kudzanai Tapfuma	263.184		1569.71	8	CC[C@@H]1CC[C@@]2(C[C@@H]([C@@H](CO2)CO)O)OC1	0	263.184	specs_ms.pklbin	CCMSLIB00005436020	1851	UPDATE-SINGLE-ANNOTATED-BRONZE		specs_ms.pklbin
2150	M+H	2701191	1	Spectral Match to 1,2-Di-(9Z,12Z,15Z-octadecatrienoyl)-sn-glycero-3-phosphocholine from NIST14	Isolated	Data deposited by daniel	0	spectra/specs_ms.pklbin2150	N/A	N/A	HCD	Positive	ESI	778.536	lib-00031.mgf	Bronze	3	0.881838	173.572	0.135132	44	2054	1	GNPS-NIST14-MATCHES	Data from Pieter C. Dorrestein	778.536	N/A	1569.97	7	N/A	0	778.401	specs_ms.pklbin	CCMSLIB00003138768	7515	UPDATE-SINGLE-ANNOTATED-BRONZE		specs_ms.pklbin
2151	M+H-H2O	544718	1	Spectral Match to Conjugated linoleic acid (9E,11E) from NIST14	Isolated	Data deposited by amelnik	0	spectra/specs_ms.pklbin2151	N/A	N/A	HCD	Positive	ESI	263.237	lib-00031.mgf	Bronze	3	0.859605	202.765	0.0533752	38	2040	1	GNPS-NIST14-MATCHES	Data from Rob Knight	263.237	N/A	1570.15	8	N/A	0	263.184	specs_ms.pklbin	CCMSLIB00003138215	2623	UPDATE-SINGLE-ANNOTATED-BRONZE		specs_ms.pklbin
2156	M+H-H2O	544718	1	Spectral Match to Conjugated linoleic acid (9E,11E) from NIST14	Isolated	Data deposited by amelnik	0	spectra/specs_ms.pklbin2156	N/A	N/A	HCD	Positive	ESI	263.237	lib-00031.mgf	Bronze	3	0.782806	201.838	0.0531311	38	2040	1	GNPS-NIST14-MATCHES	Data from Rob Knight	263.237	N/A	1570.66	9	N/A	0	263.184	specs_ms.pklbin	CCMSLIB00003138215	3500	UPDATE-SINGLE-ANNOTATED-BRONZE		specs_ms.pklbin
2165	[M+H]+	N/A	1	MoNA:790553 Linoleic acid	isolated	MoNA	0	spectra/specs_ms.pklbin2165	InChI=1/C18H32O2/c1-2-3-4-5-6-7-8-9-10-11-12-13-14-15-16-17-18(19)20/h6-7,9-10H,2-5,8,11-17H2,1H3,(H,19,20)/b7-6-,10-9-/f/h19H	N/A	LC-ESI-QFT		LC-ESI-QFT	281.247	lib-00028.mgf	Bronze	3	0.907982	197.376	0.0555115	31	4302	1	MONA	MoNA	281.247	N/A	1571.62	10	N/A	0	281.191	specs_ms.pklbin	CCMSLIB00000567923	26565	UPDATE-SINGLE-ANNOTATED-BRONZE		specs_ms.pklbin
2183	[M+H]+	N/A	1	MoNA:790553 Linoleic acid	isolated	MoNA	0	spectra/specs_ms.pklbin2183	InChI=1/C18H32O2/c1-2-3-4-5-6-7-8-9-10-11-12-13-14-15-16-17-18(19)20/h6-7,9-10H,2-5,8,11-17H2,1H3,(H,19,20)/b7-6-,10-9-/f/h19H	N/A	LC-ESI-QFT		LC-ESI-QFT	281.247	lib-00028.mgf	Bronze	3	0.90195	192.819	0.0542297	31	4302	1	MONA	MoNA	281.247	N/A	1573.63	12	N/A	0	281.193	specs_ms.pklbin	CCMSLIB00000567923	41071	UPDATE-SINGLE-ANNOTATED-BRONZE		specs_ms.pklbin
2186	M+CH3OH+H	83720-10-9	0	Talaromycin A	Crude		230.152	spectra/specs_ms.pklbin2186	InChI=1S/C12H22O4/c1-2-9-3-4-12(15-7-9)5-11(14)10(6-13)8-16-12/h9-11,13-14H,2-8H2,1H3/t9-,10-,11+,12-/m1/s1		qTof	Positive	LC-ESI	263.184	lib-00013.mgf	Bronze	3	0.996606	3.3627	0.00088501	0	0	1	GNPS-LIBRARY	Kudzanai Tapfuma	263.184		1573.89	12	CC[C@@H]1CC[C@@]2(C[C@@H]([C@@H](CO2)CO)O)OC1	0	263.185	specs_ms.pklbin	CCMSLIB00005436020	3664	UPDATE-SINGLE-ANNOTATED-BRONZE		specs_ms.pklbin
2188	[M+H]+	N/A	1	MoNA:790553 Linoleic acid	isolated	MoNA	0	spectra/specs_ms.pklbin2188	InChI=1/C18H32O2/c1-2-3-4-5-6-7-8-9-10-11-12-13-14-15-16-17-18(19)20/h6-7,9-10H,2-5,8,11-17H2,1H3,(H,19,20)/b7-6-,10-9-/f/h19H	N/A	LC-ESI-QFT		LC-ESI-QFT	281.247	lib-00028.mgf	Bronze	3	0.883032	182.294	0.0512695	31	4302	1	MONA	MoNA	281.247	N/A	1574.15	11	N/A	0	281.196	specs_ms.pklbin	CCMSLIB00000567923	35838	UPDATE-SINGLE-ANNOTATED-BRONZE		specs_ms.pklbin
2192	M+CH3OH+H	83720-10-9	0	Talaromycin A	Crude		230.152	spectra/specs_ms.pklbin2192	InChI=1S/C12H22O4/c1-2-9-3-4-12(15-7-9)5-11(14)10(6-13)8-16-12/h9-11,13-14H,2-8H2,1H3/t9-,10-,11+,12-/m1/s1		qTof	Positive	LC-ESI	263.184	lib-00013.mgf	Bronze	3	0.80812	6.26159	0.00164795	0	0	1	GNPS-LIBRARY	Kudzanai Tapfuma	263.184		1574.49	7	CC[C@@H]1CC[C@@]2(C[C@@H]([C@@H](CO2)CO)O)OC1	0	263.182	specs_ms.pklbin	CCMSLIB00005436020	4636	UPDATE-SINGLE-ANNOTATED-BRONZE		specs_ms.pklbin
2193	[M+H]+	N/A	1	MoNA:790553 Linoleic acid	isolated	MoNA	0	spectra/specs_ms.pklbin2193	InChI=1/C18H32O2/c1-2-3-4-5-6-7-8-9-10-11-12-13-14-15-16-17-18(19)20/h6-7,9-10H,2-5,8,11-17H2,1H3,(H,19,20)/b7-6-,10-9-/f/h19H	N/A	LC-ESI-QFT		LC-ESI-QFT	281.247	lib-00028.mgf	Bronze	3	0.881475	216.474	0.0608826	31	4302	1	MONA	MoNA	281.247	N/A	1574.68	9	N/A	0	281.186	specs_ms.pklbin	CCMSLIB00000567923	31405	UPDATE-SINGLE-ANNOTATED-BRONZE		specs_ms.pklbin
2194	M+CH3OH+H	83720-10-9	0	Talaromycin A	Crude		230.152	spectra/specs_ms.pklbin2194	InChI=1S/C12H22O4/c1-2-9-3-4-12(15-7-9)5-11(14)10(6-13)8-16-12/h9-11,13-14H,2-8H2,1H3/t9-,10-,11+,12-/m1/s1		qTof	Positive	LC-ESI	263.184	lib-00013.mgf	Bronze	3	0.786433	14.7263	0.00387573	0	0	1	GNPS-LIBRARY	Kudzanai Tapfuma	263.184		1574.76	7	CC[C@@H]1CC[C@@]2(C[C@@H]([C@@H](CO2)CO)O)OC1	0	263.18	specs_ms.pklbin	CCMSLIB00005436020	3452	UPDATE-SINGLE-ANNOTATED-BRONZE		specs_ms.pklbin
2198	[M+H]+	N/A	1	MoNA:790553 Linoleic acid	isolated	MoNA	0	spectra/specs_ms.pklbin2198	InChI=1/C18H32O2/c1-2-3-4-5-6-7-8-9-10-11-12-13-14-15-16-17-18(19)20/h6-7,9-10H,2-5,8,11-17H2,1H3,(H,19,20)/b7-6-,10-9-/f/h19H	N/A	LC-ESI-QFT		LC-ESI-QFT	281.247	lib-00028.mgf	Bronze	3	0.915784	209.312	0.0588684	31	4302	1	MONA	MoNA	281.247	N/A	1575.19	10	N/A	0	281.188	specs_ms.pklbin	CCMSLIB00000567923	33654	UPDATE-SINGLE-ANNOTATED-BRONZE		specs_ms.pklbin
2204	[M+H]+	N/A	1	MoNA:790536 Linoleic acid	isolated	MoNA	0	spectra/specs_ms.pklbin2204	InChI=1/C18H32O2/c1-2-3-4-5-6-7-8-9-10-11-12-13-14-15-16-17-18(19)20/h6-7,9-10H,2-5,8,11-17H2,1H3,(H,19,20)/b7-6-,10-9-/f/h19H	N/A	LC-ESI-QFT		LC-ESI-QFT	281.247	lib-00028.mgf	Bronze	3	0.920317	205.731	0.0578613	0	0	1	MONA	MoNA	281.247	N/A	1575.79	10	N/A	0	281.189	specs_ms.pklbin	CCMSLIB00000567955	28941	UPDATE-SINGLE-ANNOTATED-BRONZE		specs_ms.pklbin
2207	M+CH3OH+H	83720-10-9	0	Talaromycin A	Crude		230.152	spectra/specs_ms.pklbin2207	InChI=1S/C12H22O4/c1-2-9-3-4-12(15-7-9)5-11(14)10(6-13)8-16-12/h9-11,13-14H,2-8H2,1H3/t9-,10-,11+,12-/m1/s1		qTof	Positive	LC-ESI	263.184	lib-00013.mgf	Bronze	3	0.759997	0.927642	0.000244141	0	0	1	GNPS-LIBRARY	Kudzanai Tapfuma	263.184		1576.05	6	CC[C@@H]1CC[C@@]2(C[C@@H]([C@@H](CO2)CO)O)OC1	0	263.184	specs_ms.pklbin	CCMSLIB00005436020	4945	UPDATE-SINGLE-ANNOTATED-BRONZE		specs_ms.pklbin
2208	[M+H]+	N/A	1	MoNA:790553 Linoleic acid	isolated	MoNA	0	spectra/specs_ms.pklbin2208	InChI=1/C18H32O2/c1-2-3-4-5-6-7-8-9-10-11-12-13-14-15-16-17-18(19)20/h6-7,9-10H,2-5,8,11-17H2,1H3,(H,19,20)/b7-6-,10-9-/f/h19H	N/A	LC-ESI-QFT		LC-ESI-QFT	281.247	lib-00028.mgf	Bronze	3	0.940462	201.825	0.0567627	31	4302	1	MONA	MoNA	281.247	N/A	1576.24	11	N/A	0	281.19	specs_ms.pklbin	CCMSLIB00000567923	41325	UPDATE-SINGLE-ANNOTATED-BRONZE		specs_ms.pklbin
2211	M+CH3OH+H	83720-10-9	0	Talaromycin A	Crude		230.152	spectra/specs_ms.pklbin2211	InChI=1S/C12H22O4/c1-2-9-3-4-12(15-7-9)5-11(14)10(6-13)8-16-12/h9-11,13-14H,2-8H2,1H3/t9-,10-,11+,12-/m1/s1		qTof	Positive	LC-ESI	263.184	lib-00013.mgf	Bronze	3	0.720155	13.9146	0.00366211	0	0	1	GNPS-LIBRARY	Kudzanai Tapfuma	263.184		1576.49	6	CC[C@@H]1CC[C@@]2(C[C@@H]([C@@H](CO2)CO)O)OC1	0	263.18	specs_ms.pklbin	CCMSLIB00005436020	5528	UPDATE-SINGLE-ANNOTATED-BRONZE		specs_ms.pklbin
2221	[M+H]+	N/A	1	MoNA:790536 Linoleic acid	isolated	MoNA	0	spectra/specs_ms.pklbin2221	InChI=1/C18H32O2/c1-2-3-4-5-6-7-8-9-10-11-12-13-14-15-16-17-18(19)20/h6-7,9-10H,2-5,8,11-17H2,1H3,(H,19,20)/b7-6-,10-9-/f/h19H	N/A	LC-ESI-QFT		LC-ESI-QFT	281.247	lib-00028.mgf	Bronze	3	0.907281	201.066	0.0565491	0	0	1	MONA	MoNA	281.247	N/A	1577.55	11	N/A	0	281.19	specs_ms.pklbin	CCMSLIB00000567955	24365	UPDATE-SINGLE-ANNOTATED-BRONZE		specs_ms.pklbin
2222	M+H-H2O	2420566	1	Spectral Match to Conjugated linoleic Acid (10E,12Z) from NIST14	Isolated	Data deposited by negarg	0	spectra/specs_ms.pklbin2222	N/A	N/A	HCD	Positive	ESI	263.236	lib-00031.mgf	Bronze	3	0.766619	205.896	0.0541992	134	13102	1	GNPS-NIST14-MATCHES	Data from Pieter C Dorrestein	263.236	N/A	1577.63	7	N/A	0	263.182	specs_ms.pklbin	CCMSLIB00003136374	5252	UPDATE-SINGLE-ANNOTATED-BRONZE		specs_ms.pklbin
2223	[M+H]+	N/A	1	MoNA:790553 Linoleic acid	isolated	MoNA	0	spectra/specs_ms.pklbin2223	InChI=1/C18H32O2/c1-2-3-4-5-6-7-8-9-10-11-12-13-14-15-16-17-18(19)20/h6-7,9-10H,2-5,8,11-17H2,1H3,(H,19,20)/b7-6-,10-9-/f/h19H	N/A	LC-ESI-QFT		LC-ESI-QFT	281.247	lib-00028.mgf	Bronze	3	0.869123	210.289	0.0591431	31	4302	1	MONA	MoNA	281.247	N/A	1577.82	10	N/A	0	281.188	specs_ms.pklbin	CCMSLIB00000567923	43205	UPDATE-SINGLE-ANNOTATED-BRONZE		specs_ms.pklbin
2228	M+H	2420566	1	Spectral Match to Conjugated linoleic Acid (10E,12Z) from NIST14	Isolated	Data deposited by aaksenov	0	spectra/specs_ms.pklbin2228	N/A	N/A	HCD	Positive	ESI	281.248	lib-00031.mgf	Bronze	3	0.922136	194.229	0.0546265	134	13102	1	GNPS-NIST14-MATCHES	Data from P. Dorrestein R. Knight	281.248	N/A	1578.53	11	N/A	0	281.193	specs_ms.pklbin	CCMSLIB00003139643	39707	UPDATE-SINGLE-ANNOTATED-BRONZE		specs_ms.pklbin
2229	M+CH3OH+H	83720-10-9	0	Talaromycin A	Crude		230.152	spectra/specs_ms.pklbin2229	InChI=1S/C12H22O4/c1-2-9-3-4-12(15-7-9)5-11(14)10(6-13)8-16-12/h9-11,13-14H,2-8H2,1H3/t9-,10-,11+,12-/m1/s1		qTof	Positive	LC-ESI	263.184	lib-00013.mgf	Bronze	3	0.844846	10.5519	0.0027771	0	0	1	GNPS-LIBRARY	Kudzanai Tapfuma	263.184		1578.62	9	CC[C@@H]1CC[C@@]2(C[C@@H]([C@@H](CO2)CO)O)OC1	0	263.181	specs_ms.pklbin	CCMSLIB00005436020	5104	UPDATE-SINGLE-ANNOTATED-BRONZE		specs_ms.pklbin
2244	M+H	2701191	1	Spectral Match to 1,2-Di-(9Z,12Z,15Z-octadecatrienoyl)-sn-glycero-3-phosphocholine from NIST14	Isolated	Data deposited by mjmeehan	0	spectra/specs_ms.pklbin2244	N/A	N/A	HCD	Positive	ESI	778.54	lib-00031.mgf	Bronze	3	0.854412	168.475	0.131165	44	2054	1	GNPS-NIST14-MATCHES	Data from Gabriel Haddad	778.54	N/A	1580.76	10	N/A	0	778.409	specs_ms.pklbin	CCMSLIB00003137019	7377	UPDATE-SINGLE-ANNOTATED-BRONZE		specs_ms.pklbin
2246	M+H	2716532	1	Spectral Match to Monoelaidin from NIST14	Isolated	Data deposited by amelnik	0	spectra/specs_ms.pklbin2246	N/A	N/A	HCD	Positive	ESI	357.299	lib-00031.mgf	Bronze	3	0.736051	190.981	0.0682373	161	11827	1	GNPS-NIST14-MATCHES	Data from Rob Knight	357.299	N/A	1581.23	10	N/A	0	357.231	specs_ms.pklbin	CCMSLIB00003136422	2233	UPDATE-SINGLE-ANNOTATED-BRONZE	Lipid[Chemical Family]	specs_ms.pklbin
2247	M+H	2701191	1	Spectral Match to 1,2-Di-(9Z,12Z,15Z-octadecatrienoyl)-sn-glycero-3-phosphocholine from NIST14	Isolated	Data deposited by mjmeehan	0	spectra/specs_ms.pklbin2247	N/A	N/A	HCD	Positive	ESI	778.54	lib-00031.mgf	Bronze	3	0.828547	180.627	0.140625	44	2054	1	GNPS-NIST14-MATCHES	Data from Gabriel Haddad	778.54	N/A	1581.31	7	N/A	0	778.399	specs_ms.pklbin	CCMSLIB00003137019	7340	UPDATE-SINGLE-ANNOTATED-BRONZE		specs_ms.pklbin
2248	M+H	2716532	1	Spectral Match to Monoelaidin from NIST14	Isolated	Data deposited by amelnik	0	spectra/specs_ms.pklbin2248	N/A	N/A	HCD	Positive	ESI	357.299	lib-00031.mgf	Bronze	3	0.724318	197.728	0.0706482	161	11827	1	GNPS-NIST14-MATCHES	Data from Rob Knight	357.299	N/A	1581.58	10	N/A	0	357.228	specs_ms.pklbin	CCMSLIB00003136422	2214	UPDATE-SINGLE-ANNOTATED-BRONZE	Lipid[Chemical Family]	specs_ms.pklbin
2249	M+H	2701191	1	Spectral Match to 1,2-Di-(9Z,12Z,15Z-octadecatrienoyl)-sn-glycero-3-phosphocholine from NIST14	Isolated	Data deposited by daniel	0	spectra/specs_ms.pklbin2249	N/A	N/A	HCD	Positive	ESI	778.536	lib-00031.mgf	Bronze	3	0.873546	184.155	0.143372	44	2054	1	GNPS-NIST14-MATCHES	Data from Pieter C. Dorrestein	778.536	N/A	1581.85	6	N/A	0	778.393	specs_ms.pklbin	CCMSLIB00003138768	8222	UPDATE-SINGLE-ANNOTATED-BRONZE		specs_ms.pklbin
2250	M+H	2716532	1	Spectral Match to Monoelaidin from NIST14	Isolated	Data deposited by amelnik	0	spectra/specs_ms.pklbin2250	N/A	N/A	HCD	Positive	ESI	357.299	lib-00031.mgf	Bronze	3	0.831155	180.219	0.0643921	161	11827	1	GNPS-NIST14-MATCHES	Data from Rob Knight	357.299	N/A	1582.13	11	N/A	0	357.235	specs_ms.pklbin	CCMSLIB00003136422	2490	UPDATE-SINGLE-ANNOTATED-BRONZE	Lipid[Chemical Family]	specs_ms.pklbin
2251	M+H	2701191	1	Spectral Match to 1,2-Di-(9Z,12Z,15Z-octadecatrienoyl)-sn-glycero-3-phosphocholine from NIST14	Isolated	Data deposited by daniel	0	spectra/specs_ms.pklbin2251	N/A	N/A	HCD	Positive	ESI	778.536	lib-00031.mgf	Bronze	3	0.882642	166.751	0.129822	44	2054	1	GNPS-NIST14-MATCHES	Data from Pieter C. Dorrestein	778.536	N/A	1582.41	8	N/A	0	778.406	specs_ms.pklbin	CCMSLIB00003138768	7879	UPDATE-SINGLE-ANNOTATED-BRONZE		specs_ms.pklbin
2252	M+H	2716532	1	Spectral Match to Monoelaidin from NIST14	Isolated	Data deposited by amelnik	0	spectra/specs_ms.pklbin2252	N/A	N/A	HCD	Positive	ESI	357.299	lib-00031.mgf	Bronze	3	0.742484	204.647	0.0731201	161	11827	1	GNPS-NIST14-MATCHES	Data from Rob Knight	357.299	N/A	1585.62	10	N/A	0	357.226	specs_ms.pklbin	CCMSLIB00003136422	1739	UPDATE-SINGLE-ANNOTATED-BRONZE	Lipid[Chemical Family]	specs_ms.pklbin
2253	M+H	2420566	1	Spectral Match to Conjugated linoleic Acid (10E,12Z) from NIST14	Isolated	Data deposited by amelnik	0	spectra/specs_ms.pklbin2253	N/A	N/A	HCD	Positive	ESI	281.247	lib-00031.mgf	Bronze	3	0.719828	178.062	0.0500793	134	13102	1	GNPS-NIST14-MATCHES	Data from Rob Knight	281.247	N/A	1585.9	9	N/A	0	281.197	specs_ms.pklbin	CCMSLIB00003136151	2406	UPDATE-SINGLE-ANNOTATED-BRONZE	Lipid[Chemical Family]	specs_ms.pklbin
2255	M+H	2716532	1	Spectral Match to Monoelaidin from NIST14	Isolated	Data deposited by mjmeehan	0	spectra/specs_ms.pklbin2255	N/A	N/A	HCD	Positive	ESI	357.3	lib-00031.mgf	Bronze	3	0.86562	200.205	0.0715332	161	11827	1	GNPS-NIST14-MATCHES	Data from Gabriel Haddad	357.3	N/A	1587.05	14	N/A	0	357.228	specs_ms.pklbin	CCMSLIB00003138591	1614	UPDATE-SINGLE-ANNOTATED-BRONZE		specs_ms.pklbin
2256	M+H	2716532	1	Spectral Match to Monoelaidin from NIST14	Isolated	Data deposited by amelnik	0	spectra/specs_ms.pklbin2256	N/A	N/A	HCD	Positive	ESI	357.299	lib-00031.mgf	Bronze	3	0.76873	186.369	0.0665894	161	11827	1	GNPS-NIST14-MATCHES	Data from Rob Knight	357.299	N/A	1587.72	11	N/A	0	357.232	specs_ms.pklbin	CCMSLIB00003136422	2295	UPDATE-SINGLE-ANNOTATED-BRONZE	Lipid[Chemical Family]	specs_ms.pklbin
2259	[M+H]+	N/A	1	monoolein	isolated	MoNA:VF-NPL-QTOF002195	0	spectra/specs_ms.pklbin2259	InChI=1S/C21H40O4/c1-2-3-4-5-6-7-8-9-10-11-12-13-14-15-16-17-21(24)25-19-20(23)18-22/h9-10,20,22-23H,2-8,11-19H2,1H3/b10-9-	N/A	ESI-QTOF	positive	N/A	357.3	lib-00028.mgf	Bronze	3	0.74323	182.439	0.0651855	6	20	1	MONA	MoNA	357.3	N/A	1589.5	10	N/A	0	357.235	specs_ms.pklbin	CCMSLIB00004720006	1851	UPDATE-SINGLE-ANNOTATED-BRONZE		specs_ms.pklbin
2364	M+H	301020	1	Spectral Match to 9-Octadecenamide, (Z)- from NIST14	Isolated	Data deposited by aaksenov	0	spectra/specs_ms.pklbin2364	InChI=1S/C18H35NO/c1-2-3-4-5-6-7-8-9-10-11-12-13-14-15-16-17-18(19)20/h9-10H,2-8,11-17H2,1H3,(H2,19,20)/b10-9-	N/A	qTof	Positive	LC-ESI	282.279	lib-00031.mgf	Bronze	3	0.721512	188.871	0.0533142	157	10649	1	GNPS-NIST14-MATCHES	Data from P. Dorrestein R. Knight	282.279	N/A	1680.45	8	CCCCCCCC/C=C\CCCCCCCC(N)=O	0	282.226	specs_ms.pklbin	CCMSLIB00003139836	1838	UPDATE-SINGLE-ANNOTATED-BRONZE		specs_ms.pklbin
2366	M+H	301020	1	Spectral Match to 9-Octadecenamide, (Z)- from NIST14	Isolated	Data deposited by negarg	0	spectra/specs_ms.pklbin2366	N/A	N/A	QqQ	Positive	ESI	282.279	lib-00031.mgf	Bronze	3	0.708228	196.114	0.0553589	157	10649	1	GNPS-NIST14-MATCHES	Data from Pieter C Dorrestein	282.279	N/A	1680.71	7	N/A	0	282.224	specs_ms.pklbin	CCMSLIB00003139413	2144	UPDATE-SINGLE-ANNOTATED-BRONZE		specs_ms.pklbin
2370	M+H	301020	1	Spectral Match to 9-Octadecenamide, (Z)- from NIST14	Isolated	Data deposited by negarg	0	spectra/specs_ms.pklbin2370	N/A	N/A	QqQ	Positive	ESI	282.279	lib-00031.mgf	Bronze	3	0.734032	189.519	0.0534973	157	10649	1	GNPS-NIST14-MATCHES	Data from Pieter C Dorrestein	282.279	N/A	1681.35	7	N/A	0	282.225	specs_ms.pklbin	CCMSLIB00003139413	2675	UPDATE-SINGLE-ANNOTATED-BRONZE		specs_ms.pklbin
2374	M+H	301020	1	Spectral Match to 9-Octadecenamide, (Z)- from NIST14	Isolated	Data deposited by pmallard	0	spectra/specs_ms.pklbin2374	N/A	N/A	HCD	Positive	ESI	282.28	lib-00031.mgf	Bronze	3	0.819029	195.681	0.0552368	157	10649	1	GNPS-NIST14-MATCHES	Data from Wolfender/Litaudon	282.28	N/A	1681.88	8	N/A	0	282.225	specs_ms.pklbin	CCMSLIB00003137650	4018	UPDATE-SINGLE-ANNOTATED-BRONZE		specs_ms.pklbin
2375	M+H	301020	1	Spectral Match to 9-Octadecenamide, (Z)- from NIST14	Isolated	Data deposited by negarg	0	spectra/specs_ms.pklbin2375	N/A	N/A	QqQ	Positive	ESI	282.279	lib-00031.mgf	Bronze	3	0.757045	195.898	0.0552979	157	10649	1	GNPS-NIST14-MATCHES	Data from Pieter C Dorrestein	282.279	N/A	1682.06	7	N/A	0	282.224	specs_ms.pklbin	CCMSLIB00003139413	4119	UPDATE-SINGLE-ANNOTATED-BRONZE		specs_ms.pklbin
2377	M+H	629549	1	Spectral Match to Palmitamide from NIST14	Isolated	Data deposited by eriche	0	spectra/specs_ms.pklbin2377	N/A	N/A	HCD	Positive	ESI	256.264	lib-00031.mgf	Bronze	3	0.82303	206.734	0.0529785	101	5204	1	GNPS-NIST14-MATCHES	Data from Piel	256.264	N/A	1682.32	8	N/A	0	256.211	specs_ms.pklbin	CCMSLIB00003137937	1319	UPDATE-SINGLE-ANNOTATED-BRONZE		specs_ms.pklbin
2378	M+H	301020	1	Spectral Match to 9-Octadecenamide, (Z)- from NIST14	Isolated	Data deposited by pmallard	0	spectra/specs_ms.pklbin2378	N/A	N/A	HCD	Positive	ESI	282.28	lib-00031.mgf	Bronze	3	0.726083	203.249	0.057373	157	10649	1	GNPS-NIST14-MATCHES	Data from Wolfender/Litaudon	282.28	N/A	1682.5	7	N/A	0	282.223	specs_ms.pklbin	CCMSLIB00003137650	4766	UPDATE-SINGLE-ANNOTATED-BRONZE		specs_ms.pklbin
2379	M+H	301020	1	Spectral Match to 9-Octadecenamide, (Z)- from NIST14	Isolated	Data deposited by aaksenov	0	spectra/specs_ms.pklbin2379	InChI=1S/C18H35NO/c1-2-3-4-5-6-7-8-9-10-11-12-13-14-15-16-17-18(19)20/h9-10H,2-8,11-17H2,1H3,(H2,19,20)/b10-9-	N/A	qTof	Positive	LC-ESI	282.279	lib-00031.mgf	Bronze	3	0.840388	201.952	0.0570068	157	10649	1	GNPS-NIST14-MATCHES	Data from P. Dorrestein R. Knight	282.279	N/A	1682.68	9	CCCCCCCC/C=C\CCCCCCCC(N)=O	0	282.222	specs_ms.pklbin	CCMSLIB00003139836	3823	UPDATE-SINGLE-ANNOTATED-BRONZE		specs_ms.pklbin
2381	2M+H	301020	1	Spectral Match to 9-Octadecenamide, (Z)- from NIST14	Isolated	Data deposited by mernst	0	spectra/specs_ms.pklbin2381	N/A	N/A	QqQ	Positive	ESI	563.55	lib-00031.mgf	Bronze	3	0.852826	184.226	0.103821	157	10649	1	GNPS-NIST14-MATCHES	Data from Pieter Dorrestein	563.55	N/A	1683.05	10	N/A	0	563.446	specs_ms.pklbin	CCMSLIB00003139990	4077	UPDATE-SINGLE-ANNOTATED-BRONZE		specs_ms.pklbin
2382	M+H	301020	1	Spectral Match to 9-Octadecenamide, (Z)- from NIST14	Isolated	Data deposited by negarg	0	spectra/specs_ms.pklbin2382	N/A	N/A	QqQ	Positive	ESI	282.279	lib-00031.mgf	Bronze	3	0.714073	205.52	0.0580139	157	10649	1	GNPS-NIST14-MATCHES	Data from Pieter C Dorrestein	282.279	N/A	1683.23	7	N/A	0	282.221	specs_ms.pklbin	CCMSLIB00003139413	6331	UPDATE-SINGLE-ANNOTATED-BRONZE		specs_ms.pklbin
2384	M+H	301020	1	Spectral Match to 9-Octadecenamide, (Z)- from NIST14	Isolated	Data deposited by pmallard	0	spectra/specs_ms.pklbin2384	N/A	N/A	HCD	Positive	ESI	282.28	lib-00031.mgf	Bronze	3	0.770917	197.195	0.0556641	157	10649	1	GNPS-NIST14-MATCHES	Data from Wolfender/Litaudon	282.28	N/A	1683.6	7	N/A	0	282.224	specs_ms.pklbin	CCMSLIB00003137650	5712	UPDATE-SINGLE-ANNOTATED-BRONZE		specs_ms.pklbin
2385	M+H	301020	1	Spectral Match to 9-Octadecenamide, (Z)- from NIST14	Isolated	Data deposited by pmallard	0	spectra/specs_ms.pklbin2385	N/A	N/A	HCD	Positive	ESI	282.28	lib-00031.mgf	Bronze	3	0.819046	172.329	0.048645	157	10649	1	GNPS-NIST14-MATCHES	Data from Wolfender/Litaudon	282.28	N/A	1683.78	8	N/A	0	282.231	specs_ms.pklbin	CCMSLIB00003137650	6728	UPDATE-SINGLE-ANNOTATED-BRONZE		specs_ms.pklbin
2386	M+H	301020	1	Spectral Match to 9-Octadecenamide, (Z)- from NIST14	Isolated	Data deposited by negarg	0	spectra/specs_ms.pklbin2386	N/A	N/A	QqQ	Positive	ESI	282.279	lib-00031.mgf	Bronze	3	0.788934	204.655	0.0577698	157	10649	1	GNPS-NIST14-MATCHES	Data from Pieter C Dorrestein	282.279	N/A	1683.95	7	N/A	0	282.221	specs_ms.pklbin	CCMSLIB00003139413	5206	UPDATE-SINGLE-ANNOTATED-BRONZE		specs_ms.pklbin
[truncated: 160 more rows]
